# Supplementary material for: Biological Landscape of Triple Negative Breast Cancers Expressing CTLA-4
Source: Front Oncol. 2020 Aug 5;10:1206. doi: 10.3389/fonc.2020.01206 (PMC7419680; doi:10.3389/fonc.2020.01206)
Supplement: Supplementary file 1 [file Table_1.XLSX]

## Sheet: Table_S1.1
Supplementary Table 1: Benchmark datasets to evaluate gene expression profiles of TNBC. Here we present relevant information of tumors with more the 60% of inferred tumor purity.
Sample	GEO number	Platform	Age	Lymph nodes	Node	TumorSize	Grade	Estimate	Lehmann	CTLA-4 expression Activated-like status (ERK1/2)	CTLA-4 expression Activated-like status (AKT)
GSM491176	GSE19615	GPL570	60	negative	Neg	NA	3	0.639087	M	HL	HL
GSM491177	GSE19615	GPL570	65	negative	Neg	NA	3	0.77469	M	LH	LL
GSM491179	GSE19615	GPL570	58	positive	Pos	NA	3	0.823152	BL1	LL	LH
GSM491184	GSE19615	GPL570	66	negative	Neg	NA	3	0.730887	UNS	HL	HL
GSM491186	GSE19615	GPL570	79	negative	Neg	NA	3	0.946401	UNS	LH	LH
GSM491187	GSE19615	GPL570	58	negative	Neg	NA	3	0.670981	NA	LL	LH
GSM491190	GSE19615	GPL570	40	negative	Neg	NA	3	0.631575	IM	HL	HL
GSM491194	GSE19615	GPL570	74	negative	Neg	NA	2	0.857552	NA	LL	LH
GSM491195	GSE19615	GPL570	48	negative	Neg	NA	3	0.673725	BL1	HH	HL
GSM491196	GSE19615	GPL570	78	negative	Neg	NA	3	0.79074	M	LL	LL
GSM491198	GSE19615	GPL570	43	negative	Neg	NA	3	0.727464	UNS	HH	HH
GSM491199	GSE19615	GPL570	72	negative	Neg	NA	3	0.786063	M	LL	LL
GSM491201	GSE19615	GPL570	43	negative	Neg	NA	3	0.756155	UNS	HL	HH
GSM491202	GSE19615	GPL570	56	negative	Neg	NA	3	0.701867	BL1	HH	HH
GSM491219	GSE19615	GPL570	53	negative	Neg	NA	3	0.865148	BL1	LL	LH
GSM491232	GSE19615	GPL570	53	positive	Pos	NA	3	0.816755	LAR	LL	LL
GSM491233	GSE19615	GPL570	48	negative	Neg	NA	3	0.812181	BL1	LL	LH
GSM491241	GSE19615	GPL570	44	negative	Neg	NA	3	0.637257	LAR	LL	LL
GSM540117	GSE21653	GPL570	45	1	Pos	NA	2	0.705535	BL1	HL	HH
GSM540123	GSE21653	GPL570	85	1	Pos	NA	3	0.665149	NA	LL	LH
GSM540127	GSE21653	GPL570	33	0	Neg	NA	3	0.615585	BL2	LH	LH
GSM540138	GSE21653	GPL570	53	0	Neg	NA	3	0.845424	BL1	LH	LH
GSM540140	GSE21653	GPL570	49	1	Pos	NA	3	0.663911	BL2	LH	LH
GSM540144	GSE21653	GPL570	42	0	Neg	NA	2	0.807467	NA	LL	LH
GSM540146	GSE21653	GPL570	69	1	Pos	NA	3	0.708744	M	LH	LH
GSM540151	GSE21653	GPL570	59	0	Neg	NA	2	0.730864	M	HL	HL
GSM540158	GSE21653	GPL570	51	0	Neg	NA	1	0.781456	M	LL	LL
GSM540176	GSE21653	GPL570	63	0	Neg	NA	3	0.747041	BL2	LL	LL
GSM540178	GSE21653	GPL570	80	0	Neg	NA	3	0.715554	NA	LH	LH
GSM540183	GSE21653	GPL570	61	0	Neg	NA	2	0.731711	BL1	LH	LH
GSM540201	GSE21653	GPL570	49	0	Neg	NA	2	0.906844	M	LL	LH
GSM540214	GSE21653	GPL570	68	0	Neg	NA	3	0.685895	UNS	HL	HL
GSM540242	GSE21653	GPL570	54	0	Neg	NA	1	0.672354	NA	LH	LL
GSM540250	GSE21653	GPL570	61	0	Neg	NA	3	0.605042	UNS	LH	LH
GSM540261	GSE21653	GPL570	74	0	Neg	NA	3	0.652127	BL2	LH	LL
GSM540263	GSE21653	GPL570	37	0	Neg	NA	2	0.61505	NA	LH	LL
GSM540264	GSE21653	GPL570	59	1	Pos	NA	3	0.610016	BL1	HL	HH
GSM540276	GSE21653	GPL570	63	0	Neg	NA	3	0.663806	NA	LH	LL
GSM540285	GSE21653	GPL570	38	0	Neg	NA	3	0.751942	BL1	HH	HH
GSM540293	GSE21653	GPL570	31	1	Pos	NA	3	0.694107	NA	LH	LH
GSM540302	GSE21653	GPL570	54	0	Neg	NA	3	0.883175	M	LL	LL
GSM540339	GSE21653	GPL570	53	0	Neg	NA	2	0.637044	LAR	LH	LH
GSM540346	GSE21653	GPL570	53	1	Pos	NA	3	0.651102	LAR	LL	LH
GSM540348	GSE21653	GPL570	67	0	Neg	NA	3	0.615766	BL1	HH	HL
GSM540349	GSE21653	GPL570	75	1	Pos	NA	2	0.877259	LAR	LL	LH
GSM540350	GSE21653	GPL570	79	NA	NA	NA	2	0.663943	NA	LL	LH
GSM540351	GSE21653	GPL570	67	0	Neg	NA	3	0.776069	M	LL	LL
GSM540352	GSE21653	GPL570	56	1	Pos	NA	3	0.689941	M	LL	LL
GSM540353	GSE21653	GPL570	69	0	Neg	NA	3	0.648187	LAR	HL	HH
GSM540357	GSE21653	GPL570	50	1	Pos	NA	3	0.641769	BL1	HH	HH
GSM540359	GSE21653	GPL570	36	1	Pos	NA	2	0.643116	BL1	HH	HH
GSM540362	GSE21653	GPL570	42	0	Neg	NA	3	0.665635	UNS	HL	HL
GSM540363	GSE21653	GPL570	69	0	Neg	NA	3	0.950957	NA	LL	LH
GSM540366	GSE21653	GPL570	75	1	Pos	NA	3	0.782534	BL1	LL	LL
GSM540367	GSE21653	GPL570	44	0	Neg	NA	1	0.84336	M	LL	LL
GSM540368	GSE21653	GPL570	37	0	Neg	NA	3	0.791972	UNS	LH	LL
GSM540369	GSE21653	GPL570	52	1	Pos	NA	3	0.660735	BL1	HL	HL
GSM540371	GSE21653	GPL570	61	1	Pos	NA	3	0.67187	BL1	HL	HL
GSM540372	GSE21653	GPL570	64	1	Pos	NA	3	0.655151	M	LL	LL
GSM1974567	GSE76275	GPL570	41	0	Neg	<=2cm	NA	0.698953	NA	HH	HH
GSM1974574	GSE76275	GPL570	NA	0	Neg	2_-_5_cm	NA	0.650695	UNS	LH	LH
GSM1974577	GSE76275	GPL570	78	1_3	Pos	2_-_5_cm	NA	0.708791	BL1	HH	HH
GSM1974582	GSE76275	GPL570	64	0	Neg	2_-_5_cm	NA	0.630051	IM	HH	HH
GSM1974584	GSE76275	GPL570	58	0	Neg	<=2cm	NA	0.959247	M	LH	LL
GSM1974591	GSE76275	GPL570	43	0	Neg	2_-_5_cm	NA	0.630867	NA	HH	HL
GSM1974594	GSE76275	GPL570	69	1_3	Pos	2_-_5_cm	NA	0.699148	LAR	LH	LH
GSM1974597	GSE76275	GPL570	83	0	Neg	<=2cm	NA	0.695206	NA	LH	LL
GSM1974598	GSE76275	GPL570	50	0	Neg	2_-_5_cm	NA	0.851571	BL1	LH	LH
GSM1974607	GSE76275	GPL570	58	0	Neg	2_-_5_cm	NA	0.795261	BL1	HL	HH
GSM1974613	GSE76275	GPL570	59	0	Neg	2_-_5_cm	NA	0.751273	BL1	LH	LL
GSM1974614	GSE76275	GPL570	67	1_3	Pos	2_-_5_cm	NA	0.721487	UNS	HH	HH
GSM1974615	GSE76275	GPL570	49	1_3	Pos	any_size_with_direct_extension	NA	0.800635	BL2	LL	LL
GSM1974616	GSE76275	GPL570	48	0	Neg	2_-_5_cm	NA	0.910146	NA	LL	LH
GSM1974617	GSE76275	GPL570	74	0	Neg	<=2cm	NA	0.607367	UNS	HL	HL
GSM1974618	GSE76275	GPL570	70	0	Neg	>5cm	NA	0.902311	UNS	LL	LL
GSM1974619	GSE76275	GPL570	75	0	Neg	2_-_5_cm	NA	0.925234	UNS	LL	LH
GSM1974620	GSE76275	GPL570	26	4_9	Pos	any_size_with_direct_extension	NA	0.682787	NA	HH	HL
GSM1974621	GSE76275	GPL570	55	0	Neg	<=2cm	NA	0.827465	BL1	LL	LL
GSM1974622	GSE76275	GPL570	59	>=10	Pos	2_-_5_cm	NA	0.838486	NA	LL	LL
GSM1974624	GSE76275	GPL570	56	0	Neg	2_-_5_cm	NA	0.660723	NA	HH	HH
GSM1974625	GSE76275	GPL570	57	1_3	Pos	2_-_5_cm	NA	0.816522	NA	LL	LH
GSM1974628	GSE76275	GPL570	48	0	Neg	2_-_5_cm	NA	0.648863	IM	HH	HH
GSM1974630	GSE76275	GPL570	61	0	Neg	<=2cm	NA	0.70367	M	LH	LH
GSM1974631	GSE76275	GPL570	50	0	Neg	<=2cm	NA	0.779019	BL1	HL	HL
GSM1974633	GSE76275	GPL570	32	0	Neg	<=2cm	NA	0.670235	NA	HH	HL
GSM1974634	GSE76275	GPL570	41	0	Neg	<=2cm	NA	0.739206	M	HH	HH
GSM1974636	GSE76275	GPL570	39	0	Neg	2_-_5_cm	NA	0.857815	M	LH	LH
GSM1974639	GSE76275	GPL570	55	>=10	Pos	any_size_with_direct_extension	NA	0.663882	NA	LH	LH
GSM1974641	GSE76275	GPL570	58	0	Neg	2_-_5_cm	NA	0.747759	NA	LL	LL
GSM1974642	GSE76275	GPL570	48	0	Neg	2_-_5_cm	NA	0.842685	BL1	LL	LH
GSM1974646	GSE76275	GPL570	64	0	Neg	2_-_5_cm	NA	0.668719	BL1	HH	HH
GSM1974647	GSE76275	GPL570	45	4_9	Pos	2_-_5_cm	NA	0.887155	M	LH	LH
GSM1974650	GSE76275	GPL570	43	0	Neg	2_-_5_cm	NA	0.837389	UNS	LH	LH
GSM1974651	GSE76275	GPL570	69	0	Neg	2_-_5_cm	NA	0.852797	M	LL	LL
GSM1974653	GSE76275	GPL570	76	0	Neg	<=2cm	NA	0.720233	IM	HH	HH
GSM1974655	GSE76275	GPL570	42	0	Neg	>5cm	NA	0.775648	M	LH	LH
GSM1974656	GSE76275	GPL570	57	4_9	Pos	2_-_5_cm	NA	0.683786	IM	HH	HH
GSM1974661	GSE76275	GPL570	38	0	Neg	2_-_5_cm	NA	0.904862	M	LL	LL
GSM1974662	GSE76275	GPL570	53	1_3	Pos	2_-_5_cm	NA	0.937527	M	LH	LL
GSM1974663	GSE76275	GPL570	36	4_9	Pos	any_size_with_direct_extension	NA	0.691302	NA	LL	LH
GSM1974664	GSE76275	GPL570	47	0	Neg	<=2cm	NA	0.800776	NA	HH	HH
GSM1974665	GSE76275	GPL570	56	>=10	Pos	2_-_5_cm	NA	0.621087	BL1	HL	HL
GSM1974667	GSE76275	GPL570	72	0	Neg	2_-_5_cm	NA	0.782025	UNS	HL	HL
GSM1974668	GSE76275	GPL570	44	0	Neg	2_-_5_cm	NA	0.603405	M	LH	LL
GSM1974669	GSE76275	GPL570	51	0	Neg	2_-_5_cm	NA	0.906738	BL1	LL	LL
GSM1974670	GSE76275	GPL570	70	>=10	Pos	2_-_5_cm	NA	0.805632	NA	HH	HH
GSM1974671	GSE76275	GPL570	65	0	Neg	<=2cm	NA	0.823477	BL1	LH	LL
GSM1974673	GSE76275	GPL570	62	0	Neg	2_-_5_cm	NA	0.666721	NA	LH	LH
GSM1974676	GSE76275	GPL570	43	0	Neg	>5cm	NA	0.760297	LAR	LH	LL
GSM1974677	GSE76275	GPL570	32	1_3	Pos	2_-_5_cm	NA	0.803105	NA	LL	LL
GSM1974678	GSE76275	GPL570	49	0	Neg	2_-_5_cm	NA	0.74246	BL1	HL	HL
GSM1974679	GSE76275	GPL570	50	4_9	Pos	2_-_5_cm	NA	0.80602	NA	HH	HH
GSM1974680	GSE76275	GPL570	86	0	Neg	2_-_5_cm	NA	0.703225	M	LH	LH
GSM1974682	GSE76275	GPL570	69	>=10	Pos	>5cm	NA	0.645041	UNS	HH	HH
GSM1974683	GSE76275	GPL570	60	0	Neg	>5cm	NA	0.788109	M	LH	LH
GSM1974687	GSE76275	GPL570	45	4_9	Pos	2_-_5_cm	NA	0.60951	BL1	HL	HL
GSM1974688	GSE76275	GPL570	32	1_3	Pos	2_-_5_cm	NA	0.752447	NA	LL	LH
GSM1974689	GSE76275	GPL570	62	1_3	Pos	any_size_with_direct_extension	NA	0.885513	NA	LL	LH
GSM1974690	GSE76275	GPL570	48	1_3	Pos	2_-_5_cm	NA	0.811084	NA	LH	LH
GSM1974693	GSE76275	GPL570	39	0	Neg	2_-_5_cm	NA	0.895525	NA	LL	LH
GSM1974695	GSE76275	GPL570	43	1_3	Pos	>5cm	NA	0.764729	BL1	LL	LL
GSM1974697	GSE76275	GPL570	80	0	Neg	2_-_5_cm	NA	0.721565	BL1	HL	HL
GSM1974700	GSE76275	GPL570	54	0	Neg	2_-_5_cm	NA	0.629585	BL1	HL	HL
GSM1974701	GSE76275	GPL570	51	1_3	Pos	<=2cm	NA	0.806192	NA	HH	HH
GSM1974702	GSE76275	GPL570	46	0	Neg	2_-_5_cm	NA	0.907233	BL1	LL	LH
GSM1974704	GSE76275	GPL570	73	0	Neg	2_-_5_cm	NA	0.751584	BL2	HH	HH
GSM1974705	GSE76275	GPL570	39	0	Neg	2_-_5_cm	NA	0.916139	M	LL	LL
GSM1974707	GSE76275	GPL570	51	1_3	Pos	2_-_5_cm	NA	0.822034	BL1	HH	HH
GSM1974708	GSE76275	GPL570	39	0	Neg	2_-_5_cm	NA	0.658845	IM	HL	HL
GSM1974709	GSE76275	GPL570	42	1_3	Pos	>5cm	NA	0.844065	UNS	HL	HL
GSM1974710	GSE76275	GPL570	54	0	Neg	2_-_5_cm	NA	0.756249	UNS	HH	HH
GSM1974711	GSE76275	GPL570	69	0	Neg	2_-_5_cm	NA	0.834709	NA	LH	LL
GSM1974713	GSE76275	GPL570	35	0	Neg	any_size_with_direct_extension	NA	0.670156	BL2	LH	LL
GSM1974720	GSE76275	GPL570	55	1_3	Pos	>5cm	NA	0.705778	NA	LH	LH
GSM1974722	GSE76275	GPL570	71	1_3	Pos	2_-_5_cm	NA	0.805885	M	HH	HL
GSM1974727	GSE76275	GPL570	41	1_3	Pos	2_-_5_cm	NA	0.899296	UNS	LL	LH
GSM1974729	GSE76275	GPL570	38	1_3	Pos	2_-_5_cm	NA	0.734885	NA	LL	LL
GSM1974730	GSE76275	GPL570	50	>=10	Pos	2_-_5_cm	NA	0.601923	NA	LL	LL
GSM1974731	GSE76275	GPL570	57	0	Neg	2_-_5_cm	NA	0.745961	UNS	LH	LL
GSM1974740	GSE76275	GPL570	76	4_9	Pos	>5cm	NA	0.694896	BL1	HH	HH
GSM1974742	GSE76275	GPL570	45	1_3	Pos	2_-_5_cm	NA	0.765442	M	LL	LH
GSM1974745	GSE76275	GPL570	51	0	Neg	<=2cm	NA	0.718097	M	LL	LL
GSM1974746	GSE76275	GPL570	70	0	Neg	2_-_5_cm	NA	0.647066	M	LH	LL
GSM1974748	GSE76275	GPL570	36	1_3	Pos	<=2cm	NA	0.746449	NA	LL	LL
GSM1974750	GSE76275	GPL570	47	0	Neg	<=2cm	NA	0.670412	M	HL	HL
GSM1974753	GSE76275	GPL570	87	1_3	Pos	2_-_5_cm	NA	0.771299	LAR	LL	LH
GSM1974754	GSE76275	GPL570	66	1_3	Pos	2_-_5_cm	NA	0.714996	UNS	HH	HL
GSM1974763	GSE76275	GPL570	47	4_9	Pos	any_size_with_direct_extension	NA	0.779516	NA	LH	LH
GSM2738661	GSE102484	GPL570	52	1	Pos	NA	2	0.630746	BL1	LL	LL
GSM2738670	GSE102484	GPL570	61	0	Neg	NA	1	0.618879	M	LL	LL
GSM2738687	GSE102484	GPL570	44	0	Neg	NA	2	0.66336	M	LL	LH
GSM2738697	GSE102484	GPL570	57	1	Pos	NA	2	0.602948	LAR	LH	LH
GSM2738700	GSE102484	GPL570	48	1	Pos	NA	2	0.920305	BL1	LH	LH
GSM2738712	GSE102484	GPL570	62	1	Pos	NA	2	0.669114	UNS	LH	LH
GSM2738714	GSE102484	GPL570	70	3	Pos	NA	3	0.707279	LAR	LL	LH
GSM2738761	GSE102484	GPL570	43	0	Neg	NA	1	0.670484	M	LH	LH
GSM2738785	GSE102484	GPL570	61	0	Neg	NA	1	0.839009	M	LL	LL
GSM2738791	GSE102484	GPL570	41	0	Neg	NA	2	0.600606	BL1	HH	HL
GSM2738792	GSE102484	GPL570	64	3	Pos	NA	3	0.623839	LAR	LL	LH
GSM2738799	GSE102484	GPL570	45	3	Pos	NA	3	0.65936	UNS	LL	LH
GSM2738802	GSE102484	GPL570	60	0	Neg	NA	2	0.720371	UNS	LL	LL
GSM2738825	GSE102484	GPL570	44	2	Pos	NA	3	0.693744	LAR	LL	LH
GSM2738841	GSE102484	GPL570	45	3	Pos	NA	3	0.711973	M	LL	LL
GSM2738844	GSE102484	GPL570	50	1	Pos	NA	2	0.690686	M	HL	HH
GSM2738850	GSE102484	GPL570	44	3	Pos	NA	3	0.685925	LAR	LL	LH
GSM2738862	GSE102484	GPL570	57	0	Neg	NA	1	0.7328	M	LL	LH
GSM2738873	GSE102484	GPL570	61	2	Pos	NA	3	0.625066	LAR	LL	LH
GSM2738880	GSE102484	GPL570	52	1	Pos	NA	2	0.642272	M	LL	LH
GSM2738896	GSE102484	GPL570	72	2	Pos	NA	3	0.757374	M	LL	LH
GSM2738899	GSE102484	GPL570	60	0	Neg	NA	2	0.632593	M	LL	LL
GSM2738903	GSE102484	GPL570	36	0	Neg	NA	2	0.871641	M	LL	LL
GSM2738908	GSE102484	GPL570	49	3	Pos	NA	3	0.643663	BL1	LH	LH
GSM2738923	GSE102484	GPL570	71	0	Neg	NA	2	0.76573	M	LL	LL
GSM2738932	GSE102484	GPL570	54	1	Pos	NA	3	0.624257	LAR	LL	LL
GSM2738954	GSE102484	GPL570	72	0	Neg	NA	2	0.796076	M	LL	LL
GSM2738965	GSE102484	GPL570	68	0	Neg	NA	2	0.702308	LAR	LH	LH
GSM2738967	GSE102484	GPL570	57	0	Neg	NA	1	0.618603	LAR	LL	LH
GSM2738972	GSE102484	GPL570	40	0	Neg	NA	2	0.778822	UNS	LL	LH
GSM2738981	GSE102484	GPL570	42	2	Pos	NA	3	0.794179	M	LL	LH
GSM2739025	GSE102484	GPL570	58	0	Neg	NA	1	0.765965	M	LH	LL
GSM2739026	GSE102484	GPL570	49	0	Neg	NA	2	0.626386	BL1	LH	LL
GSM2739034	GSE102484	GPL570	61	1	Pos	NA	2	0.749118	LAR	LL	LH
GSM2739067	GSE102484	GPL570	53	0	Neg	NA	1	0.699665	BL2	LH	LL
GSM2739074	GSE102484	GPL570	59	0	Neg	NA	1	0.714771	UNS	LL	LL
GSM2739081	GSE102484	GPL570	67	2	Pos	NA	3	0.664564	BL2	LH	LH
GSM2739109	GSE102484	GPL570	52	2	Pos	NA	3	0.714439	BL1	HL	HL
GSM2739111	GSE102484	GPL570	32	3	Pos	NA	3	0.746688	UNS	LL	LH
GSM2739120	GSE102484	GPL570	49	0	Neg	NA	2	0.744292	BL1	LH	LL
GSM2739136	GSE102484	GPL570	30	0	Neg	NA	4	0.624734	LAR	LL	LL
GSM2739153	GSE102484	GPL570	56	0	Neg	NA	1	0.735704	M	LL	LH
GSM2739158	GSE102484	GPL570	50	1	Pos	NA	2	0.61186	LAR	LH	LH
GSM2739166	GSE102484	GPL570	51	3	Pos	NA	4	0.645203	LAR	LL	LL
GSM2739170	GSE102484	GPL570	48	0	Neg	NA	2	0.721854	BL1	LL	LH
GSM2739171	GSE102484	GPL570	82	0	Neg	NA	2	0.667687	BL1	HH	HH
GSM2739173	GSE102484	GPL570	56	1	Pos	NA	2	0.625513	M	LH	LL
GSM2739182	GSE102484	GPL570	51	1	Pos	NA	2	0.659471	BL1	HH	HH
GSM2739265	GSE102484	GPL570	72	0	Neg	NA	1	0.899495	M	LL	LL
GSM2739267	GSE102484	GPL570	50	1	Pos	NA	2	0.63941	M	LH	LL
GSM2739301	GSE102484	GPL570	44	0	Neg	NA	1	0.679199	UNS	LL	LH
GSM2739303	GSE102484	GPL570	61	1	Pos	NA	2	0.740969	M	LL	LL
GSM2739330	GSE102484	GPL570	55	2	Pos	NA	3	0.774159	BL1	LH	LL
GSM1977646	GSE76250	HTA2	41	1	Pos	4	3	0.70582	UNS	HH	HL
GSM1977648	GSE76250	HTA2	83	12	Pos	3	0	0.634265	BL1	HH	HL
GSM1977652	GSE76250	HTA2	83	0	Neg	2	3	0.712237	LAR	LL	LH
GSM1977653	GSE76250	HTA2	61	2	Pos	3	2	0.672981	LAR	LL	LH
GSM1977654	GSE76250	HTA2	45	0	Neg	2.5	3	0.738806	M	LL	LH
GSM1977657	GSE76250	HTA2	55	0	Neg	2.8	3	0.654942	UNS	LL	LL
GSM1977658	GSE76250	HTA2	55	0	Neg	2.2	2	0.750173	BL1	LL	LH
GSM1977660	GSE76250	HTA2	64	0	Neg	2.5	2	0.629593	BL1	LH	LH
GSM1977661	GSE76250	HTA2	46	0	Neg	3	3	0.681384	UNS	HH	HH
GSM1977663	GSE76250	HTA2	42	0	Neg	2.5	3	0.87413	BL1	LL	LL
GSM1977664	GSE76250	HTA2	70	0	Neg	3	3	0.746713	BL1	HL	HH
GSM1977666	GSE76250	HTA2	68	0	Neg	2.5	3	0.62189	UNS	LH	LH
GSM1977668	GSE76250	HTA2	27	1	Pos	3	3	0.901176	M	LL	LH
GSM1977670	GSE76250	HTA2	54	0	Neg	2	3	0.633497	MSL	HH	HH
GSM1977674	GSE76250	HTA2	43	3	Pos	3.5	3	0.878506	M	LL	LL
GSM1977679	GSE76250	HTA2	41	14	Pos	3	2	0.653992	M	LH	LL
GSM1977680	GSE76250	HTA2	53	0	Neg	2	3	0.688021	M	LH	LH
GSM1977682	GSE76250	HTA2	44	11	Pos	4	2	0.785171	LAR	LL	LH
GSM1977683	GSE76250	HTA2	35	0	Neg	4	3	0.879186	NA	LH	LH
GSM1977686	GSE76250	HTA2	59	0	Neg	2	2	0.65893	M	LL	LL
GSM1977687	GSE76250	HTA2	62	0	Neg	2.3	2	0.618508	MSL	HL	HL
GSM1977690	GSE76250	HTA2	49	2	Pos	3.2	3	0.768204	BL1	HL	HL
GSM1977692	GSE76250	HTA2	64	0	Neg	1.5	3	0.687189	BL1	HL	HL
GSM1977694	GSE76250	HTA2	64	1	Pos	3.5	2	0.817948	BL2	LL	LH
GSM1977697	GSE76250	HTA2	44	0	Neg	1.2	3	0.636736	BL1	HL	HH
GSM1977698	GSE76250	HTA2	74	0	Neg	2.5	2	0.886081	LAR	LL	LH
GSM1977701	GSE76250	HTA2	59	0	Neg	1.5	2	0.792116	UNS	LL	LH
GSM1977702	GSE76250	HTA2	49	0	Neg	2.5	0	0.782733	NA	LH	LL
GSM1977711	GSE76250	HTA2	63	80	Pos	3.5	0	0.699665	M	LL	LH
GSM1977712	GSE76250	HTA2	35	0	Neg	2	3	0.665773	BL1	LH	LL
GSM1977714	GSE76250	HTA2	36	0	Neg	4	3	0.624826	NA	LL	LH
GSM1977715	GSE76250	HTA2	42	10	Pos	2.5	12	0.611397	MSL	LH	LL
GSM1977721	GSE76250	HTA2	56	0	Neg	1.5	3	0.706497	BL1	HL	HL
GSM1977723	GSE76250	HTA2	55	0	Neg	2.2	3	0.602506	BL2	LL	LL
GSM1977725	GSE76250	HTA2	50	1	Pos	2.5	2	0.657215	NA	LH	LL
GSM1977728	GSE76250	HTA2	45	0	Neg	3.2	3	0.606138	UNS	LH	LL
GSM1977729	GSE76250	HTA2	41	4	Pos	13	3	0.844909	BL2	LL	LH
GSM1977730	GSE76250	HTA2	30	0	Neg	2.5	0	0.767232	BL2	HL	HH
GSM1977731	GSE76250	HTA2	42	18	Pos	2.5	3	0.803613	BL1	LL	LH
GSM1977733	GSE76250	HTA2	65	0	Neg	2	3	0.609902	M	HL	HL
GSM1977735	GSE76250	HTA2	76	1	Pos	2.5	2	0.722215	LAR	LL	LH
GSM1977739	GSE76250	HTA2	29	0	Neg	5.5	0	0.712458	BL1	HL	HL
GSM1977741	GSE76250	HTA2	62	0	Neg	5.5	0	0.6148	LAR	LH	LH
GSM1977744	GSE76250	HTA2	69	0	Neg	1.5	2	0.751438	NA	LL	LH
GSM1977746	GSE76250	HTA2	50	0	Neg	2.5	0	0.787912	M	LL	LL
GSM1977748	GSE76250	HTA2	48	22	Pos	1.3	3	0.76962	UNS	HL	HH
GSM1977749	GSE76250	HTA2	42	0	Neg	2	3	0.801188	BL1	LL	LL
GSM1977750	GSE76250	HTA2	41	0	Neg	2.6	3	0.610116	IM	HH	HH
GSM1977755	GSE76250	HTA2	57	0	Neg	4.5	3	0.792101	BL2	LL	LH
GSM1977756	GSE76250	HTA2	49	0	Neg	3	3	0.700865	UNS	LH	LL
GSM1977757	GSE76250	HTA2	58	17	Pos	2.2	3	0.786432	M	LH	LH
GSM1977760	GSE76250	HTA2	50	0	Neg	1.1	3	0.691299	IM	HH	HL
GSM1977761	GSE76250	HTA2	52	0	Neg	2	3	0.696348	BL1	HH	HH
GSM1977763	GSE76250	HTA2	62	0	Neg	3.5	0	0.908896	M	LL	LL
GSM1977764	GSE76250	HTA2	44	1	Pos	2.8	3	0.601095	UNS	HH	HL
GSM1977765	GSE76250	HTA2	67	1	Pos	2	3	0.75034	NA	HL	HH
GSM1977766	GSE76250	HTA2	69	17	Pos	2	3	0.730618	IM	HL	HH
GSM1977770	GSE76250	HTA2	57	0	Neg	2.5	3	0.668117	BL1	HL	HL
GSM1977771	GSE76250	HTA2	33	2	Pos	1.5	3	0.79239	BL1	LH	LH
GSM1977774	GSE76250	HTA2	62	2	Pos	3.2	3	0.779156	LAR	LH	LH
GSM1977775	GSE76250	HTA2	47	1	Pos	2.7	3	0.852101	UNS	LL	LH
GSM1977777	GSE76250	HTA2	54	0	Neg	3	3	0.781946	M	LL	LL
GSM1977778	GSE76250	HTA2	36	12	Pos	2.2	3	0.756091	LAR	LL	LH
GSM1977779	GSE76250	HTA2	43	22	Pos	4	2	0.611774	NA	HL	HH
GSM1977780	GSE76250	HTA2	64	6	Pos	3.5	3	0.646183	LAR	HH	HL
GSM1977782	GSE76250	HTA2	43	0	Neg	2	3	0.768808	BL1	HL	HH
GSM1977783	GSE76250	HTA2	50	0	Neg	3.3	3	0.878305	M	LL	LL
GSM1977786	GSE76250	HTA2	78	0	Neg	2.5	3	0.693804	LAR	LL	LH
GSM1977788	GSE76250	HTA2	45	1	Pos	2.7	3	0.849698	M	LL	LL
GSM1977791	GSE76250	HTA2	35	0	Neg	2.5	0	0.731164	M	LL	LL
GSM1977792	GSE76250	HTA2	54	0	Neg	2.6	0	0.854093	M	LL	LH
GSM1977795	GSE76250	HTA2	46	0	Neg	4	3	0.651474	M	HH	HL
GSM1977796	GSE76250	HTA2	57	0	Neg	1.8	3	0.637964	BL1	HH	HH
GSM1977800	GSE76250	HTA2	27	2	Pos	1.5	3	0.693818	M	LL	LL
GSM1977806	GSE76250	HTA2	50	0	Neg	2	0	0.847659	M	LL	LL
GSM1977810	GSE76250	HTA2	64	2	Pos	2.2	3	0.675493	BL1	LH	LH
B16	ItalMex	HTA2	56	NA	NA	4.7	NA	0.69146	UNS	HL	HH
B22	ItalMex	HTA2	72	NA	NA	5.3	NA	0.774842	UNS	HL	HH
B3	ItalMex	HTA2	29	NA	NA	3.1	NA	0.796712	M	LH	LH
B63	ItalMex	HTA2	37	NA	NA	3	NA	0.779124	UNS	LL	LH
B91	ItalMex	HTA2	65	NA	NA	5.4	NA	0.631708	BL1	HL	HH
BP44	ItalMex	HTA2	NA	NA	NA	NA	NA	0.743737	UNS	LL	LL
BP45	ItalMex	HTA2	NA	NA	NA	NA	NA	0.706916	M	LH	LH
BP46	ItalMex	HTA2	52	Negative	Neg	2.5	3	0.644127	BL1	HH	HH
BP48	ItalMex	HTA2	76	Negative	Neg	1.5	3	0.708526	LAR	HL	HL
BP49	ItalMex	HTA2	55	Positivie	Pos	2.2	3	0.645112	IM	HL	HL
BP51	ItalMex	HTA2	57	Positivie	Pos	1.8	3	0.653184	LAR	LH	LH
BP52	ItalMex	HTA2	46	Positivie	Pos	2	3	0.638337	BL1	HL	HL
BP53	ItalMex	HTA2	40	Negative	Neg	4.9	3	0.706837	BL2	LH	LH
BP56	ItalMex	HTA2	55	Negative	Neg	1.5	3	0.702136	M	LL	LL
BP58	ItalMex	HTA2	64	Negative	Neg	2.3	3	0.620945	NA	HL	HL
BP60	ItalMex	HTA2	35	Positivie	Pos	2.3	2	0.689496	LAR	HH	HL
BP61	ItalMex	HTA2	61	NA	NA	2	3	0.612628	UNS	HH	HL
BP62	ItalMex	HTA2	45	Negative	Neg	2.2	2	0.750787	LAR	LL	LL
BP63	ItalMex	HTA2	48	Negative	Neg	0.8	3	0.610708	BL2	HH	HH
BP69	ItalMex	HTA2	56	Negative	Neg	1	2	0.613605	IM	HH	HL
BP70	ItalMex	HTA2	NA	NA	NA	NA	NA	0.721656	BL1	HL	HH
BP71	ItalMex	HTA2	60	NA	NA	1.8	3	0.690664	BL1	HL	HL
BP72	ItalMex	HTA2	42	Negative	Neg	1.1	3	0.627167	BL1	HL	HH
BP77	ItalMex	HTA2	38	Negative	Neg	0.8	3	0.754204	M	LH	LL
BP78	ItalMex	HTA2	53	Negative	Neg	0.9	2	0.642087	BL2	HL	HH
BP80	ItalMex	HTA2	40	Negative	Neg	4	3	0.698217	LAR	HL	HL
BP85	ItalMex	HTA2	62	Negative	Neg	0.2	2	0.686132	NA	LH	LL
BP87	ItalMex	HTA2	NA	NA	NA	NA	NA	0.820531	BL1	LL	LL
BP90	ItalMex	HTA2	61	Negative	Neg	2	3	0.795602	M	LL	LH
BP94	ItalMex	HTA2	53	Positivie	Pos	1.8	3	0.696166	M	LL	LH
BP95	ItalMex	HTA2	NA	NA	NA	NA	NA	0.692281	LAR	LL	LL
BP96	ItalMex	HTA2	62	Negative	Neg	2	3	0.748535	M	LL	LH
BP98	ItalMex	HTA2	61	NA	NA	1.7	3	0.634533	BL2	LL	LH
BP99	ItalMex	HTA2	44	NA	NA	3	3	0.706596	BL1	HL	HH
BQ00	ItalMex	HTA2	42	Negative	Neg	2	3	0.668753	BL1	HH	HH
BQ01	ItalMex	HTA2	65	Positivie	Pos	2.5	3	0.601002	BL2	HH	HH
BQ02	ItalMex	HTA2	52	Negative	Neg	0.4	3	0.608041	MSL	HL	HL
BQ03	ItalMex	HTA2	NA	NA	NA	NA	NA	0.733073	BL1	HL	HL
BQ05	ItalMex	HTA2	50	Negative	Neg	2.1	3	0.760682	M	LL	LH
BQ06	ItalMex	HTA2	40	Negative	Neg	2	3	0.683942	M	LH	LH
BQ07	ItalMex	HTA2	45	Positivie	Pos	2.3	3	0.702751	UNS	HH	HH
BQ10	ItalMex	HTA2	41	Negative	Neg	4	3	0.746392	M	LL	LH
BQ12	ItalMex	HTA2	48	Positivie	Pos	3.5	3	0.78964	BL1	LL	LL
BQ14	ItalMex	HTA2	55	Negative	Neg	2.5	3	0.698379	M	LH	LL
BQ17	ItalMex	HTA2	54	Negative	Neg	2	3	0.626628	UNS	LH	LH
BQ22	ItalMex	HTA2	80	Negative	Neg	2.2	2	0.717284	M	LL	LL
BQ25	ItalMex	HTA2	46	Negative	Neg	3	2	0.682508	M	LL	LL
BQ28	ItalMex	HTA2	67	Negative	Neg	2	3	0.702267	M	LL	LL
BQ29	ItalMex	HTA2	57	Positivie	Pos	1.4	3	0.648415	LAR	LL	LL
BQ30	ItalMex	HTA2	43	Negative	Neg	2.5	3	0.712119	M	LL	LH
BQ33	ItalMex	HTA2	60	Positivie	Pos	1.3	3	0.679507	BL1	HH	HL
BQ34	ItalMex	HTA2	52	Positivie	Pos	3.5	3	0.762812	BL1	HL	HL
BQ35	ItalMex	HTA2	49	Negative	Neg	2.5	3	0.787186	M	LL	LL
BQ36	ItalMex	HTA2	52	Negative	Neg	2.5	3	0.629273	IM	HH	HH
BQ39	ItalMex	HTA2	51	Positivie	Pos	2.2	3	0.615833	IM	HH	HL
BQ42	ItalMex	HTA2	76	Positivie	Pos	2	3	0.678227	LAR	LL	LL
BQ44	ItalMex	HTA2	63	Negative	Neg	1.8	3	0.678446	BL2	LL	LH
BQ48	ItalMex	HTA2	NA	NA	NA	NA	NA	0.710192	LAR	HL	HL
BQ49	ItalMex	HTA2	59	Positivie	Pos	0.7	2	0.613675	UNS	LL	LH
BQ52	ItalMex	HTA2	84	Positivie	Pos	2	3	0.607598	BL2	LH	LH
BQ53	ItalMex	HTA2	75	Positivie	Pos	3	3	0.606555	BL2	HL	HL
BQ55	ItalMex	HTA2	45	Positivie	Pos	2.3	3	0.794918	BL1	LL	LH
BQ56	ItalMex	HTA2	58	Positivie	Pos	2	3	0.652826	M	HL	HH
BQ58	ItalMex	HTA2	71	Positivie	Pos	0.9	2	0.639241	LAR	LL	LH
BQ59	ItalMex	HTA2	66	NA	NA	0.8	2	0.654805	LAR	LL	LL
BQ60	ItalMex	HTA2	74	Negative	Neg	2	3	0.724486	M	LH	LL
BQ62	ItalMex	HTA2	65	Positivie	Pos	2	3	0.673194	M	LH	LH
BQ66	ItalMex	HTA2	84	Positivie	Pos	1.7	3	0.621304	LAR	LL	LL
DTN6	ItalMex	HTA2	28	Postivie	Pos	2.7	3	0.76443	BL1	LL	LH
TN04	ItalMex	HTA2	46	Negative	Neg	1.1	1	0.626421	LAR	LL	LL
TN1	ItalMex	HTA2	46	Positive	Pos	NA	3	0.72749	M	HL	HL
TN10	ItalMex	HTA2	48	Positive	Pos	2.7	3	0.659512	BL1	HH	HH
TN11	ItalMex	HTA2	34	Negative	Neg	2	NA	0.721055	UNS	HH	HH
TN14	ItalMex	HTA2	37	Positive	Pos	3	3	0.750642	M	LL	LH
TN17	ItalMex	HTA2	54	Positive	Pos	8	3	0.687609	BL1	HL	HH
TN20	ItalMex	HTA2	63	Negative	Neg	1.7	1	0.723786	M	LH	LH
TN26	ItalMex	HTA2	53	NA	NA	0.3	NA	0.64461	IM	HH	HH
TN30	ItalMex	HTA2	72	Positive	Pos	5.3	3	0.797831	BL2	LL	LH
TN36	ItalMex	HTA2	59	NA	NA	3.5	2	0.688906	LAR	LL	LL
TN42	ItalMex	HTA2	76	Positive	Pos	2.5	2	0.732374	M	LL	LL
TN45	ItalMex	HTA2	52	Positive	Pos	3	3	0.77394	BL2	LH	LH
TN47	ItalMex	HTA2	32	Negative	Neg	1.8	3	0.617376	UNS	HL	HL
TN49	ItalMex	HTA2	49	Negative	Neg	1.2	2	0.727008	M	LL	LL
TN5	ItalMex	HTA2	54	Positive	Pos	3.8	3	0.713306	BL1	HH	HH
TN50	ItalMex	HTA2	43	Positive	Pos	12.6	3	0.753917	LAR	LL	LL
TN51	ItalMex	HTA2	55	Positive	Pos	3.8	3	0.628057	IM	HL	HL
TN52	ItalMex	HTA2	74	Negative	Neg	2.4	2	0.747268	M	LH	LL
TN53	ItalMex	HTA2	92	Negative	Neg	2.8	2	0.837223	M	LL	LL
TN54	ItalMex	HTA2	42	Positive	Pos	30	3	0.838584	M	LL	LL
TN55	ItalMex	HTA2	65	Positive	Pos	1.8	3	0.722912	M	LL	LL
TN56	ItalMex	HTA2	88	Positive	Pos	5	3	0.712935	M	LL	LL
TN60	ItalMex	HTA2	78	Positive	Pos	3	2	0.679085	LAR	LL	LL
TN63	ItalMex	HTA2	61	Negative	Neg	3.4	3	0.794572	BL1	HL	HH
TN65	ItalMex	HTA2	51	NA	NA	NA	NA	0.914542	M	LL	LH
TN66	ItalMex	HTA2	47	Positive	Pos	3.3	3	0.700693	UNS	HH	HH
TN68	ItalMex	HTA2	45	Positive	Pos	2.4	3	0.741241	BL1	LL	LH
TN7	ItalMex	HTA2	48	NA	NA	NA	NA	0.607056	IM	HH	HL
TN73	ItalMex	HTA2	37	Negative	Neg	2.5	NA	0.626367	M	LH	LH
TN76	ItalMex	HTA2	55	Negative	Neg	3.1	2	0.627865	UNS	LL	LL
TN78	ItalMex	HTA2	67	Negative	Neg	2	2	0.632526	LAR	LL	LH
TN79	ItalMex	HTA2	39	Negative	Neg	2.7	3	0.676438	M	LH	LL
TN8	ItalMex	HTA2	65	Negative	Neg	1.7	3	0.736404	M	LH	LH
TN80	ItalMex	HTA2	35	Negative	Neg	3.5	3	0.738585	BL1	LH	LH
TN81	ItalMex	HTA2	71	Positive	Pos	1.7	3	0.741897	M	LL	LL
TN85	ItalMex	HTA2	45	Negative	Neg	2.8	3	0.71659	LAR	LL	LL
MB.0062	Metabric	Ilumina	52.14	0	Neg	NA	3	0.679974	BL1	HL	HL
MB.0079	Metabric	Ilumina	50.42	4	Pos	NA	3	0.620105	LAR	LL	LH
MB.0100	Metabric	Ilumina	68.68	0	Neg	NA	3	0.614367	M	HH	HL
MB.0115	Metabric	Ilumina	39.84	0	Neg	NA	3	0.657941	BL1	HL	HH
MB.0149	Metabric	Ilumina	77.13	0	Neg	NA	3	0.822353	M	LH	LH
MB.0163	Metabric	Ilumina	84.73	1	Pos	NA	3	0.751612	M	LL	LL
MB.0191	Metabric	Ilumina	81.02	0	Neg	NA	3	0.619972	UNS	LH	LL
MB.0200	Metabric	Ilumina	69.86	0	Neg	NA	3	0.767609	BL1	LL	LH
MB.0221	Metabric	Ilumina	77.72	7	Pos	NA	3	0.652187	LAR	HL	HH
MB.0249	Metabric	Ilumina	53.45	0	Neg	NA	3	0.629549	UNS	LH	LH
MB.0259	Metabric	Ilumina	38.99	9	Pos	NA	3	0.802839	BL1	LH	LH
MB.0292	Metabric	Ilumina	80.34	1	Pos	NA	3	0.662209	LAR	LL	LH
MB.0318	Metabric	Ilumina	58.01	0	Neg	NA	NA	0.837145	M	LH	LL
MB.0350	Metabric	Ilumina	49.05	0	Neg	NA	3	0.722274	M	LL	LL
MB.0396	Metabric	Ilumina	56.45	0	Neg	NA	3	0.693306	BL1	HH	HH
MB.0464	Metabric	Ilumina	58.98	17	Pos	NA	3	0.613138	LAR	HL	HH
MB.0481	Metabric	Ilumina	54.22	0	Neg	NA	3	0.633421	M	LH	LL
MB.0516	Metabric	Ilumina	62.81	0	Neg	NA	3	0.660498	M	LH	LH
MB.0525	Metabric	Ilumina	48.47	0	Neg	NA	3	0.658911	UNS	LH	LH
MB.0558	Metabric	Ilumina	69.88	0	Neg	NA	3	0.615924	BL1	HH	HH
MB.0581	Metabric	Ilumina	96.29	14	Pos	NA	3	0.7116	UNS	LH	LH
MB.0582	Metabric	Ilumina	84.76	0	Neg	NA	3	0.822924	BL1	LH	LH
MB.0639	Metabric	Ilumina	50.39	0	Neg	NA	3	0.652822	M	LH	LL
MB.0659	Metabric	Ilumina	82.87	0	Neg	NA	2	0.857992	M	LH	LL
MB.0664	Metabric	Ilumina	78.27	10	Pos	NA	3	0.712302	BL1	LH	LH
MB.0874	Metabric	Ilumina	59.22	0	Neg	NA	3	0.706897	BL1	HL	HL
MB.0901	Metabric	Ilumina	68.19	3	Pos	NA	3	0.618537	BL1	HH	HL
MB.2718	Metabric	Ilumina	47.94	1	Pos	NA	2	0.643751	UNS	HH	HH
MB.2753	Metabric	Ilumina	30.95	1	Pos	NA	3	0.634671	BL2	LL	LH
MB.2842	Metabric	Ilumina	58.48	1	Pos	NA	3	0.676919	UNS	LL	LH
MB.2917	Metabric	Ilumina	33.9	2	Pos	NA	3	0.605981	UNS	HL	HH
MB.2922	Metabric	Ilumina	45.74	8	Pos	NA	3	0.61926	LAR	LH	LH
MB.3001	Metabric	Ilumina	50.45	1	Pos	NA	3	0.60009	BL1	HL	HL
MB.3057	Metabric	Ilumina	55.3	1	Pos	NA	3	0.664758	BL1	HH	HH
MB.3063	Metabric	Ilumina	43.51	6	Pos	NA	3	0.604128	M	LH	LL
MB.3123	Metabric	Ilumina	50.26	4	Pos	NA	3	0.666673	BL2	LL	LH
MB.3153	Metabric	Ilumina	42.17	1	Pos	NA	3	0.666283	LAR	HL	HH
MB.3297	Metabric	Ilumina	42.72	1	Pos	NA	3	0.620131	NA	HH	HL
MB.3453	Metabric	Ilumina	51.36	1	Pos	NA	3	0.632508	BL2	LL	LH
MB.3500	Metabric	Ilumina	66.91	0	Neg	NA	3	0.62625	BL1	HL	HL
MB.3706	Metabric	Ilumina	55.71	0	Neg	NA	3	0.601137	BL1	HH	HH
MB.4015	Metabric	Ilumina	76.13	0	Neg	NA	2	0.682251	UNS	LH	LH
MB.4303	Metabric	Ilumina	66.91	0	Neg	NA	3	0.661396	NA	HH	HH
MB.4332	Metabric	Ilumina	34.36	0	Neg	NA	3	0.774994	BL1	HH	HH
MB.4407	Metabric	Ilumina	44.4	0	Neg	NA	3	0.764462	M	HH	HH
MB.4408	Metabric	Ilumina	71.66	0	Neg	NA	3	0.63896	BL1	HH	HL
MB.4417	Metabric	Ilumina	68.16	0	Neg	NA	3	0.671024	BL2	HH	HH
MB.4621	Metabric	Ilumina	39.51	6	Pos	NA	3	0.844154	BL2	LL	LH
MB.4640	Metabric	Ilumina	61.59	0	Neg	NA	3	0.661316	LAR	LH	LH
MB.4660	Metabric	Ilumina	37.53	14	Pos	NA	3	0.826136	BL1	LL	LH
MB.4679	Metabric	Ilumina	64.11	0	Neg	NA	3	0.628124	IM	HH	HH
MB.4707	Metabric	Ilumina	59.85	0	Neg	NA	3	0.717999	BL1	LL	LL
MB.4715	Metabric	Ilumina	67.8	1	Pos	NA	3	0.668865	UNS	LH	LH
MB.4717	Metabric	Ilumina	43.51	0	Neg	NA	3	0.757249	M	LL	LL
MB.4732	Metabric	Ilumina	26.72	3	Pos	NA	3	0.649098	IM	HH	HL
MB.4757	Metabric	Ilumina	38.93	3	Pos	NA	3	0.620696	BL1	HH	HH
MB.4758	Metabric	Ilumina	45.77	0	Neg	NA	3	0.807762	M	LH	LL
MB.4769	Metabric	Ilumina	65.86	0	Neg	NA	3	0.741094	BL1	LH	LH
MB.4792	Metabric	Ilumina	49.92	2	Pos	NA	3	0.665119	M	LH	LH
MB.4793	Metabric	Ilumina	72.49	0	Neg	NA	3	0.609482	IM	HH	HH
MB.4880	Metabric	Ilumina	69.68	0	Neg	NA	3	0.688398	BL1	HH	HL
MB.4881	Metabric	Ilumina	37.05	0	Neg	NA	3	0.677752	M	HH	HL
MB.4911	Metabric	Ilumina	43.51	2	Pos	NA	3	0.715429	BL1	LH	LL
MB.4938	Metabric	Ilumina	33.92	1	Pos	NA	2	0.682076	M	LH	LH
MB.4945	Metabric	Ilumina	65.53	1	Pos	NA	3	0.663629	M	HH	HL
MB.4992	Metabric	Ilumina	66.47	0	Neg	NA	2	0.679254	NA	LH	LH
MB.4993	Metabric	Ilumina	33.55	4	Pos	NA	3	0.631626	LAR	LH	LH
MB.5008	Metabric	Ilumina	65.76	2	Pos	NA	3	0.833125	NA	LL	LH
MB.5057	Metabric	Ilumina	39.25	0	Neg	NA	3	0.665348	BL1	HH	HL
MB.5072	Metabric	Ilumina	52.23	1	Pos	NA	3	0.675645	LAR	LH	LH
MB.5115	Metabric	Ilumina	40.57	1	Pos	NA	3	0.711088	BL1	LH	LH
MB.5126	Metabric	Ilumina	63.48	1	Pos	NA	3	0.64251	BL1	HL	HL
MB.5135	Metabric	Ilumina	38.59	0	Neg	NA	3	0.845233	M	LL	LL
MB.5208	Metabric	Ilumina	52.43	0	Neg	NA	3	0.672001	M	LL	LH
MB.5281	Metabric	Ilumina	55.72	0	Neg	NA	3	0.703991	LAR	LH	LL
MB.5295	Metabric	Ilumina	60.51	0	Neg	NA	2	0.718835	M	LL	LL
MB.5298	Metabric	Ilumina	49.63	5	Pos	NA	3	0.613991	BL1	HH	HH
MB.5335	Metabric	Ilumina	41.81	0	Neg	NA	3	0.805268	M	LL	LH
MB.5346	Metabric	Ilumina	52.09	3	Pos	NA	3	0.772172	BL1	LL	LL
MB.5421	Metabric	Ilumina	68	0	Neg	NA	3	0.694351	M	LH	LH
MB.5526	Metabric	Ilumina	45.42	0	Neg	NA	3	0.613332	UNS	HH	HH
MB.5529	Metabric	Ilumina	40.21	2	Pos	NA	3	0.628023	BL1	LH	LH
MB.5547	Metabric	Ilumina	43.08	1	Pos	NA	3	0.84103	M	LL	LH
MB.5560	Metabric	Ilumina	44.05	0	Neg	NA	2	0.656123	MSL	LH	LL
MB.6098	Metabric	Ilumina	28.29	1	Pos	NA	3	0.758869	UNS	LL	LH
MB.6143	Metabric	Ilumina	60.6	0	Neg	NA	3	0.659574	M	LH	LL
MB.6237	Metabric	Ilumina	75.62	0	Neg	NA	3	0.646467	M	LH	LL
MB.6242	Metabric	Ilumina	41.29	8	Pos	NA	3	0.64549	BL2	HH	HL
MB.6245	Metabric	Ilumina	47.01	0	Neg	NA	3	0.717482	M	HL	HL
MB.6251	Metabric	Ilumina	48.59	1	Pos	NA	3	0.732937	M	LL	LH
MB.6280	Metabric	Ilumina	53.68	1	Pos	NA	3	0.641532	BL1	HH	HL
MB.6336	Metabric	Ilumina	63.22	18	Pos	NA	3	0.643443	UNS	HH	HH
MB.7007	Metabric	Ilumina	54.44	1	Pos	NA	3	0.632573	UNS	LL	LH
MB.7009	Metabric	Ilumina	68.28	2	Pos	NA	3	0.603472	M	HL	HL
MB.7012	Metabric	Ilumina	60.96	0	Neg	NA	3	0.697517	BL1	LH	LL
MB.7031	Metabric	Ilumina	60.58	1	Pos	NA	3	0.791817	NA	HL	HL
MB.7036	Metabric	Ilumina	54.48	2	Pos	NA	3	0.62596	BL1	HH	HH
MB.7038	Metabric	Ilumina	57.62	1	Pos	NA	3	0.636026	M	LL	LH
MB.7049	Metabric	Ilumina	48.75	0	Neg	NA	3	0.88046	M	LL	LL
MB.7055	Metabric	Ilumina	54.87	0	Neg	NA	3	0.855426	M	LH	LH
MB.7066	Metabric	Ilumina	64.24	1	Pos	NA	3	0.738592	LAR	LL	LL
MB.7090	Metabric	Ilumina	48.52	3	Pos	NA	3	0.796641	BL2	LH	LH
MB.7145	Metabric	Ilumina	44.42	2	Pos	NA	3	0.717084	BL1	LH	LL
MB.7155	Metabric	Ilumina	41.14	1	Pos	NA	3	0.656363	UNS	HL	HH
MB.7165	Metabric	Ilumina	28.78	1	Pos	NA	3	0.765673	BL1	LH	LH
MB.7267	Metabric	Ilumina	28.37	3	Pos	NA	3	0.713094	BL1	LL	LH
MB.7270	Metabric	Ilumina	50.84	1	Pos	NA	3	0.634333	LAR	HH	HH
TCGA.A1.A0SK	TCGA	RNA.Seq	54	N0	Neg	NA	NA	0.985076	M	LL	LH
TCGA.A1.A0SO	TCGA	RNA.Seq	67	Npos	Pos	NA	NA	0.958224	M	LL	LL
TCGA.A1.A0SP	TCGA	RNA.Seq	40	N0	Neg	NA	NA	0.818717	M	LL	LH
TCGA.A2.A04P	TCGA	RNA.Seq	36	Npos	Pos	NA	NA	0.761336	NA	HL	HL
TCGA.A2.A04T	TCGA	RNA.Seq	62	N0	Neg	NA	NA	0.824152	BL1	HH	HH
TCGA.A2.A0CM	TCGA	RNA.Seq	40	N0	Neg	NA	NA	0.689801	IM	HH	HH
TCGA.A2.A0D0	TCGA	RNA.Seq	60	N0	Neg	NA	NA	0.881896	BL1	HH	HH
TCGA.A2.A0D2	TCGA	RNA.Seq	45	N0	Neg	NA	NA	0.791038	M	HH	HL
TCGA.A2.A0EQ	TCGA	RNA.Seq	64	N0	Neg	NA	NA	0.665101	IM	HH	HH
TCGA.A2.A0SX	TCGA	RNA.Seq	48	N0	Neg	NA	NA	0.648753	MSL	HH	HL
TCGA.A2.A0T0	TCGA	RNA.Seq	59	Npos	Pos	NA	NA	0.815681	M	LH	LH
TCGA.A2.A0T2	TCGA	RNA.Seq	66	Npos	Pos	NA	NA	0.835456	BL2	LL	LH
TCGA.A2.A0YE	TCGA	RNA.Seq	48	Npos	Pos	NA	NA	0.885154	M	LH	LH
TCGA.A2.A0YM	TCGA	RNA.Seq	67	N0	Neg	NA	NA	0.791057	BL1	LH	LL
TCGA.A2.A1G6	TCGA	RNA.Seq	50	Npos	Pos	NA	NA	0.798841	NA	LH	LL
TCGA.A2.A3XS	TCGA	RNA.Seq	62	Npos	Pos	NA	NA	0.818091	UNS	HL	HL
TCGA.A2.A3XT	TCGA	RNA.Seq	45	Npos	Pos	NA	NA	0.724091	NA	HH	HL
TCGA.A2.A3XU	TCGA	RNA.Seq	35	Npos	Pos	NA	NA	0.961933	M	LL	LH
TCGA.A2.A3XX	TCGA	RNA.Seq	49	N0	Neg	NA	NA	0.823745	BL1	HL	HL
TCGA.A2.A3XY	TCGA	RNA.Seq	49	Npos	Pos	NA	NA	0.665065	MSL	HH	HL
TCGA.A7.A0CE	TCGA	RNA.Seq	57	N0	Neg	NA	NA	0.898417	M	LL	LL
TCGA.A7.A0DA	TCGA	RNA.Seq	62	N0	Neg	NA	NA	0.843545	M	LL	LH
TCGA.A7.A26F	TCGA	RNA.Seq	55	N0	Neg	NA	NA	0.686857	BL2	LH	LL
TCGA.A7.A26G	TCGA	RNA.Seq	50	N0	Neg	NA	NA	0.627257	MSL	HH	HL
TCGA.A7.A26I	TCGA	RNA.Seq	65	N0	Neg	NA	NA	0.77122	BL2	LH	LH
TCGA.A7.A4SD	TCGA	RNA.Seq	52	N0	Neg	NA	NA	0.735968	BL2	HH	HH
TCGA.A7.A4SE	TCGA	RNA.Seq	54	N0	Neg	NA	NA	0.792429	M	LH	LL
TCGA.A7.A5ZV	TCGA	RNA.Seq	62	N0	Neg	NA	NA	0.855013	M	LH	LH
TCGA.A7.A6VV	TCGA	RNA.Seq	51	N0	Neg	NA	NA	0.724764	M	LH	LH
TCGA.A7.A6VW	TCGA	RNA.Seq	48	N0	Neg	NA	NA	0.827648	BL2	LL	LH
TCGA.A7.A6VY	TCGA	RNA.Seq	48	Npos	Pos	NA	NA	0.717321	BL2	HH	HH
TCGA.A8.A07C	TCGA	RNA.Seq	57	N0	Neg	NA	NA	0.81536	BL1	HL	HL
TCGA.A8.A07O	TCGA	RNA.Seq	51	N0	Neg	NA	NA	0.846112	BL1	LL	LH
TCGA.A8.A08R	TCGA	RNA.Seq	52	Npos	Pos	NA	NA	0.727966	BL1	HH	HL
TCGA.A8.A09X	TCGA	RNA.Seq	62	N3	Pos	NA	NA	0.649386	LAR	HH	HL
TCGA.AC.A2BK	TCGA	RNA.Seq	78	Npos	Pos	NA	NA	0.969036	M	LH	LL
TCGA.AC.A2QH	TCGA	RNA.Seq	58	N0	Neg	NA	NA	0.821922	UNS	LL	LL
TCGA.AC.A6IW	TCGA	RNA.Seq	73	N0	Neg	NA	NA	0.696145	IM	HH	HL
TCGA.AC.A7VC	TCGA	RNA.Seq	56	0	Neg	NA	NA	0.744176	MSL	LH	LL
TCGA.AC.A8OQ	TCGA	RNA.Seq	72	Npos	Pos	NA	NA	0.69038	MSL	HH	HL
TCGA.AN.A04D	TCGA	RNA.Seq	58	N0	Neg	NA	NA	0.966318	M	LL	LH
TCGA.AN.A0AL	TCGA	RNA.Seq	41	N0	Neg	NA	NA	0.722226	MSL	HH	HH
TCGA.AN.A0AR	TCGA	RNA.Seq	55	N0	Neg	NA	NA	0.941611	M	LL	LL
TCGA.AN.A0AT	TCGA	RNA.Seq	62	N0	Neg	NA	NA	0.886384	UNS	HH	HL
TCGA.AN.A0G0	TCGA	RNA.Seq	56	N0	Neg	NA	NA	0.872075	M	LL	LL
TCGA.AN.A0XU	TCGA	RNA.Seq	54	N0	Neg	NA	NA	0.874283	BL2	LL	LL
TCGA.AO.A03U	TCGA	RNA.Seq	31	N0	Neg	NA	NA	0.612165	UNS	LH	LH
TCGA.AO.A0J2	TCGA	RNA.Seq	41	N0	Neg	NA	NA	0.822403	LAR	HH	HH
TCGA.AO.A0J4	TCGA	RNA.Seq	41	N0	Neg	NA	NA	0.764731	BL1	HH	HL
TCGA.AO.A0J6	TCGA	RNA.Seq	61	N0	Neg	NA	NA	0.839832	IM	HH	HH
TCGA.AO.A124	TCGA	RNA.Seq	38	N0	Neg	NA	NA	0.906549	BL1	LH	LL
TCGA.AO.A129	TCGA	RNA.Seq	29	Npos	Pos	NA	NA	0.74807	BL1	HH	HL
TCGA.AO.A12F	TCGA	RNA.Seq	36	N0	Neg	NA	NA	0.846429	M	LL	LL
TCGA.AO.A1KR	TCGA	RNA.Seq	51	N0	Neg	NA	NA	0.905891	UNS	HL	HH
TCGA.AQ.A04J	TCGA	RNA.Seq	45	N0	Neg	NA	NA	0.646983	MSL	HH	HL
TCGA.AQ.A54N	TCGA	RNA.Seq	51	N0	Neg	NA	NA	0.948135	BL1	LL	LH
TCGA.AR.A0TS	TCGA	RNA.Seq	46	Npos	Pos	NA	NA	0.644396	UNS	HH	HL
TCGA.AR.A0TU	TCGA	RNA.Seq	35	N0	Neg	NA	NA	0.851751	UNS	HL	HL
TCGA.AR.A0U1	TCGA	RNA.Seq	36	N1	Pos	NA	NA	0.841978	NA	HL	HL
TCGA.AR.A0U4	TCGA	RNA.Seq	54	N0	Neg	NA	NA	0.636206	IM	HH	HL
TCGA.AR.A1AI	TCGA	RNA.Seq	47	N0	Neg	NA	NA	0.773651	IM	HH	HL
TCGA.AR.A1AQ	TCGA	RNA.Seq	49	N0	Neg	NA	NA	0.69264	IM	HH	HL
TCGA.AR.A1AR	TCGA	RNA.Seq	50	Npos	Pos	NA	NA	0.639957	UNS	HH	HL
TCGA.AR.A1AY	TCGA	RNA.Seq	65	N0	Neg	NA	NA	0.8802	M	LL	LH
TCGA.AR.A256	TCGA	RNA.Seq	45	N0	Neg	NA	NA	0.855126	M	LH	LL
TCGA.AR.A2LH	TCGA	RNA.Seq	55	Npos	Pos	NA	NA	0.648317	NA	HH	HL
TCGA.AR.A2LR	TCGA	RNA.Seq	49	N0	Neg	NA	NA	0.821595	M	LL	LL
TCGA.AR.A5QQ	TCGA	RNA.Seq	68	Npos	Pos	NA	NA	0.654521	BL2	HH	HL
TCGA.B6.A1KF	TCGA	RNA.Seq	68	N1	Pos	NA	NA	0.924481	M	LL	LL
TCGA.B6.A3ZX	TCGA	RNA.Seq	50	1	Pos	NA	NA	0.641244	IM	HH	HL
TCGA.B6.A400	TCGA	RNA.Seq	43	4	Pos	NA	NA	0.785063	M	LH	LL
TCGA.B6.A402	TCGA	RNA.Seq	47	N0	Neg	NA	NA	0.916314	BL1	LL	LL
TCGA.B6.A409	TCGA	RNA.Seq	44	6	Pos	NA	NA	0.861358	BL1	LH	LL
TCGA.BH.A0AV	TCGA	RNA.Seq	52	N0	Neg	NA	NA	0.736235	M	LH	LL
TCGA.BH.A0B3	TCGA	RNA.Seq	53	Npos	Pos	NA	NA	0.734087	BL2	HH	HH
TCGA.BH.A0B9	TCGA	RNA.Seq	44	N0	Neg	NA	NA	0.818363	IM	HL	HL
TCGA.BH.A0BG	TCGA	RNA.Seq	73	N0	Neg	NA	NA	0.761153	UNS	HH	HL
TCGA.BH.A0BW	TCGA	RNA.Seq	71	N0	Neg	NA	NA	0.715735	IM	HH	HH
TCGA.BH.A0E0	TCGA	RNA.Seq	38	Npos	Pos	NA	NA	0.900862	LAR	LL	LH
TCGA.BH.A0E6	TCGA	RNA.Seq	69	N0	Neg	NA	NA	0.82058	M	HL	HL
TCGA.BH.A0WA	TCGA	RNA.Seq	82	N0	Neg	NA	NA	0.84521	M	LH	LL
TCGA.BH.A18G	TCGA	RNA.Seq	81	N0	Neg	NA	NA	0.834815	M	LH	LH
TCGA.BH.A18Q	TCGA	RNA.Seq	56	Npos	Pos	NA	NA	0.824499	BL1	LL	LL
TCGA.BH.A18T	TCGA	RNA.Seq	70	N0	Neg	NA	NA	0.881027	BL1	LL	LH
TCGA.BH.A18V.06	TCGA	RNA.Seq	48	0	Neg	NA	NA	0.650309	IM	HH	HL
TCGA.BH.A1EW	TCGA	RNA.Seq	38	Npos	Pos	NA	NA	0.77612	NA	LH	LH
TCGA.BH.A1F6	TCGA	RNA.Seq	51	Npos	Pos	NA	NA	0.75491	BL1	HH	HL
TCGA.BH.A1FC	TCGA	RNA.Seq	78	Npos	Pos	NA	NA	0.778293	UNS	HH	HH
TCGA.BH.A42U	TCGA	RNA.Seq	80	N0	Neg	NA	NA	0.717231	NA	HH	HL
TCGA.C8.A12L	TCGA	RNA.Seq	67	N0	Neg	NA	NA	0.871307	BL2	LH	LH
TCGA.C8.A131	TCGA	RNA.Seq	82	Npos	Pos	NA	NA	0.783328	UNS	LH	LH
TCGA.C8.A134	TCGA	RNA.Seq	52	N0	Neg	NA	NA	0.806307	BL1	HH	HH
TCGA.C8.A1HJ	TCGA	RNA.Seq	53	N0	Neg	NA	NA	0.89159	M	LL	LL
TCGA.C8.A26Y	TCGA	RNA.Seq	90	N0	Neg	NA	NA	0.887604	LAR	LL	LH
TCGA.C8.A27B	TCGA	RNA.Seq	48	N0	Neg	NA	NA	0.770062	BL1	HH	HL
TCGA.C8.A3M7	TCGA	RNA.Seq	60	N0	Neg	NA	NA	0.778941	NA	LH	LL
TCGA.D8.A13Z	TCGA	RNA.Seq	51	Npos	Pos	NA	NA	0.750204	BL2	LH	LH
TCGA.D8.A142	TCGA	RNA.Seq	74	N0	Neg	NA	NA	0.740417	M	LH	LH
TCGA.D8.A143	TCGA	RNA.Seq	51	N0	Neg	NA	NA	0.871735	LAR	HH	HH
TCGA.D8.A147	TCGA	RNA.Seq	45	N0	Neg	NA	NA	0.830031	BL1	LH	LL
TCGA.D8.A1JF	TCGA	RNA.Seq	79	Npos	Pos	NA	NA	0.778471	LAR	LH	LL
TCGA.D8.A1JG	TCGA	RNA.Seq	62	N0	Neg	NA	NA	0.709038	LAR	HH	HL
TCGA.D8.A1JL	TCGA	RNA.Seq	72	N0	Neg	NA	NA	0.662876	IM	HH	HL
TCGA.D8.A1XK	TCGA	RNA.Seq	55	Npos	Pos	NA	NA	0.846063	IM	HH	HH
TCGA.D8.A1XQ	TCGA	RNA.Seq	69	N0	Neg	NA	NA	0.717348	BL1	HH	HL
TCGA.D8.A27F	TCGA	RNA.Seq	40	N0	Neg	NA	NA	0.829604	M	LH	LL
TCGA.D8.A27H	TCGA	RNA.Seq	72	N0	Neg	NA	NA	0.801986	M	LH	LH
TCGA.D8.A27M	TCGA	RNA.Seq	59	N0	Neg	NA	NA	0.615206	IM	HH	HL
TCGA.E2.A14N	TCGA	RNA.Seq	37	Npos	Pos	NA	NA	0.869395	BL1	HH	HL
TCGA.E2.A14R	TCGA	RNA.Seq	62	N0	Neg	NA	NA	0.816543	BL1	HL	HL
TCGA.E2.A14X	TCGA	RNA.Seq	55	N2	Pos	NA	NA	0.788862	BL1	HH	HL
TCGA.E2.A150	TCGA	RNA.Seq	48	N0	Neg	NA	NA	0.770883	BL2	LH	LH
TCGA.E2.A158	TCGA	RNA.Seq	43	Npos	Pos	NA	NA	0.947606	UNS	LL	LL
TCGA.E2.A159	TCGA	RNA.Seq	50	N0	Neg	NA	NA	0.698781	BL2	HH	HH
TCGA.E2.A1AZ	TCGA	RNA.Seq	63	Npos	Pos	NA	NA	0.680797	UNS	HH	HL
TCGA.E2.A1B6	TCGA	RNA.Seq	44	N0	Neg	NA	NA	0.62403	IM	HH	HL
TCGA.E2.A1L7	TCGA	RNA.Seq	40	Npos	Pos	NA	NA	0.750538	NA	HL	HL
TCGA.E2.A1LG	TCGA	RNA.Seq	50	N0	Neg	NA	NA	0.921152	UNS	LH	LH
TCGA.E2.A1LH	TCGA	RNA.Seq	59	N0	Neg	NA	NA	0.63686	UNS	HH	HL
TCGA.E2.A1LI	TCGA	RNA.Seq	57	Npos	Pos	NA	NA	0.841614	BL1	HL	HL
TCGA.E2.A1LK	TCGA	RNA.Seq	84	N1	Pos	NA	NA	0.924897	BL1	LL	LL
TCGA.E2.A1LL	TCGA	RNA.Seq	73	Npos	Pos	NA	NA	0.911449	BL2	LH	LH
TCGA.E2.A1LS	TCGA	RNA.Seq	46	N0	Neg	NA	NA	0.909176	M	LH	LL
TCGA.E2.A573	TCGA	RNA.Seq	48	N0	Neg	NA	NA	0.746104	IM	HL	HH
TCGA.E2.A574	TCGA	RNA.Seq	44	N0	Neg	NA	NA	0.965312	M	LL	LL
TCGA.E9.A5FL	TCGA	RNA.Seq	65	N0	Neg	NA	NA	0.810294	BL2	LL	LL
TCGA.EW.A1OW	TCGA	RNA.Seq	58	N0	Neg	NA	NA	0.804575	M	LH	LL
TCGA.EW.A1P1	TCGA	RNA.Seq	68	Npos	Pos	NA	NA	0.614354	MSL	HH	HL
TCGA.EW.A1P4	TCGA	RNA.Seq	43	N0	Neg	NA	NA	0.754509	BL2	HH	HH
TCGA.EW.A1P8	TCGA	RNA.Seq	58	Npos	Pos	NA	NA	0.757612	NA	LH	LL
TCGA.EW.A1PB	TCGA	RNA.Seq	70	Npos	Pos	NA	NA	0.662924	IM	HH	HH
TCGA.EW.A1PH	TCGA	RNA.Seq	52	Npos	Pos	NA	NA	0.887627	UNS	LL	LL
TCGA.EW.A6SB	TCGA	RNA.Seq	62	0	Neg	NA	NA	0.737989	IM	HH	HH
TCGA.GI.A2C9	TCGA	RNA.Seq	58	N0	Neg	NA	NA	0.821692	M	LH	LL
TCGA.GM.A2DB	TCGA	RNA.Seq	62	N0	Neg	NA	NA	0.849447	LAR	HH	HH
TCGA.GM.A2DF	TCGA	RNA.Seq	53	1	Pos	NA	NA	0.697147	BL1	HL	HL
TCGA.GM.A2DH	TCGA	RNA.Seq	58	N0	Neg	NA	NA	0.774646	IM	HL	HH
TCGA.GM.A3XL	TCGA	RNA.Seq	49	N0	Neg	NA	NA	0.825444	IM	HL	HH
TCGA.HN.A2NL	TCGA	RNA.Seq	56	N0	Neg	NA	NA	0.897815	UNS	HL	HL
TCGA.LL.A441	TCGA	RNA.Seq	62	N0	Neg	NA	NA	0.660172	MSL	HH	HL
TCGA.LL.A73Y	TCGA	RNA.Seq	67	N0	Neg	NA	NA	0.743082	UNS	HH	HL
TCGA.LL.A740	TCGA	RNA.Seq	61	N0	Neg	NA	NA	0.747825	LAR	LH	LH
TCGA.OL.A5D6	TCGA	RNA.Seq	71	N0	Neg	NA	NA	0.747197	LAR	LH	LL
TCGA.OL.A5D7	TCGA	RNA.Seq	70	N0	Neg	NA	NA	0.784467	IM	HL	HL
TCGA.OL.A5RW	TCGA	RNA.Seq	40	Npos	Pos	NA	NA	0.855554	BL1	LL	LH
TCGA.OL.A6VO	TCGA	RNA.Seq	43	N0	Neg	NA	NA	0.883552	BL1	LL	LL
TCGA.OL.A97C	TCGA	RNA.Seq	67	N0	Neg	NA	NA	0.787676	NA	LH	LL
TCGA.S3.AA10	TCGA	RNA.Seq	65	N0	Neg	NA	NA	0.676488	IM	HH	HH
GSM50035	GSE2603	GPL96	61	3	Pos	3.8	NA	0.759722	BL2	HL	HL
GSM50040	GSE2603	GPL96	57	0	Neg	2.8	NA	0.71816	BL1	HH	HH
GSM50042	GSE2603	GPL96	73	0	Neg	3.5	NA	0.77961	BL2	LL	LL
GSM50046	GSE2603	GPL96	32	0	Neg	1.8	NA	0.695958	BL1	HH	HH
GSM50048	GSE2603	GPL96	49	0	Neg	1.5	NA	0.803721	M	LH	LH
GSM50063	GSE2603	GPL96	49	0	Neg	3.2	NA	0.776774	M	LH	LL
GSM50064	GSE2603	GPL96	70	0	Neg	6.5	NA	0.701487	UNS	HH	HH
GSM50067	GSE2603	GPL96	78	0	Neg	3	NA	0.791539	BL1	HH	HH
GSM50069	GSE2603	GPL96	73	0	Neg	3.2	NA	0.771266	M	LH	LL
GSM50079	GSE2603	GPL96	40	3	Pos	5	NA	0.665241	UNS	HH	HH
GSM50089	GSE2603	GPL96	30	3	Pos	3	NA	0.695818	MSL	LH	LL
GSM50092	GSE2603	GPL96	50	1	Pos	2.3	NA	0.608024	NA	HH	HH
GSM50093	GSE2603	GPL96	64	2	Pos	2	NA	0.679817	BL1	HH	HH
GSM50094	GSE2603	GPL96	57	3	Pos	1.3	NA	0.710001	M	LL	LL
GSM50096	GSE2603	GPL96	32	2	Pos	6	NA	0.828161	M	LH	LH
GSM50102	GSE2603	GPL96	48	1	Pos	4	NA	0.787308	M	HL	HL
GSM50107	GSE2603	GPL96	52	8	Pos	6.5	NA	0.795972	BL1	LL	LL
GSM615098	GSE25066	GPL96	40.7	N0	Neg	NA	3	0.719805	BL1	HL	HH
GSM615099	GSE25066	GPL96	40.8	N1	Pos	NA	4=Indeterminate	0.669208	M	HH	HH
GSM615101	GSE25066	GPL96	52.2	N0	Neg	NA	3	0.825219	M	LL	LH
GSM615102	GSE25066	GPL96	38.2	N0	Neg	NA	4=Indeterminate	0.801223	M	LH	LL
GSM615104	GSE25066	GPL96	46.6	N3	Pos	NA	4=Indeterminate	0.686845	MSL	HH	HL
GSM615106	GSE25066	GPL96	51.1	N1	Pos	NA	4=Indeterminate	0.762341	M	LL	LL
GSM615107	GSE25066	GPL96	37.8	N1	Pos	NA	4=Indeterminate	0.627239	BL2	HH	HH
GSM615109	GSE25066	GPL96	58.8	N1	Pos	NA	4=Indeterminate	0.778847	M	LH	LL
GSM615111	GSE25066	GPL96	50.4	N1	Pos	NA	4=Indeterminate	0.843786	M	LL	LL
GSM615112	GSE25066	GPL96	63.2	N1	Pos	NA	4=Indeterminate	0.787127	BL2	LH	LH
GSM615113	GSE25066	GPL96	42.8	N1	Pos	NA	4=Indeterminate	0.829146	M	LL	LL
GSM615115	GSE25066	GPL96	44.2	N1	Pos	NA	2	0.785921	M	LL	LL
GSM615118	GSE25066	GPL96	60.1	N1	Pos	NA	3	0.924737	M	LH	LH
GSM615119	GSE25066	GPL96	58.4	N1	Pos	NA	3	0.604665	NA	HH	HL
GSM615135	GSE25066	GPL96	58.9	N1	Pos	NA	3	0.753199	LAR	LL	LL
GSM615136	GSE25066	GPL96	60	N1	Pos	NA	3	0.84984	BL1	LL	LL
GSM615145	GSE25066	GPL96	55.7	N1	Pos	NA	3	0.801977	BL2	LL	LL
GSM615146	GSE25066	GPL96	38.9	N0	Neg	NA	3	0.756306	M	LH	LH
GSM615149	GSE25066	GPL96	44.2	N2	Pos	NA	3	0.784305	M	LL	LH
GSM615151	GSE25066	GPL96	44.6	N0	Neg	NA	2	0.79405	M	LH	LL
GSM615154	GSE25066	GPL96	40.8	N1	Pos	NA	3	0.650431	IM	HL	HL
GSM615156	GSE25066	GPL96	38.3	N1	Pos	NA	3	0.736162	M	LH	LL
GSM615160	GSE25066	GPL96	37.7	N1	Pos	NA	3	0.627864	UNS	HL	HH
GSM615161	GSE25066	GPL96	43.8	N0	Neg	NA	2	0.794529	NA	LH	LH
GSM615164	GSE25066	GPL96	42.1	N0	Neg	NA	3	0.782484	M	LH	LH
GSM615167	GSE25066	GPL96	34.4	N2	Pos	NA	2	0.778469	UNS	LH	LL
GSM615181	GSE25066	GPL96	49	N1	Pos	NA	3	0.628636	BL1	HH	HL
GSM615182	GSE25066	GPL96	75	N0	Neg	NA	3	0.86677	LAR	LL	LH
GSM615185	GSE25066	GPL96	65	N0	Neg	NA	3	0.614788	IM	HH	HL
GSM615188	GSE25066	GPL96	61	N0	Neg	NA	2	0.781013	NA	HL	HH
GSM615195	GSE25066	GPL96	29	N2	Pos	NA	3	0.653649	IM	HL	HH
GSM615197	GSE25066	GPL96	67	N2	Pos	NA	3	0.802216	LAR	LL	LH
GSM615211	GSE25066	GPL96	35	N1	Pos	NA	3	0.652887	UNS	HH	HH
GSM615212	GSE25066	GPL96	48	N0	Neg	NA	3	0.71942	BL1	HL	HH
GSM615213	GSE25066	GPL96	53	N2	Pos	NA	3	0.730722	M	LH	LH
GSM615215	GSE25066	GPL96	44	N1	Pos	NA	3	0.896339	LAR	LH	LH
GSM615225	GSE25066	GPL96	60	N3	Pos	NA	3	0.766994	BL1	HH	HL
GSM615240	GSE25066	GPL96	48	N1	Pos	NA	3	0.853617	UNS	LL	LL
GSM615242	GSE25066	GPL96	46	N1	Pos	NA	3	0.686657	IM	HH	HH
GSM615244	GSE25066	GPL96	51	N1	Pos	NA	3	0.61861	UNS	HH	HL
GSM615250	GSE25066	GPL96	63	N1	Pos	NA	3	0.815382	LAR	LL	LH
GSM615255	GSE25066	GPL96	39	N2	Pos	NA	3	0.785774	BL1	HL	HH
GSM615263	GSE25066	GPL96	61	N1	Pos	NA	3	0.722343	LAR	LL	LL
GSM615264	GSE25066	GPL96	45	N0	Neg	NA	3	0.678596	M	HH	HH
GSM615265	GSE25066	GPL96	63	N1	Pos	NA	3	0.799169	NA	LH	LH
GSM615270	GSE25066	GPL96	38	N2	Pos	NA	3	0.608194	IM	HH	HH
GSM615275	GSE25066	GPL96	60	N1	Pos	NA	2	0.775312	BL2	LH	LH
GSM615276	GSE25066	GPL96	52	N1	Pos	NA	3	0.658713	BL1	HH	HL
GSM615284	GSE25066	GPL96	50	N2	Pos	NA	3	0.827424	BL1	LL	LH
GSM615293	GSE25066	GPL96	31	N1	Pos	NA	3	0.82623	BL1	HL	HH
GSM615297	GSE25066	GPL96	58	N1	Pos	NA	3	0.631211	BL2	HH	HH
GSM615301	GSE25066	GPL96	62	N3	Pos	NA	3	0.674777	M	LH	LH
GSM615307	GSE25066	GPL96	32	N1	Pos	NA	3	0.680199	IM	HL	HH
GSM615315	GSE25066	GPL96	32	N3	Pos	NA	3	0.778014	BL1	HL	HH
GSM615317	GSE25066	GPL96	47	N3	Pos	NA	3	0.921141	BL1	LL	LH
GSM615320	GSE25066	GPL96	40	N2	Pos	NA	3	0.605826	IM	HH	HH
GSM615321	GSE25066	GPL96	50	N1	Pos	NA	3	0.638594	UNS	HH	HH
GSM615324	GSE25066	GPL96	49	N1	Pos	NA	3	0.813818	LAR	HL	HL
GSM615325	GSE25066	GPL96	43	N3	Pos	NA	3	0.719735	BL1	HH	HH
GSM615330	GSE25066	GPL96	65	N1	Pos	NA	3	0.615249	MSL	HH	HL
GSM615334	GSE25066	GPL96	61	N3	Pos	NA	3	0.82393	UNS	LH	LH
GSM615336	GSE25066	GPL96	49	N1	Pos	NA	3	0.918752	M	LL	LH
GSM615338	GSE25066	GPL96	57	N1	Pos	NA	3	0.648126	BL1	HH	HL
GSM615342	GSE25066	GPL96	43	N1	Pos	NA	2	0.733858	LAR	LL	LH
GSM615345	GSE25066	GPL96	64	N1	Pos	NA	2	0.789592	NA	HL	HH
GSM615347	GSE25066	GPL96	72	N0	Neg	NA	3	0.816936	BL2	LL	LH
GSM615348	GSE25066	GPL96	33	N0	Neg	NA	3	0.818847	BL1	LL	LH
GSM615354	GSE25066	GPL96	46	N3	Pos	NA	2	0.837417	BL1	LL	LH
GSM615356	GSE25066	GPL96	43	N0	Neg	NA	3	0.631741	NA	HH	HH
GSM615357	GSE25066	GPL96	53	N1	Pos	NA	3	0.798217	BL1	HH	HH
GSM615359	GSE25066	GPL96	51	N2	Pos	NA	3	0.692942	IM	HH	HL
GSM615368	GSE25066	GPL96	28	N1	Pos	NA	3	0.812959	BL1	HH	HH
GSM615369	GSE25066	GPL96	50	N2	Pos	NA	3	0.794271	M	LL	LL
GSM615371	GSE25066	GPL96	67	N1	Pos	NA	3	0.618124	UNS	HH	HH
GSM615372	GSE25066	GPL96	39	N1	Pos	NA	3	0.813383	UNS	LL	LL
GSM615376	GSE25066	GPL96	51	N1	Pos	NA	2	0.800112	BL1	LL	LH
GSM615378	GSE25066	GPL96	41	N3	Pos	NA	3	0.674727	BL1	HL	HL
GSM615379	GSE25066	GPL96	62	N1	Pos	NA	3	0.601548	UNS	HH	HH
GSM615380	GSE25066	GPL96	40	N2	Pos	NA	3	0.640289	IM	HH	HH
GSM615384	GSE25066	GPL96	57	N1	Pos	NA	3	0.791923	M	LL	LL
GSM615387	GSE25066	GPL96	38	N1	Pos	NA	3	0.785171	M	LL	LL
GSM615390	GSE25066	GPL96	46	N2	Pos	NA	3	0.743172	M	HL	HL
GSM615392	GSE25066	GPL96	65	N2	Pos	NA	3	0.931793	BL1	HL	HH
GSM615393	GSE25066	GPL96	43	N2	Pos	NA	3	0.82949	M	LL	LL
GSM615394	GSE25066	GPL96	62	N0	Neg	NA	3	0.698946	UNS	LH	LH
GSM615396	GSE25066	GPL96	32	N1	Pos	NA	3	0.718766	BL1	HH	HH
GSM615397	GSE25066	GPL96	57	N1	Pos	NA	2	0.71381	BL1	HL	HL
GSM615403	GSE25066	GPL96	50	N1	Pos	NA	2	0.731136	IM	HH	HL
GSM615405	GSE25066	GPL96	58	N2	Pos	NA	3	0.778869	LAR	LH	LH
GSM615637	GSE25066	GPL96	34.1	N0	Neg	NA	3	0.828459	M	LL	LL
GSM615639	GSE25066	GPL96	43	N1	Pos	NA	3	0.813559	BL2	LL	LL
GSM615644	GSE25066	GPL96	50.1	N1	Pos	NA	3	0.887309	M	LL	LL
GSM615649	GSE25066	GPL96	65.3	N2	Pos	NA	3	0.785873	BL2	LL	LL
GSM615651	GSE25066	GPL96	60.9	N1	Pos	NA	2	0.88575	UNS	LL	LL
GSM615660	GSE25066	GPL96	40.7	N3	Pos	NA	3	0.840475	BL1	HL	HH
GSM615661	GSE25066	GPL96	62.3	N1	Pos	NA	3	0.925099	M	LL	LL
GSM615666	GSE25066	GPL96	66.7	N1	Pos	NA	3	0.831282	BL1	LL	LL
GSM615668	GSE25066	GPL96	40.3	N2	Pos	NA	3	0.74448	UNS	HH	HL
GSM615671	GSE25066	GPL96	38.6	N0	Neg	NA	2	0.689267	IM	HH	HL
GSM615672	GSE25066	GPL96	49.6	N0	Neg	NA	NA	0.71769	UNS	HL	HH
GSM615674	GSE25066	GPL96	32.6	N1	Pos	NA	3	0.683004	BL2	HH	HH
GSM615677	GSE25066	GPL96	46	N3	Pos	NA	3	0.72197	UNS	LH	LH
GSM615680	GSE25066	GPL96	48.4	N0	Neg	NA	3	0.876074	BL1	LL	LH
GSM615681	GSE25066	GPL96	52.8	N0	Neg	NA	NA	0.801085	BL1	HL	HH
GSM615687	GSE25066	GPL96	39	N0	Neg	NA	3	0.846606	M	LL	LL
GSM615689	GSE25066	GPL96	40	N0	Neg	NA	3	0.865701	LAR	LL	LH
GSM615691	GSE25066	GPL96	34	N1	Pos	NA	3	0.752076	BL1	HL	HL
GSM615694	GSE25066	GPL96	40	N1	Pos	NA	3	0.775398	BL1	HL	HL
GSM615699	GSE25066	GPL96	47	N1	Pos	NA	3	0.734107	BL1	HL	HL
GSM615707	GSE25066	GPL96	63	N0	Neg	NA	3	0.798573	LAR	LL	LH
GSM615712	GSE25066	GPL96	57	N1	Pos	NA	3	0.832964	UNS	LL	LL
GSM615715	GSE25066	GPL96	50	N0	Neg	NA	3	0.64775	IM	HH	HH
GSM615716	GSE25066	GPL96	33	N2	Pos	NA	3	0.734561	BL1	HL	HL
GSM615727	GSE25066	GPL96	24	N2	Pos	NA	3	0.703364	UNS	HH	HL
GSM615733	GSE25066	GPL96	64	N0	Neg	NA	3	0.842535	M	LL	LL
GSM615739	GSE25066	GPL96	53	N0	Neg	NA	3	0.820689	M	LH	LH
GSM615746	GSE25066	GPL96	56	N3	Pos	NA	2	0.692513	M	HL	HL
GSM615751	GSE25066	GPL96	38	N1	Pos	NA	3	0.619007	NA	HH	HL
GSM615762	GSE25066	GPL96	32.8	N1	Pos	NA	3	0.674814	BL2	LH	LH
GSM615763	GSE25066	GPL96	45.2	N0	Neg	NA	3	0.803247	M	LH	LH
GSM615771	GSE25066	GPL96	39	N2	Pos	NA	3	0.642557	BL2	HH	HH
GSM615776	GSE25066	GPL96	45	N2	Pos	NA	3	0.629569	BL2	LH	LH
GSM615785	GSE25066	GPL96	51	N2	Pos	NA	2	0.76779	LAR	LH	LH
GSM615793	GSE25066	GPL96	53	N0	Neg	NA	NA	0.859401	LAR	LH	LH
GSM615801	GSE25066	GPL96	59	N3	Pos	NA	2	0.624517	LAR	HH	HL
GSM615803	GSE25066	GPL96	58	N1	Pos	NA	NA	0.774795	LAR	HL	HH
GSM615812	GSE25066	GPL96	51	N2	Pos	NA	NA	0.69363	LAR	LH	LH
GSM615823	GSE25066	GPL96	45	N1	Pos	NA	3	0.743256	NA	LH	LH
GSM615828	GSE25066	GPL96	45	N0	Neg	NA	1	0.631517	NA	LH	LL
