# Supplementary material for: Biological Landscape of Triple Negative Breast Cancers Expressing CTLA-4
Source: Front Oncol. 2020 Aug 5;10:1206. doi: 10.3389/fonc.2020.01206 (PMC7419680; doi:10.3389/fonc.2020.01206)
Supplement: Supplementary file 2 [file Table_2.XLSX]

## Sheet: Hoja1
Supplementary Table 2: Public gene signatures computed to infer CTLA-4 activated status and cell proliferation
GO POSITIVE REGULATION OF ERK1 AND ERK2 CASCADE (MSigDB)	REACTOME ERK MAPK TARGETS (MSigDB)	GO ERK1 AND ERK2 CASCADE (MSigDB)	HALLMARK PI3K AKT MTOR SIGNALING (MSigDB)	REACTOME AKT PHOSPHORYLATES TARGETS IN THE CYTOSOL (MSigDB)	REACTOME AKT PHOSPHORYLATES TARGETS IN THE NUCLEUS (MSigDB)	Proliferation signautere UNC337
ABCA7	DUSP3	ABCA7	ACACA	AKT1	AKT1	MAD2L1
ABL1	DUSP4	ABL1	ACTR2	AKT1S1	AKT2	H2AFZ
ACKR3	DUSP6	ACKR3	ACTR3	AKT2	AKT3	TK1
ADCYAP1	DUSP7	ADCYAP1	ADCY2	AKT3	CREB1	PCLAF
ADRA1A	ELK1	ADIPOQ	AKT1	BAD	FOXO1	CENPM
AGER	MAPK1	ADRA1A	AKT1S1	CASP9	FOXO3	CENPU
ALKAL1	MAPK11	AGER	AP2M1	CDKN1A	FOXO4	AURKA
ALKAL2	MAPK14	AGT	ARF1	CDKN1B	FOXO6	CDKN3
ALOX15	MAPK3	ALKAL1	ARHGDIA	CHUK	NR4A1	CDT1
ANGPT1	MAPK7	ALKAL2	ARPC3	GSK3A	RPS6KB2	TOP2A
APELA	MEF2A	ALOX15	ATF1	GSK3B		CDK1
APOE	MEF2C	ANGPT1	CAB39	MDM2		PBK
APP	PPP2CA	APELA	CAB39L	MKRN1		NEK2
ARHGAP8	PPP2CB	APIP	CALR	TSC2		RAD51
ARRB1	PPP2R1A	APOE	CAMK4			CENPA
ARRB2	PPP2R1B	APP	CDK1			EXO1
ATP6AP1	PPP2R5D	ARHGAP8	CDK2			MYBL2
BMP2	RPS6KA1	ARRB1	CDK4			ANLN
BMP4	RPS6KA2	ARRB2	CDKN1A			CCNB2
BMPER	RPS6KA3	ATF3	CDKN1B			CDCA5
BRAF	RPS6KA5	ATP6AP1	CFL1			NDC80
C5AR1	ETS1	AVP	CLTC			LCORL
C5AR2	ELK1	BMP2	CSNK2B			NUF2
CALCR	CREB1	BMP4	CXCR4			ASPM
CASR	NFKB1	BMPER	DAPP1			CENPF
CAVIN3	ETS2	BRAF	DDIT3			BUB1
CCL1	BCL2	BTN2A2	DUSP3			TTK
CCL11	MCL1	C1QL4	E2F1			CENPE
CCL13	CCND1	C3orf33	ECSIT			RAD54L
CCL14		C5AR1	EGFR			PRC1
CCL15		C5AR2	EIF4E			SPAG5
CCL16		CALCR	FASLG			UBE2T
CCL17		CAMK2N1	FGF17			RACGAP1
CCL18		CASR	FGF22			EZH2
CCL19		CAVIN3	FGF6			MTFR2
CCL2		CCL1	GNA14			MND1
CCL20		CCL11	GNGT1			TYMS
CCL21		CCL13	GRB2			RRM2
CCL22		CCL14	GRK2			STMN1
CCL23		CCL15	GSK3B			ATAD2
CCL24		CCL16	HRAS			MKI67
CCL25		CCL17	HSP90B1
CCL26		CCL18	IL2RG
CCL3		CCL19	IL4
CCL3L1		CCL2	IRAK4
CCL3L3		CCL20	ITPR2
CCL4		CCL21	LCK
CCL5		CCL22	MAP2K3
CCL7		CCL23	MAP2K6
CCL8		CCL24	MAP3K7
CCN2		CCL25	MAPK1
CCR1		CCL26	MAPK10
CCR7		CCL3	MAPK8
CD36		CCL3L1	MAPK9
CD4		CCL3L3	MAPKAP1
CD44		CCL4	MKNK1
CD74		CCL5	MKNK2
CFLAR		CCL7	MYD88
CHI3L1		CCL8	NCK1
CHRNA7		CCN1	NFKBIB
CIB1		CCN2	NGF
CRKL		CCR1	NOD1
CSF1R		CCR7	PAK4
CX3CL1		CD36	PDK1
DDT		CD4	PFN1
DNAJC27		CD44	PIK3R3
DRD2		CD74	PIKFYVE
DSTYK		CEACAM1	PIN1
EGFR		CFLAR	PITX2
EPO		CHI3L1	PLA2G12A
ERBB4		CHRNA10	PLCB1
F2R		CHRNA7	PLCG1
F2RL1		CHRNA9	PPP1CA
FBXW7		CIB1	PPP2R1B
FFAR4		CNKSR3	PRKAA2
FGA		CRKL	PRKAG1
FGB		CRYBA1	PRKAR2A
FGF10		CSF1R	PRKCB
FGF18		CSK	PTEN
FGF19		CTSH	PTPN11
FGF2		CX3CL1	RAC1
FGF20		DAB2IP	RAF1
FGF21		DDT	RALB
FGF23		DLG1	RIPK1
FGF4		DNAJC27	RIT1
FGF8		DRD2	RPS6KA1
FGFR2		DSTYK	RPS6KA3
FGFR3		DUSP1	RPTOR
FGFR4		DUSP10	SFN
FGG		DUSP26	SLA
FLT1		DUSP3	SLC2A1
FLT3		DUSP4	SMAD2
FLT4		DUSP6	SQSTM1
FPR2		EGF	STAT2
FSHR		EGFR	TBK1
GAREM1		EIF3A	THEM4
GAS6		EMILIN1	TIAM1
GCG		EPHA2	TNFRSF1A
GCNT2		EPHA7	TRAF2
GLIPR2		EPHB1	TRIB3
GNAI2		EPHB2	TSC2
GPER1		EPO	UBE2D3
GPNMB		ERBB2	UBE2N
GPR183		ERBB4	VAV3
GPR55		ERRFI1	YWHAB
HAND2		EZR
HAVCR2		F2R
HCRTR1		F2RL1
HMGB1		FAM83D
HMGB4		FBLN1
HMGCR		FBXW7
HRAS		FFAR4
HTR2A		FGA
HTR2B		FGB
HTR2C		FGF10
ICAM1		FGF18
IL26		FGF19
JUN		FGF2
KARS		FGF20
KDR		FGF21
KIT		FGF23
LGALS9		FGF4
LRP1		FGF8
MAP2K1		FGFR2
MAP2K7		FGFR3
MAP3K12		FGFR4
MAPK3		FGG
MARCO		FLCN
MFHAS1		FLT1
MIF		FLT3
MIR126		FLT4
MIR21		FN1
MIR221		FPR2
MIR222		FRS2
MIR23A		FSHR
MIR23B		GAREM1
MIR24-1		GAS6
MIR24-2		GBP1
MIR27A		GCG
MIR27B		GCNT2
MIRLET7B		GLIPR2
MT3		GNAI2
NDRG4		GPER1
NECAB2		GPNMB
NELFE		GPR183
NOD1		GPR55
NOD2		GSTP1
NODAL		HAND2
NOTCH1		HAVCR2
NOTCH2		HCRTR1
NOX4		HMGB1
NPNT		HMGB4
NPTN		HMGCR
NPY5R		HRAS
NQO2		HTR2A
NRP1		HTR2B
NTRK1		HTR2C
OPRM1		ICAM1
P2RY1		IGF1
P2RY6		IL1B
PDE8A		IL26
PDGFA		IQGAP3
PDGFB		ITGAV
PDGFC		ITGB1BP1
PDGFD		JUN
PDGFRA		KARS
PDGFRB		KDR
PHB		KIT
PHB2		KLF4
PLA2G2A		LGALS9
PLA2G5		LIF
PRKCA		LMO3
PRKCZ		LRP1
PRKD2		LYN
PRXL2C		MAP2K1
PTEN		MAP2K2
PTK2B		MAP2K7
PTPN11		MAP3K12
PTPN22		MAPK1
PTPRC		MAPK3
PYCARD		MARCO
RAMP3		MED1
RAP1A		MFHAS1
RAP1B		MIF
RAPGEF1		MIR126
RAPGEF2		MIR133A1
RASGRP1		MIR133A2
RIPK2		MIR133B
S100A7		MIR145
SCIMP		MIR185
SEMA7A		MIR21
SERPINF2		MIR221
SHC1		MIR222
SLAMF1		MIR23A
SLC30A10		MIR23B
SPRY2		MIR24-1
SRC		MIR24-2
SSTR4		MIR27A
SYT14P1		MIR27B
TEK		MIR424
TGFB1		MIR503
THPO		MIRLET7B
TIRAP		MT3
TLR4		MYC
TNF		NDRG2
TNFAIP8L3		NDRG4
TNFRSF11A		NECAB2
TNFSF11		NEK10
TREM2		NELFE
TRPV4		NLRP12
XCL1		NLRP6
XCL2		NOD1
		NOD2
		NODAL
		NOTCH1
		NOTCH2
		NOX4
		NPNT
		NPTN
		NPY5R
		NQO2
		NRP1
		NTRK1
		OPRM1
		OXTR
		P2RY1
		P2RY6
		PDE8A
		PDGFA
		PDGFB
		PDGFC
		PDGFD
		PDGFRA
		PDGFRB
		PHB
		PHB2
		PIN1
		PKHD1
		PLA2G2A
		PLA2G5
		PRKCA
		PRKCZ
		PRKD2
		PRMT5
		PRXL2C
		PSCA
		PTEN
		PTGER4
		PTK2B
		PTPN1
		PTPN11
		PTPN2
		PTPN22
		PTPN6
		PTPRC
		PTPRR
		PYCARD
		RAMP3
		RANBP9
		RAP1A
		RAP1B
		RAPGEF1
		RAPGEF2
		RASGRP1
		RGS14
		RIPK2
		ROS1
		RPS6KA6
		RRAS
		S100A7
		SCIMP
		SEMA6A
		SEMA7A
		SERPINF2
		SHC1
		SIRPA
		SIRT3
		SLAMF1
		SLC30A10
		SLC9A3R1
		SMAD4
		SOX9
		SPRED1
		SPRY1
		SPRY2
		SPRY4
		SRC
		SSTR4
		STYX
		SULT1A3
		SYK
		SYNJ2BP
		SYT14P1
		TBC1D10C
		TEK
		TGFB1
		THPO
		TIAM1
		TIMP3
		TIRAP
		TLR4
		TNF
		TNFAIP8L3
		TNFRSF11A
		TNFSF11
		TNIP1
		TREM2
		TRPV4
		VRK3
		WNK2
		XCL1
		XCL2
		ZFP36L1
		ZFP36L2
