# Supplementary material for: Biological Landscape of Triple Negative Breast Cancers Expressing CTLA-4
Source: Front Oncol. 2020 Aug 5;10:1206. doi: 10.3389/fonc.2020.01206 (PMC7419680; doi:10.3389/fonc.2020.01206)
Supplement: Supplementary file 3 [file Table_3.XLSX]

## Sheet: Hoja1
Supplementary Table 3: GSEA results of the comparison between activated-like CTLA-4 tumors vs tumors that only over-express CTLA-4
NAME	Descrption	Class	SIZE	ES	NES	FDR q-val	Comparison
ADHERENS_JUNCTION	KEGG_ADHERENS_JUNCTION	Tumor-related signaling	68	0.5665	1.99636	0.00557702	CTLA-4H/H-ERK1/2 vs CTLA-4H/L-ERK1/2
ADIPOCYTOKINE_SIGNALING_PATHWAY	KEGG_ADIPOCYTOKINE_SIGNALING_PATHWAY	Tumor-related signaling	62	0.539545	2.09598	0.00220601	CTLA-4H/H-ERK1/2 vs CTLA-4H/L-ERK1/2
ANDROGEN_RESPONSE	HALLMARK_ANDROGEN_RESPONSE	Tumor-related signaling	88	0.543059	1.93846	0.00386046	CTLA-4H/H-ERK1/2 vs CTLA-4H/L-ERK1/2
APICAL_JUNCTION	HALLMARK_APICAL_JUNCTION	Tumor-related signaling	182	0.499252	1.97976	0.00242552	CTLA-4H/H-ERK1/2 vs CTLA-4H/L-ERK1/2
APOPTOSIS	KEGG_APOPTOSIS	Tumor-related signaling	77	0.559697	2.15183	0.00110439	CTLA-4H/H-ERK1/2 vs CTLA-4H/L-ERK1/2
CELL_ADHESION_MOLECULES_CAMS	KEGG_CELL_ADHESION_MOLECULES_CAMS	Tumor-related signaling	119	0.582912	2.13203	0.00157639	CTLA-4H/H-ERK1/2 vs CTLA-4H/L-ERK1/2
CIRCADIAN_CLOCK	REACTOME_CIRCADIAN_CLOCK	Tumor-related signaling	62	0.547991	1.99969	0.00568576	CTLA-4H/H-ERK1/2 vs CTLA-4H/L-ERK1/2
DEATH_RECEPTOR_SIGNALLING	REACTOME_DEATH_RECEPTOR_SIGNALLING	Tumor-related signaling	123	0.533668	2.18068	0.000653764	CTLA-4H/H-ERK1/2 vs CTLA-4H/L-ERK1/2
ECM_PATHWAY	BIOCARTA_ECM_PATHWAY	Tumor-related signaling	18	0.757782	2.03785	0.00384903	CTLA-4H/H-ERK1/2 vs CTLA-4H/L-ERK1/2
EDG1_PATHWAY	BIOCARTA_EDG1_PATHWAY	Tumor-related signaling	21	0.6886	1.99294	0.00563418	CTLA-4H/H-ERK1/2 vs CTLA-4H/L-ERK1/2
ENDOCYTOSIS	KEGG_ENDOCYTOSIS	Tumor-related signaling	163	0.496557	2.12208	0.0016384	CTLA-4H/H-ERK1/2 vs CTLA-4H/L-ERK1/2
ERK1_AND_ERK2_CASCADE	GO_ERK1_AND_ERK2_CASCADE	Tumor-related signaling	256	0.444228	2.03901	0.00202326	CTLA-4H/H-ERK1/2 vs CTLA-4H/L-ERK1/2
FOCAL_ADHESION	KEGG_FOCAL_ADHESION	Tumor-related signaling	189	0.515465	1.98806	0.00575771	CTLA-4H/H-ERK1/2 vs CTLA-4H/L-ERK1/2
AMINE_TRANSPORT	GO_AMINE_TRANSPORT	Tumor-related signaling	89	0.567092	2.0387	0.115791	CTLA-4H/L-AKT vs CTLA-4H/H-AKT
CYCLIC_NUCLEOTIDE_MEDIATED_SIGNALING	GO_CYCLIC_NUCLEOTIDE_MEDIATED_SIGNALING	Tumor-related signaling	165	0.475143	1.86095	0.134953	CTLA-4H/L-AKT vs CTLA-4H/H-AKT
DRUG_METABOLISM_CYTOCHROME_P450	KEGG_DRUG_METABOLISM_CYTOCHROME_P450	Tumor-related signaling	48	0.606683	1.94724	0.0382927	CTLA-4H/L-AKT vs CTLA-4H/H-AKT
DRUG_TRANSPORT	GO_DRUG_TRANSPORT	Tumor-related signaling	178	0.448845	1.93128	0.151065	CTLA-4H/L-AKT vs CTLA-4H/H-AKT
EXOGENOUS_DRUG_CATABOLIC_PROCESS	GO_EXOGENOUS_DRUG_CATABOLIC_PROCESS	Tumor-related signaling	19	0.737342	1.93571	0.158344	CTLA-4H/L-AKT vs CTLA-4H/H-AKT
HEDGEHOG_SIGNALING_PATHWAY	KEGG_HEDGEHOG_SIGNALING_PATHWAY	Tumor-related signaling	52	0.401272	1.4485	0.248021	CTLA-4H/L-AKT vs CTLA-4H/H-AKT
KRAS_SIGNALING	HALLMARK_KRAS_SIGNALING_DN	Tumor-related signaling	177	0.421552	1.66703	0.243932	CTLA-4H/L-AKT vs CTLA-4H/H-AKT
NEGATIVE_REGULATION_OF_AMINE_TRANSPORT	GO_NEGATIVE_REGULATION_OF_AMINE_TRANSPORT	Tumor-related signaling	27	0.642807	1.89204	0.12843	CTLA-4H/L-AKT vs CTLA-4H/H-AKT
POTASSIUM_ION_TRANSPORT	GO_POTASSIUM_ION_TRANSPORT	Tumor-related signaling	204	0.466313	1.90017	0.128593	CTLA-4H/L-AKT vs CTLA-4H/H-AKT
REGULATION_OF_AMINO_ACID_TRANSPORT	GO_REGULATION_OF_AMINO_ACID_TRANSPORT	Tumor-related signaling	32	0.561895	1.84656	0.130781	CTLA-4H/L-AKT vs CTLA-4H/H-AKT
REGULATION_OF_CATION_CHANNEL_ACTIVITY	GO_REGULATION_OF_CATION_CHANNEL_ACTIVITY	Tumor-related signaling	141	0.466515	1.84655	0.127175	CTLA-4H/L-AKT vs CTLA-4H/H-AKT
REGULATION_OF_ION_TRANSMEMBRANE_TRANSPORT	GO_REGULATION_OF_ION_TRANSMEMBRANE_TRANSPORT	Tumor-related signaling	403	0.422556	1.84699	0.134047	CTLA-4H/L-AKT vs CTLA-4H/H-AKT
HYPOXIA	HALLMARK_HYPOXIA	Tumor-related signaling	184	0.447435	1.78222	0.0199114	CTLA-4H/H-ERK1/2 vs CTLA-4H/L-ERK1/2
JNK_CASCADE	GO_JNK_CASCADE	Tumor-related signaling	183	0.509306	2.34574	0	CTLA-4H/H-ERK1/2 vs CTLA-4H/L-ERK1/2
SODIUM_ION_HOMEOSTASIS	GO_SODIUM_ION_HOMEOSTASIS	Tumor-related signaling	49	0.571117	1.89981	0.122785	CTLA-4H/L-AKT vs CTLA-4H/H-AKT
STEROID_HORMONE_SECRETION	GO_STEROID_HORMONE_SECRETION	Tumor-related signaling	20	0.650758	1.94783	0.193358	CTLA-4H/L-AKT vs CTLA-4H/H-AKT
KRAS_SIGNALING	HALLMARK_KRAS_SIGNALING_UP	Tumor-related signaling	183	0.455297	1.8389	0.0127992	CTLA-4H/H-ERK1/2 vs CTLA-4H/L-ERK1/2
LYSOSOME	KEGG_LYSOSOME	Tumor-related signaling	107	0.564312	2.02548	0.00422955	CTLA-4H/H-ERK1/2 vs CTLA-4H/L-ERK1/2
MAPK_PATHWAY	BIOCARTA_MAPK_PATHWAY	Tumor-related signaling	76	0.601048	2.23616	0.000332863	CTLA-4H/H-ERK1/2 vs CTLA-4H/L-ERK1/2
MAPK_TARGETS_NUCLEAR_EVENTS_MEDIATED_BY_MAP_KINASES	REACTOME_MAPK_TARGETS_NUCLEAR_EVENTS_MEDIATED_BY_MAP_KINASES	Tumor-related signaling	31	0.621572	1.99953	0.00561886	CTLA-4H/H-ERK1/2 vs CTLA-4H/L-ERK1/2
MTOR_SIGNALING_PATHWAY	KEGG_MTOR_SIGNALING_PATHWAY	Tumor-related signaling	46	0.542766	1.96415	0.00662544	CTLA-4H/H-ERK1/2 vs CTLA-4H/L-ERK1/2
NFKB_PATHWAY	BIOCARTA_NFKB_PATHWAY	Tumor-related signaling	18	0.748828	2.03545	0.00405119	CTLA-4H/H-ERK1/2 vs CTLA-4H/L-ERK1/2
ONCOGENIC_MAPK_SIGNALING	REACTOME_ONCOGENIC_MAPK_SIGNALING	Tumor-related signaling	76	0.540928	2.08256	0.00256804	CTLA-4H/H-ERK1/2 vs CTLA-4H/L-ERK1/2
P38MAPK_CASCADE	GO_P38MAPK_CASCADE	Tumor-related signaling	38	0.638155	2.27069	7.77643e-05	CTLA-4H/H-ERK1/2 vs CTLA-4H/L-ERK1/2
POSITIVE_REGULATION_OF_NF_KAPPAB_TRANSCRIPTION_FACTOR_ACTIVITY	GO_POSITIVE_REGULATION_OF_NF_KAPPAB_TRANSCRIPTION_FACTOR_ACTIVITY	Tumor-related signaling	128	0.565416	2.36699	0	CTLA-4H/H-ERK1/2 vs CTLA-4H/L-ERK1/2
REGULATION_OF_ACTIN_CYTOSKELETON	KEGG_REGULATION_OF_ACTIN_CYTOSKELETON	Tumor-related signaling	194	0.455038	1.98069	0.00571936	CTLA-4H/H-ERK1/2 vs CTLA-4H/L-ERK1/2
REGULATION_OF_GTPASE_ACTIVITY	GO_REGULATION_OF_GTPASE_ACTIVITY	Tumor-related signaling	406	0.513314	2.31956	0	CTLA-4H/H-ERK1/2 vs CTLA-4H/L-ERK1/2
REGULATION_OF_JUN_KINASE_ACTIVITY	GO_REGULATION_OF_JUN_KINASE_ACTIVITY	Tumor-related signaling	78	0.584253	2.37013	0	CTLA-4H/H-ERK1/2 vs CTLA-4H/L-ERK1/2
REGULATION_OF_MAP_KINASE_ACTIVITY	GO_REGULATION_OF_MAP_KINASE_ACTIVITY	Tumor-related signaling	298	0.467676	2.21354	0.000338383	CTLA-4H/H-ERK1/2 vs CTLA-4H/L-ERK1/2
RHO_GTPASE_CYCLE	REACTOME_RHO_GTPASE_CYCLE	Tumor-related signaling	126	0.546985	2.16371	0.000910747	CTLA-4H/H-ERK1/2 vs CTLA-4H/L-ERK1/2
SIGNALING_BY_NOTCH1	REACTOME_SIGNALING_BY_NOTCH1	Tumor-related signaling	68	0.519074	2.00163	0.00560123	CTLA-4H/H-ERK1/2 vs CTLA-4H/L-ERK1/2
SIGNALING_BY_NOTCH1	REACTOME_SIGNALING_BY_NOTCH1	Tumor-related signaling	68	0.519074	2.00163	0.00560123	CTLA-4H/H-ERK1/2 vs CTLA-4H/L-ERK1/2
SIGNALING_BY_VEGF	REACTOME_SIGNALING_BY_VEGF	Tumor-related signaling	96	0.592509	2.30817	0	CTLA-4H/H-ERK1/2 vs CTLA-4H/L-ERK1/2
STRESS_ACTIVATED_PROTEIN_KINASE_SIGNALING_CASCADE	GO_STRESS_ACTIVATED_PROTEIN_KINASE_SIGNALING_CASCADE	Tumor-related signaling	260	0.514396	2.40774	0	CTLA-4H/H-ERK1/2 vs CTLA-4H/L-ERK1/2
TGFB_PATHWAY	BIOCARTA_TGFB_PATHWAY	Tumor-related signaling	19	0.735662	1.98044	0.00569785	CTLA-4H/H-ERK1/2 vs CTLA-4H/L-ERK1/2
TNFA_SIGNALING_VIA_NFKB	HALLMARK_TNFA_SIGNALING_VIA_NFKB	Tumor-related signaling	187	0.644568	2.22738	0	CTLA-4H/H-ERK1/2 vs CTLA-4H/L-ERK1/2
UV_RESPONSE_DN	HALLMARK_UV_RESPONSE_DN	Tumor-related signaling	133	0.479519	1.74166	0.0270226	CTLA-4H/H-ERK1/2 vs CTLA-4H/L-ERK1/2
VEGF_SIGNALING_PATHWAY	KEGG_VEGF_SIGNALING_PATHWAY	Tumor-related signaling	65	0.490448	1.9887	0.00581974	CTLA-4H/H-ERK1/2 vs CTLA-4H/L-ERK1/2
ANTIGEN_ACTIVATES_B_CELL_RECEPTOR_BCR_LEADING_TO_GENERATION_OF_SECOND_MESSENGERS	REACTOME_ANTIGEN_ACTIVATES_B_CELL_RECEPTOR_BCR_LEADING_TO_GENERATION_OF_SECOND_MESSENGERS	Immnue-related mechanism	29	0.743393	2.12636	0.00160121	CTLA-4H/H-ERK1/2 vs CTLA-4H/L-ERK1/2
AT1R_PATHWAY	BIOCARTA_AT1R_PATHWAY	Immnue-related mechanism	26	0.621785	1.99564	0.00556986	CTLA-4H/H-ERK1/2 vs CTLA-4H/L-ERK1/2
B_CELL_RECEPTOR_SIGNALING_PATHWAY	KEGG_B_CELL_RECEPTOR_SIGNALING_PATHWAY	Immnue-related mechanism	67	0.703031	2.40157	0	CTLA-4H/H-ERK1/2 vs CTLA-4H/L-ERK1/2
CHEMOKINE_SIGNALING_PATHWAY	KEGG_CHEMOKINE_SIGNALING_PATHWAY	Immnue-related mechanism	169	0.600562	2.44581	0	CTLA-4H/H-ERK1/2 vs CTLA-4H/L-ERK1/2
COMPLEMENT	HALLMARK_COMPLEMENT	Immnue-related mechanism	179	0.602452	2.32357	0	CTLA-4H/H-ERK1/2 vs CTLA-4H/L-ERK1/2
IL6_JAK_STAT3_SIGNALING	HALLMARK_IL6_JAK_STAT3_SIGNALING	Immnue-related mechanism	81	0.687729	2.33856	0	CTLA-4H/H-ERK1/2 vs CTLA-4H/L-ERK1/2
IMMUNE_RESPONSE_REGULATING_CELL_SURFACE_RECEPTOR_SIGNALING_PATHWAY	GO_IMMUNE_RESPONSE_REGULATING_CELL_SURFACE_RECEPTOR_SIGNALING_PATHWAY	Immnue-related mechanism	340	0.597785	2.38068	0	CTLA-4H/H-ERK1/2 vs CTLA-4H/L-ERK1/2
IMMUNOREGULATORY_INTERACTIONS_BETWEEN_A_LYMPHOID_AND_A_NON_LYMPHOID_CELL	REACTOME_IMMUNOREGULATORY_INTERACTIONS_BETWEEN_A_LYMPHOID_AND_A_NON_LYMPHOID_CELL	Immnue-related mechanism	97	0.665692	2.11145	0.00193201	CTLA-4H/H-ERK1/2 vs CTLA-4H/L-ERK1/2
INFLAMMATORY_RESPONSE	HALLMARK_INFLAMMATORY_RESPONSE	Immnue-related mechanism	187	0.65715	2.3706	0	CTLA-4H/H-ERK1/2 vs CTLA-4H/L-ERK1/2
INTEGRIN_PATHWAY	BIOCARTA_INTEGRIN_PATHWAY	Immnue-related mechanism	34	0.66864	2.05004	0.00346354	CTLA-4H/H-ERK1/2 vs CTLA-4H/L-ERK1/2
INTERFERON_GAMMA_RESPONSE	HALLMARK_INTERFERON_GAMMA_RESPONSE	Immnue-related mechanism	181	0.705096	2.02932	0.00103426	CTLA-4H/H-ERK1/2 vs CTLA-4H/L-ERK1/2
INTERLEUKIN_4_AND_INTERLEUKIN_13_SIGNALING	REACTOME_INTERLEUKIN_4_AND_INTERLEUKIN_13_SIGNALING	Immnue-related mechanism	101	0.603794	2.25854	0.00035937	CTLA-4H/H-ERK1/2 vs CTLA-4H/L-ERK1/2
NATURAL_KILLER_CELL_MEDIATED_CYTOTOXICITY	KEGG_NATURAL_KILLER_CELL_MEDIATED_CYTOTOXICITY	Immnue-related mechanism	111	0.544952	2.05074	0.00355476	CTLA-4H/H-ERK1/2 vs CTLA-4H/L-ERK1/2
NEUTROPHIL_DEGRANULATION	REACTOME_NEUTROPHIL_DEGRANULATION	Immnue-related mechanism	414	0.529576	2.07485	0.00269212	CTLA-4H/H-ERK1/2 vs CTLA-4H/L-ERK1/2
NKCELLS_PATHWAY	BIOCARTA_NKCELLS_PATHWAY	Immnue-related mechanism	17	0.736913	1.9909	0.00567249	CTLA-4H/H-ERK1/2 vs CTLA-4H/L-ERK1/2
PLATELET_ACTIVATION_SIGNALING_AND_AGGREGATION	REACTOME_PLATELET_ACTIVATION_SIGNALING_AND_AGGREGATION	Immnue-related mechanism	235	0.496334	2.16135	0.000949809	CTLA-4H/H-ERK1/2 vs CTLA-4H/L-ERK1/2
REGULATION_OF_LEUKOCYTE_MIGRATION	GO_REGULATION_OF_LEUKOCYTE_MIGRATION	Immnue-related mechanism	160	0.612896	2.40917	0	CTLA-4H/H-ERK1/2 vs CTLA-4H/L-ERK1/2
REGULATION_OF_LYMPHOCYTE_ACTIVATION	GO_REGULATION_OF_LYMPHOCYTE_ACTIVATION	Immnue-related mechanism	364	0.580118	2.38433	0	CTLA-4H/H-ERK1/2 vs CTLA-4H/L-ERK1/2
T_CELL_ACTIVATION	GO_T_CELL_ACTIVATION	Immnue-related mechanism	406	0.568835	2.33649	0	CTLA-4H/H-ERK1/2 vs CTLA-4H/L-ERK1/2
T_CELL_DIFFERENTIATION	GO_T_CELL_DIFFERENTIATION	Immnue-related mechanism	213	0.599227	2.29571	2.92703e-05	CTLA-4H/H-ERK1/2 vs CTLA-4H/L-ERK1/2
T_CELL_MIGRATION	GO_T_CELL_MIGRATION	Immnue-related mechanism	54	0.721578	2.29575	2.99067e-05	CTLA-4H/H-ERK1/2 vs CTLA-4H/L-ERK1/2
T_CELL_RECEPTOR_SIGNALING_PATHWAY	KEGG_T_CELL_RECEPTOR_SIGNALING_PATHWAY	Immnue-related mechanism	98	0.645178	2.4162	0	CTLA-4H/H-ERK1/2 vs CTLA-4H/L-ERK1/2
TOLL_LIKE_RECEPTOR_9_TLR9_CASCADE	REACTOME_TOLL_LIKE_RECEPTOR_9_TLR9_CASCADE	Immnue-related mechanism	84	0.54843	2.18226	0.000554705	CTLA-4H/H-ERK1/2 vs CTLA-4H/L-ERK1/2
TOLL_LIKE_RECEPTOR_CASCADES	REACTOME_TOLL_LIKE_RECEPTOR_CASCADES	Immnue-related mechanism	132	0.576654	2.35629	0	CTLA-4H/H-ERK1/2 vs CTLA-4H/L-ERK1/2
