# Supplementary material for: Biological Landscape of Triple Negative Breast Cancers Expressing CTLA-4
Source: Front Oncol. 2020 Aug 5;10:1206. doi: 10.3389/fonc.2020.01206 (PMC7419680; doi:10.3389/fonc.2020.01206)
Supplement: Supplementary file 4 [file Table_4.XLSX]

## Sheet: Cibersort
Supplementary Table 4: In-silico immune characterization over benchmark TNBC datasets (Showing only tumors with >60% of tumor purity) - Cibersort, ssGSEA, xCell
Input Sample	CTLA-4 activated like (ERK inferred)	B cells naive	B cells memory	Plasma cells	T cells CD8	T cells CD4 naive	T cells CD4 memory resting	T cells CD4 memory activated	T cells follicular helper	T cells regulatory (Tregs)	T cells gamma delta	NK cells resting	NK cells activated	Monocytes	Macrophages M0	Macrophages M1	Macrophages M2	Dendritic cells resting	Dendritic cells activated	Mast cells resting	Mast cells activated	Eosinophils	Neutrophils	P-value	Pearson Correlation	RMSE
GSM2738791	HH	0	0.144018	0	0.0808437	0	0	0.0170097	0.113451	0	0.043098	0	0.104048	0	0.0752343	0.170043	0.144899	0.0262323	0	0.0649671	0	0	0.0161555	0	0.495526	0.868043
GSM2739171	HH	0.0157725	0.0142962	0.0143158	0.12895	0	0	0.106092	0.0665689	0	0.0778846	0	0.0493312	0	0.234989	0.126778	0.120173	0	0.00346818	0.0354734	0	0	0.00590677	0.001	0.41129	0.913652
GSM2739182	HH	0.0222798	0	0.133823	0.0661373	0	0.0697232	0.0835302	0.0487163	0	0.0660801	0.0171146	0.011939	0	0.116925	0.136193	0.124954	0.00936636	0.0399893	0.0259141	0	0	0.0273148	0	0.484074	0.875847
GSM491195	HH	0	0.0350793	0.0754433	0.121608	0	0	0	0.0727826	0.00846299	0.0817588	0	0.0330801	0	0.0288812	0.133692	0.140019	0.0221464	0.106778	0	0.0826589	0	0.0576103	0	0.494571	0.868849
GSM491198	HH	0.0436151	0	0	0.22663	0	0.0189748	0	0.139014	0.0623117	0	0	0.0152559	0	0.223425	0.158499	0.0827681	0.00470076	0	0	0.0170791	0	0.00772631	0.002	0.350217	0.950577
GSM491202	HH	0	0.0118185	0.0879477	0.135686	0	0	0	0.0782922	0.0261116	0.00794019	0	0.0254083	0	0.152377	0.200617	0.225443	0	0.0142982	0	0.027212	0	0.00684867	0	0.515279	0.856193
GSM540285	HH	0.0286948	0.00730717	0	0.148523	0	0.0471083	0	0.0646075	0.0928869	0	0	0.0605809	0.00460637	0.199687	0.169515	0.122617	0	0.0209053	0	0.0325296	0	0.0004	0.001	0.500127	0.865583
GSM540348	HH	0.0423589	0	0	0.101048	0	0.0385001	0	0.0842927	0.0331017	0	0.0404972	0.0508017	0.0093443	0.214829	0.242285	0.142941	0	0	0	0	0	0	0	0.627821	0.779492
GSM540357	HH	0	0.0235467	0.0142524	0.116696	0	0.106251	0	0.0392999	0.0233465	0	0.0096387	0.0455094	0.00151478	0.174635	0.190506	0.199489	0	0.00765127	0	0.0464347	0	0.00122878	0.001	0.540083	0.840927
GSM540359	HH	0.00464536	0.0325426	0	0.147463	0	0.0860424	0	0.0206581	0.00430676	0	0.0310562	0.0110167	0.00414579	0.237434	0.172551	0.086657	0	0.152862	0	0	0	0.00861869	0	0.612695	0.790583
GSM615099	HH	0	0.0937172	0.223092	0.154112	0	0	0	0.0572719	0.0359894	0.0728687	0	0.00157435	0	0.109341	0.0691823	0.103411	0.00265363	0.00639088	0	0.0498894	0	0.0205062	0	0.574813	0.820921
GSM615104	HH	0.0805467	0.112131	0.12486	0.166951	0	0.0430601	0	0.085025	0.0843568	0	0.00274348	0.00129994	0.0255801	0	0.0410228	0.148542	0.0224757	0.00360317	0	0.0480567	0	0.00974474	0.001	0.435985	0.89978
GSM615107	HH	0	0.130784	0.187133	0.1696	0	0	0	0.0775156	0.0375931	0	0	0	0	0.0649911	0.0941653	0.149311	0	0	0	0.0879744	0	0.0009	0	0.589532	0.813309
GSM615119	HH	0	0.126301	0.0867831	0.212299	0	0.0613564	0	0.0508276	0.0811275	0.0778922	0	0.00226477	0	0.0535886	0.0567192	0.0887114	0.00919537	0.00608659	0	0.0616047	0	0.0252428	0	0.571812	0.827197
GSM615181	HH	0	0.0825395	0.0354691	0.110508	0	0.00667793	0	0.0979674	0.0469204	0.00900557	0	0.00390223	0.001	0.196241	0.091366	0.12391	0	0	0	0.117054	0	0.0774838	0	0.4871	0.873738
GSM615185	HH	0	0.0933567	0.111105	0.170918	0	0	0	0.115128	0.00930671	0.0325468	0	0.00603092	0.0308848	0	0.109672	0.0870884	0.0123177	0.0249981	0	0.104054	0	0.0925933	0.001	0.38683	0.923473
GSM615211	HH	0.0789926	0.0651152	0.144275	0.23823	0	0	0	0.102361	0.0566063	0	0.0003	0.00805993	0.0167135	0.120064	0.0708378	0.00972691	0.0030347	0.0183231	0	0.0245716	0	0.0428188	0	0.579397	0.819576
GSM615225	HH	0	0.172138	0.187307	0.161812	0	0.0253194	0	0.0424181	0.0254393	0	0	0.0001	0.0284927	0.0417375	0.0221533	0.137626	0.00158625	0.00286737	0	0.104307	0	0.0466678	0	0.590906	0.812412
GSM615242	HH	0	0.112146	0.0848894	0.122629	0	0	0.0139563	0.0863809	0.0360563	0.0186715	0.00178232	0	0.0130681	0.222576	0.051003	0.109189	0.0257171	0	0	0.0866561	0	0.0152797	0	0.652128	0.788501
GSM615244	HH	0	0.082479	0.126309	0.173983	0	0	0	0.073013	0.0584799	0	0.0120775	0	0.0479912	0	0.0369643	0.111226	0	0.00347757	0	0.126202	0	0.147798	0	0.595355	0.816441
GSM615264	HH	0	0.0826335	0.191805	0.251952	0	0	0	0.0283533	0.0165354	0.0001	0.0006	0.00845869	0.0185938	0	0.0233358	0.0869017	0.02521	0.0006	0	0.0264997	0	0.238459	0	0.683922	0.747736
GSM615270	HH	0.00774992	0.269749	0.0297522	0.207318	0.0620195	0	0.00796542	0.140955	0.0971306	0	0	0.013995	0.00472074	0.0286399	0.0109168	0.0256883	0.00797764	0.0101617	0	0.00928679	0	0.0659733	0	0.869065	0.605199
GSM615276	HH	0	0.0318921	0.00748819	0.0580303	0	0	0	0.0471982	0.0264971	0.0400456	0	0	0	0.482304	0.00875742	0.172224	0	0	0	0.0643153	0	0.061248	0	0.702621	0.72188
GSM615297	HH	0	0.0693459	0.063607	0.0687038	0	0	0	0.0397432	0.0754121	0.0143119	0	0.0182275	0.0263539	0.0996427	0.0201302	0.0519642	0.0164924	0.0109084	0	0.257827	0	0.16733	0	0.649497	0.776195
GSM615320	HH	0.124292	0.16818	0.068486	0.18415	0.114318	0	0	0.126329	0.0955875	0	0	0	0.0106839	0.0178645	0.0258151	0.0244015	0	0.0182957	0	0.0117639	0	0.00983278	0	0.823044	0.630134
GSM615321	HH	0	0.113851	0.0525739	0.216473	0	0	0.0232972	0.0195245	0.0218562	0.0405127	0	0	0.0888103	0	0.0007	0.0574041	0.0204449	0.00740715	0	0.0203074	0	0.31687	0	0.667643	0.756399
GSM615325	HH	0.017509	0.00966942	0.403823	0.133679	0	0	0.0235345	0.0645018	0.0469384	0	0	0	0	0.0409182	0.0517811	0.0720334	0	0.0294391	0	0.0600035	0	0.0461694	0	0.799258	0.619392
GSM615330	HH	0	0.0483481	0.0198198	0.117662	0	0	0	0.0416034	0.0549252	0.00668901	0.0432449	0	0	0.110523	0.00543222	0.173287	0.014723	0.00801823	0	0.145713	0	0.210011	0	0.556663	0.834585
GSM615338	HH	0	0.121799	0.122486	0.222665	0	0.100761	0	0.0180186	0.0297854	0	0.00423351	0	0.0643575	0	0.0158702	0.0184659	0.0294487	0	0	0.047711	0	0.204398	0	0.736012	0.719808
GSM615356	HH	0.0484055	0.012543	0.388746	0.18952	0	0	0.0168283	0.0206868	0.0706931	0.00306919	0.00584138	0	0	0.0510882	0.0344813	0.0915336	0.00104551	0	0	0.0508617	0	0.0146563	0	0.690493	0.723707
GSM615357	HH	0.0542395	0	0.266227	0.145595	0	0	0	0.142937	0.0364615	0.0527048	0	0.00605782	0	0.105569	0.0525445	0.0692472	0	0.010232	0	0.0458662	0	0.0123175	0	0.65863	0.762144
GSM615359	HH	0	0.0433368	0.234264	0.0540788	0	0	0	0.0820237	0.0392392	0.0242387	0.00542457	0	0	0.101683	0.0659629	0.106575	0	0.00198696	0	0.175429	0	0.065757	0	0.653728	0.770816
GSM615368	HH	0	0.136345	0.101807	0.0985932	0	0	0.0144664	0.157391	0.0254174	0.0323692	0	0.017944	0.00772325	0.0532441	0.120953	0.0798388	0	0.054746	0	0.0727903	0	0.0263717	0.001	0.379531	0.927399
GSM615371	HH	0	0.0893591	0.0829567	0.252494	0	0	0.0600178	0.0878118	0.0304803	0.0322709	0	0.0595078	0.0184978	0	0.0925262	0.0707482	0.00241559	0.0115381	0	0.0715959	0	0.0377798	0	0.534547	0.846785
GSM615379	HH	0.0646512	0	0.381137	0.114911	0	0	0	0.061081	0.0513981	0.0786495	0	0	0.0115869	0	0.0129511	0.0562314	0.0192136	0.00187236	0	0.0573427	0	0.0889741	0	0.659771	0.750966
GSM615380	HH	0.0135206	0.0376205	0.19768	0.174573	0	0	0.0388305	0.0735872	0.0136571	0	0.0506895	0.0504558	0.0165165	0.0107469	0.125802	0.0721332	0.00305445	0.041899	0	0.0254994	0	0.0537345	0	0.603128	0.803775
GSM615396	HH	0	0.134511	0.119151	0.17931	0	0.00800452	0	0.108868	0.0250465	0.00421303	0	0	0.0438241	0.0120501	0.0544288	0.107874	0	0.0138312	0	0.0644571	0	0.124431	0.001	0.46746	0.883538
GSM615403	HH	0	0.0353567	0.0707369	0.268974	0	0	0	0.148127	0.0645837	0	0	0.0420752	0.0469018	0.0134338	0.0516903	0.0662217	0.0475311	0.0158493	0	0.105719	0	0.0228003	0.001	0.397159	0.918897
GSM615668	HH	0	0.0843707	0.0651578	0.181481	0	0	0	0.0953501	0.0649537	0.0140255	0.0119541	0	0.00223089	0.00120276	0	0.0718852	0	0.0907618	0	0.113602	0	0.203024	0	0.511027	0.861147
GSM615671	HH	0.0118174	0	0.0279243	0.281635	0	0	0	0.13938	0.0752614	0	0	0.0576407	0.00682539	0	0.0322103	0.132327	0.00897339	0.0491292	0	0.0975265	0	0.0793493	0.001	0.378343	0.929701
GSM615674	HH	0	0.107904	0.119882	0.238787	0	0	0.0152163	0.107568	0.0379558	0	0	0.00894181	0.0192613	0.11218	0.0520598	0.0883138	0.0115631	0.0008	0	0.0702128	0	0.00932574	0	0.594964	0.816204
GSM615715	HH	0	0.0401732	0.375741	0.101327	0	0.0153092	0.0253391	0.100248	0.0331815	0.0286438	0	0	0.00275438	0.0115053	0.0500362	0.077901	0.0316584	0.00684911	0	0.0559462	0	0.0433868	0	0.780377	0.645282
GSM615727	HH	0	0.0896424	0.233635	0.231247	0	0	0	0.0748777	0.0492933	0.0368658	0	0	0	0	0.0328261	0.0759833	0.0251331	0.0259247	0	0.0906258	0	0.0339452	0	0.57008	0.822474
GSM615751	HH	0	0.0715982	0.151167	0.277816	0	0	0	0.0475383	0.0584929	0.0300786	0	0.00670773	0	0.0510033	0.0133434	0.101691	0.00573393	0	0	0.054879	0	0.12992	0	0.674147	0.764929
GSM615771	HH	0	0.068552	0.132223	0.193897	0	0	0.0109975	0.107634	0.0373109	0.0102179	0	0.0531749	0.0095011	0	0.193125	0.0898081	0.0335416	0.0117559	0	0.0263377	0	0.0219235	0	0.529009	0.848551
GSM615801	HH	0.0172277	0.0199831	0.0605618	0.164438	0	0.0264144	0	0.0399665	0.0655011	0	0.0540724	0	0.0683874	0	0.020729	0.0810289	0.0243335	0	0	0.0446672	0	0.312689	0.001	0.355445	0.948141
GSM50040	HH	0.0310431	0	0.162535	0.173903	0	0.0148913	0	0.0714346	0.0409248	0	0.00957874	0	0.00404576	0.256711	0.0941754	0.0994601	0.0237223	0	0	0.0157838	0	0.00179195	0	0.38852	0.924633
GSM50046	HH	0.0272137	0	0.225025	0.207232	0	0	0	0.0936605	0.0803591	0	0	0.0265158	0.0145034	0	0.0962402	0.164801	0.0197524	0	0	0.0346228	0	0.0100742	0	0.610674	0.799
GSM50064	HH	0.0165421	0	0.0790711	0.185247	0	0.00417245	0	0.0677371	0.1371	0	0	0.0558556	0.0104017	0.179633	0.0806732	0.123873	0.00379933	0	0	0.0446573	0	0.0112372	0	0.382418	0.925726
GSM50067	HH	0	0.0453528	0.0146861	0.190184	0	0	0	0.0570103	0.0533465	0	0	0.0489141	0	0.327086	0.0535631	0.135045	0	0	0	0.0609161	0	0.0138954	0	0.435029	0.900931
GSM50079	HH	0.0521102	0	0.190056	0.161447	0	0	0	0.106488	0.0844171	0	0	0.0177843	0	0.149622	0.049355	0.147493	0	0.00456253	0	0.0257926	0	0.0108734	0	0.490617	0.870701
GSM50092	HH	0	0.111385	0.170257	0.206185	0	0	0	0.133033	0.0644706	0	0	0.00771501	0.00173804	0.0529374	0.124593	0.080405	0	0.0316964	0	0.0155842	0	0	0	0.330791	0.959538
GSM50093	HH	0.0672021	0	0.325159	0.11901	0	0	0	0.0736616	0.092618	0.0007	0	0.0216238	0	0.114155	0.0283847	0.128291	0	0	0	0.0249932	0	0.00419742	0	0.618635	0.785608
GSM1977646	HH	0.0117048	0	0.0310805	0.124516	0	0.184453	0	0.0576619	0	0	0	0.0254993	0.00579753	0.314938	0.101853	0.0996371	0	0.0005	0.0387644	0	0	0.00356097	0.001	0.409287	0.915924
GSM1977648	HH	0.133472	0.0943167	0	0.0860286	0	0.252223	0	0.0615366	0	0	0.0154852	0	0.0416293	0.15768	0.0936142	0.0640136	0	0	0	0	0	0	0.001	0.459615	0.88716
GSM1977661	HH	0.0367209	0	0	0.114775	0	0.150171	0	0.0946824	0.0001	0	0	0.0562113	0.033085	0.186334	0.11712	0.105773	0.0155414	0	0.0553202	0	0	0.034202	0.006	0.306755	0.963119
GSM1977670	HH	0.071585	0.0153118	0.0390462	0.211023	0	0.116971	0	0.0281385	0.010167	0	0	0.0290627	0.0902771	0.0759849	0.0788991	0.108034	0.00986669	0	0.115633	0	0	0	0.02	0.231039	0.988788
GSM1977750	HH	0.0211033	0	0	0.167669	0	0.131213	0.0858355	0.0422682	0.003383	0	0.0186646	0.0130022	0	0.0523591	0.197661	0.11696	0	0.0386441	0.0849207	0	0	0.0263172	0	0.469986	0.883192
GSM1977760	HH	0.0628729	0	0.0189908	0.190614	0	0.160833	0.00997907	0.0800473	0.0113214	0	0.022263	0.0465603	0.0190882	0.0540499	0.123781	0.112368	0	0.00531556	0.0688783	0	0	0.0130376	0.007	0.300172	0.968804
GSM1977761	HH	0.0854236	0.00243159	0.0188439	0.154097	0	0.149049	0	0.0424129	0	0	0.00144446	0	0	0.228369	0.142538	0.104538	0.00541489	0	0.00249922	0.0476869	0	0.015251	0.002	0.352152	0.945206
GSM1977764	HH	0.0743131	0	0.0468818	0.102752	0	0.0910933	0	0.0432885	0.0004	0	0.014662	0.0226884	0.0586844	0.181267	0.0979969	0.126197	0	0	0.139787	0	0	0	0.002	0.348988	0.93846
GSM1977780	HH	0.0590172	0	0	0.138583	0	0.121599	0	0.05171	0.0398652	0	0.00967833	0.0327297	0.0534739	0.161417	0.0671924	0.162645	0	0	0.102088	0	0	0	0.02	0.234342	0.989984
GSM1977795	HH	0.0908613	0	0.0192382	0.225847	0	0.0901928	0	0.0292636	0.0468754	0	0.0296727	0.0191158	0.0973758	0.0852806	0.103457	0.104227	0	0	0.0585925	0	0	0	0.015	0.252077	0.98509
GSM1977796	HH	0.0659672	0	0.0007	0.19089	0	0.0408826	0.00307476	0.0662936	0.0601848	0	0.00121543	0.0406461	0.0803211	0.0494387	0.150239	0.151015	0.0133265	0	0.0792449	0	0	0.00658724	0.003	0.326741	0.953065
GSM1974567	HH	0.0005	0.00257805	0.0108188	0.00348481	0	0.0200959	0	0.0428914	0.0298656	0.0539217	0	0.123801	0	0.414441	0.0731279	0.0289095	0	0.140866	0.0226578	0	0	0.0320899	0	0.496185	0.871745
GSM1974577	HH	0.0432428	0	0.0291078	0.109785	0	0.215613	0	0.0684562	0	0.00753531	0	0.0486518	0.00785025	0.315198	0.12298	0.0315808	0	0	0	0	0	0	0.003	0.348885	0.951471
GSM1974582	HH	0.170938	0	0	0.08166	0	0	0	0.175153	0	0.0343279	0	0.102453	0.00646823	0.198689	0.12259	0.0508795	0	0	0.0568413	0	0	0	0.001	0.441813	0.897095
GSM1974591	HH	0.0224802	0	0.0439238	0.16551	0.00638065	0.0531109	0.0346144	0.0582417	0	0	0.00746796	0.0558597	0.0229485	0.0952932	0.165291	0.019494	0.114886	0.0798884	0.0269878	0	0	0.0276222	0.001	0.407874	0.916238
GSM1974614	HH	0	0.0545389	0	0.0604786	0	0.0595663	0.110417	0.107401	0	0	0.0149535	0.0384802	0	0.18465	0.136225	0.0433822	0	0.075334	0	0.0965008	0	0.0180715	0.001	0.449768	0.893504
GSM1974620	HH	0	0.0127913	0.0242437	0.275975	0	0.00820415	0.230341	0.0390803	0	0	0	0.0359422	0.0147177	0.0616387	0.0420952	0.0778076	0.0643711	0.0969653	0	0.00274286	0	0.0130839	0.004	0.304962	0.962915
GSM1974624	HH	0.0214865	0	0.0250162	0.155706	0	0	0.112921	0.0783626	0	0.00692393	0	0.0604369	0	0.0841745	0.153111	0.0609029	0.0690007	0.0838854	0.0664007	0	0	0.0216711	0	0.476612	0.878306
GSM1974628	HH	0.0606885	0	0	0.210753	0	0	0.133193	0.098062	0	0	0.011005	0.059677	0.0146031	0.128003	0.217464	0.0227882	0.0247163	0.0181702	0.0009	0	0	0	0	0.562368	0.826527
GSM1974633	HH	0.135581	0	0	0.0793897	0.0756302	0	0.013514	0.138257	0	0.0234014	0	0.0616414	0.00619344	0.165692	0.187053	0.0169378	0	0.0103559	0.0863528	0	0	0	0	0.592189	0.809938
GSM1974634	HH	0.064651	0	0.0799182	0.136567	0.0567979	0	0	0.125079	0	0	0.0392379	0	0.0215216	0.310416	0.0487275	0.0692866	0	0	0	0.0477981	0	0	0.029	0.18853	1.01803
GSM1974646	HH	0	0	0.210217	0.0341528	0	0	0.00169469	0.0881415	0	0.0287024	0	0.0522263	0	0.343122	0.0939146	0.0990777	0	0	0.0450376	0	0	0.0037129	0	0.649852	0.78189
GSM1974653	HH	0.0870626	0	0.0191846	0.138211	0	0	0.0942069	0.166299	0	0.00324053	0	0.0930529	0.010497	0.0998303	0.125525	0.110304	0	0.0245865	0.0279998	0	0	0	0.003	0.324846	0.956041
GSM1974656	HH	0	0.0858182	0.0640374	0.0271952	0	0.0763005	0	0.154062	0	0.0240807	0	0.155274	0.01519	0.143031	0.134688	0	0.00149905	0.0313516	0.087473	0	0	0	0.024	0.201316	1.01963
GSM1974664	HH	0.0875162	0	0	0.0914355	0	0	0.0309488	0.161377	0	0.0172414	0	0.0561885	0	0.116017	0.258425	0.0574715	0	0.0858718	0.0375073	0	0	0	0.001	0.37753	0.953051
GSM1974670	HH	0.016485	0	0	0.119565	0	0	0.0247114	0.170138	0.0168139	0.011471	0	0.0802891	0	0.327407	0.154996	0	0	0.0758679	0.00225459	0	0	0	0.001	0.386923	0.937969
GSM1974679	HH	0.0679676	0	0	0.0376739	0	0.019689	0	0.158223	0	0	0	0.0657868	0	0.356797	0.168757	0.0791508	0	0.0208216	0	0.0155742	0	0.00955961	0.003	0.351424	0.957907
GSM1974682	HH	0.0629882	0	0.154026	0.127256	0	0	0.0278262	0.0840177	0.0355879	0.025048	0	0.0222769	0	0.348526	0.046119	0.0431841	0	0.00161608	0.00292024	0	0	0.0186083	0	0.622362	0.800803
GSM1974701	HH	0	0	0	0.152122	0	0	0	0.163983	0	0	0	0.0812726	0	0.332585	0.144982	0.0846139	0	0.0295842	0.00565017	0.00520689	0	0	0.001	0.391872	0.933484
GSM1974704	HH	0.028894	0	0	0.18005	0	0	0	0.135827	0.0401211	0	0.0374838	0.0381455	0	0.261629	0.117562	0.0753687	0	0.0341131	0	0.0374591	0	0.013347	0.004	0.317553	0.966187
GSM1974707	HH	0.110848	0	0.0699954	0.0628052	0.0984464	0	0	0.123803	0.0234041	0	0	0.012296	0	0.292982	0.0377659	0.0382943	0	0.0500959	0	0.0792643	0	0	0.02	0.206137	1.00933
GSM1974710	HH	0.0251918	0	0	0.171186	0	0	0.0146333	0.129457	0.023126	0	0	0.0672106	0	0.331769	0.0900391	0.0649521	0	0.0278688	0	0.0402373	0	0.0143281	0.004	0.287979	0.98431
GSM1974722	HH	0	0.0781112	0.0355595	0.0603999	0.0791179	0	0	0.0966027	0.0657183	0	0.00941792	0	0	0.307124	0.0861557	0.0819614	0	0	0	0.0998313	0	0	0.001	0.368241	0.935953
GSM1974740	HH	0.0241722	0	0.0171138	0.0431447	0	0.0526426	0	0.109165	0.0460213	0	0.00441603	0.00548606	0	0.449989	0.120198	0.0407395	0.0334692	0.0179414	0	0.035501	0	0	0.001	0.392021	0.935578
GSM1974754	HH	0.0420996	0	0	0.089522	0	0.00366808	0	0.076349	0.0256804	0.0166802	0	0.00955068	0	0.418351	0.150539	0.112939	0.00555085	0	0.0345374	0	0	0.0145326	0.001	0.388658	0.938134
BP46	HH	0.0136219	0.0209752	0	0.0679103	0	0.126692	0	0.0750752	0.0351297	0	0.044899	0	0.0344132	0.216955	0.172536	0.110801	0.020949	0	0	0.0506715	0.00937114	0	0.019	0.247962	1.00009
BP60	HH	0.114296	0	0	0.0924384	0	0.222149	0	0.0261714	0.0775326	0	0.0134617	0	0.0423149	0.0928723	0.206278	0	0.0254413	0	0.0732286	0	0.0138161	0	0.024	0.227791	1.01312
BP61	HH	0	0.014335	0.0459717	0.110507	0	0.241284	0	0.0416122	0.0447051	0	0.0397092	0.00346245	0.0515179	0.0433168	0.207119	0.140658	0.00198395	0	0.0138182	0	0	0	0.017	0.266592	0.996073
BP63	HH	0.0397431	0	0.0847715	0.155675	0	0.112275	0.003114	0.0546382	0.00316168	0	0.0181088	0.0288826	0.108826	0.0160403	0.16319	0.119542	0.0754028	0	0.0155168	0	0	0.00111175	0.058	0.157113	1.02893
BP69	HH	0.00948007	0	0.136421	0.172103	0	0.0503018	0.0823376	0.108275	0.0137577	0	0	0.0471445	0.0277039	0	0.115566	0.127798	0.0134468	0	0	0.0660988	0.0295645	0	0.116	0.103839	1.04567
BQ00	HH	0	0.0357512	0.0899173	0.191505	0	0.0974833	0	0.00114576	0.00980748	0	0.00450898	0.0260969	0.0360742	0.0362853	0.0395192	0.199835	0.0938125	0	0	0.0604224	0.0778353	0	0.125	0.0970789	1.03597
BQ01	HH	0.0394042	0	0.00821982	0.101877	0	0.186954	0.0324251	0.0275407	0.0508241	0	0.0365712	0	0.0565008	0.0528584	0.176051	0.123825	0.0404296	0	0.055751	0	0.0029479	0.00782161	0.076	0.130929	1.04609
BQ07	HH	0.0464622	0	0.0991496	0.104561	0	0.165193	0	0.0504695	0.0165322	0	0.0542492	0	0.0316977	0.0677565	0.169762	0.120336	0.0205775	0	0	0.0476229	0.00563174	0	0.444	0.0122842	1.09457
BQ33	HH	0.117537	0	0.00556775	0.0886519	0	0.153802	0	0.0617949	0.0724709	0	0	0.0323917	0.0499396	0.0534184	0.177686	0.0656805	0.0237126	0	0	0.0907029	0.00664414	0	0.539	0.0005	1.11378
BQ36	HH	0.0424734	0	0.0325041	0.171977	0	0.169815	0.0135007	0.0552325	0.0212602	0	0	0.0539983	0.0412184	0	0.210809	0.105085	0.0361549	0	0	0.0417377	0.00423377	0	0.017	0.259397	1.00462
BQ39	HH	0.039713	0	0.095409	0.117226	0	0.350565	0.00701425	0	0.0703532	0	0.0186121	0	0.054467	0.0251112	0.133254	0.027872	0.0192078	0	0	0.0256088	0.0155862	0	0.093	0.122525	1.05588
TN10	HH	0.0107738	0.0146555	0.0623703	0.100489	0	0.132432	0	0.139442	0.0243807	0	0	0.0345922	0.0444031	0.132311	0.1989	0.0635425	0.0163026	0	0	0.00688628	0.018519	0	0.044	0.1717	1.0382
TN11	HH	0.0148089	0	0.00933389	0.126016	0	0.20463	0.0122076	0.153332	0.0206197	0	0	0.0897775	0.0380456	0	0.201745	0.0600512	0.0118145	0	0	0.0479115	0.00970667	0	0.024	0.231368	1.03015
TN26	HH	0.00349611	0	0.0846283	0.137432	0	0.101099	0.00829907	0.0473447	0.0297679	0	0.0243944	0.0153304	0.0334039	0	0.137101	0.156538	0.136602	0	0	0.0631715	0.0213059	0.0001	0.122	0.099752	1.04655
TN5	HH	0.0441447	0	0.0369808	0.205504	0	0.0845672	0.0338393	0.0720887	0.0268129	0	0.0384051	0.00690992	0.0424529	0.0568673	0.166675	0.126295	0.00794313	0	0	0.0505144	0	0	0.407	0.0183565	1.10283
TN66	HH	0.0478437	0	0.0405188	0.110881	0	0.210908	0.0196977	0.134066	0.0273141	0	0	0.0498405	0.0438531	0.0481694	0.223269	0	0.00906917	0	0	0.022068	0.0125016	0	0.02	0.24387	1.01947
TN7	HH	0.137634	0.0301079	0.0110831	0.086203	0	0.243743	0.00197931	0.0521698	0	0	0.0586707	0	0.0219345	0.0989006	0.115764	0.0786365	0.00554133	0	0	0.0468203	0.0108112	0	0.112	0.108412	1.05315
MB.0100	HH	0.0193675	0	0.0201472	0.132293	0	0.0694057	0.0009	0.109494	0.0229998	0.0272955	0	0.0241862	0.0775014	0.194936	0.112052	0.0966828	0.0529518	0.00127992	0.0384886	0	0	0	0.027	0.220651	0.999579
MB.0396	HH	0.0298351	0	0	0.330414	0	0	0.120609	0.105011	0	0	0	0.0981013	0.0320097	0.10415	0.102963	0.0767841	0.0001	0	0	0.0001	0	0	0.013	0.284564	0.989576
MB.0558	HH	0.0007	0.0144706	0.0661377	0.0593837	0	0.060685	0.0760468	0.0717534	0	0	0.00667205	0.0600671	0.0868977	0.296394	0.127307	0.0228771	0	0	0	0.050565	0	0	0.01	0.304493	0.967932
MB.0901	HH	0.0203583	0	0	0.0747696	0	0.0400414	0	0.0614985	0.0186218	0.109488	0	0.0243917	0	0.354825	0.0999565	0.142959	0	0	0	0.05309	0	0	0.004	0.347067	0.956582
MB.2718	HH	0	0.116573	0	0.0993881	0	0	0.159417	0.132807	0	0	0.07426	0	0.0113102	0.0931853	0.207011	0.0223665	0.00312762	0.0604092	0.0201437	0	0	0	0.002	0.437881	0.902566
MB.3057	HH	0	0.00506036	0.148373	0.14415	0	0	0.0330923	0.0626603	0.00216658	0	0	0.068807	0.00342205	0.315202	0.147384	0.0672958	0	0.00131519	0	0.0010708	0	0	0	0.47934	0.877118
MB.3297	HH	0	0.00749147	0.111998	0.121489	0	0.123235	0	0.116738	0.00467069	0	0	0.047261	0.0282461	0.143325	0.100456	0.148901	0.0141462	0	0.0320428	0	0	0	0.06	0.161254	1.02076
MB.3706	HH	0	0.0223191	0.0400659	0.0505854	0	0.0481254	0.00855712	0.0454816	0.0522963	0	0.0319463	0.0232904	0.0126589	0.310586	0.082922	0.241958	0	0.0229185	0	0.00497601	0	0.00131218	0.002	0.411964	0.915552
MB.4303	HH	0	0.00121837	0	0.226501	0	0	0.0520188	0.116458	0.12686	0	0	0.030514	0.00336913	0.231384	0.127293	0.0398298	0	0	0.0445539	0	0	0	0.003	0.384832	0.929238
MB.4332	HH	0	0.00731474	0	0.255601	0	0	0.0535128	0.0993778	0.132753	0	0	0.134539	0.00471154	0.238991	0.0598701	0.00999547	0	0	0	0.00333313	0	0	0.003	0.350375	0.957501
MB.4407	HH	0	0.0285078	0	0.0128857	0	0	0.0666553	0.0526298	0.129286	0.0129482	0.0127893	0	0	0.514016	0.0267958	0.0661968	0	0.0253101	0.0519795	0	0	0	0.003	0.378519	0.945139
MB.4408	HH	0.0290255	0	0	0.0913797	0	0	0.115835	0.109905	0.092267	0	0.080808	0.0352418	0	0.263425	0.116899	0	0	0	0.0652132	0	0	0	0	0.481092	0.875708
MB.4417	HH	0.00534517	0	0	0.158695	0	0	0.0834787	0.092633	0.118953	0	0.0530015	0	0.00540352	0.278669	0.11892	0.0381502	0	0.027559	0.0191918	0	0	0	0.015	0.276928	0.984222
MB.4679	HH	0.00750922	0	0	0.238915	0	0	0.147087	0.109357	0.0641147	0	0.0177861	0.0783537	0	0.159284	0.0852853	0.0430014	0.0165123	0	0.0327959	0	0	0	0.002	0.405866	0.917784
MB.4732	HH	0	0.00398014	0.0406249	0.223289	0	0	0.00187267	0.105834	0.0170082	0	0	0.108233	0.0511283	0.182431	0.16403	0.0853131	0.0107937	0	0.00546139	0	0	0	0.002	0.445954	0.897791
MB.4757	HH	0.0009	0	0.028905	0.234171	0	0	0.0237501	0.0817145	0.00832819	0	0	0.0466527	0.0275592	0.112839	0.186363	0.175602	0.00462619	0	0.0685587	0	0	0	0.025	0.245228	1.0023
MB.4793	HH	0.025486	0	0	0.106196	0	0.0161702	0.0259323	0.168063	0.0178267	0	0.0266528	0.0335471	0.0841913	0.173043	0.211856	0.0561547	0.0007	0	0.0541453	0	0	0	0.007	0.319974	0.966542
MB.4880	HH	0.0106124	0	0	0.0496059	0	0	0	0.204393	0.109686	0.0366158	0	0.0734717	0	0.218968	0.105716	0.154985	0	0	0.0190059	0	0	0.0169411	0.01	0.301648	0.96983
MB.4881	HH	0.00965887	0	0.102342	0.240027	0	0	0.0219317	0.113279	0.0705075	0	0	0.0294881	0	0.197686	0.14738	0.042866	0.0123445	0	0.012489	0	0	0	0.031	0.207237	1.01561
MB.4945	HH	0	0.00180156	0.0421786	0.234624	0.00144056	0.0215326	0	0.0812305	0.0308409	0	0	0.0151837	0.0262799	0.275645	0.138093	0.0757667	0.00586363	0	0.0494748	0	0	0	0.011	0.297048	0.974109
MB.5057	HH	0.0451995	0	0	0.100421	0	0.177431	0.00609387	0.033471	0.00263427	0	0	0.0370763	0.0177174	0.341107	0.129452	0.0967422	0	0	0.0126543	0	0	0	0.003	0.348599	0.95311
MB.5298	HH	0.0365025	0	0.0246401	0.0502784	0	0.0300736	0.0460953	0.18259	0	0	0.00199013	0.0462006	0	0.274446	0.220787	0.0256916	0	0	0.0607047	0	0	0	0	0.503647	0.864016
MB.5526	HH	0.071974	0	0.0105548	0.18722	0	0.130008	0.0273044	0.100101	0.00685364	0	0	0.0503158	0.0117682	0.130479	0.14438	0.0536983	0.0333093	0	0.0251939	0	0.0168402	0	0.003	0.357112	0.94189
MB.6242	HH	0.00455199	0	0.0560851	0.258475	0	0.0662214	0.0322966	0.0485006	0.014357	0	0	0.098101	0.0319103	0.157779	0.0568022	0.124191	0.0234871	0	0.0272416	0	0	0	0.026	0.237618	0.998466
MB.6280	HH	0.0009	0.00732153	0.0399669	0.100535	0	0	0	0.0758743	0.0216801	0	0	0.0195697	0.0674303	0.331445	0.150176	0.174613	0	0	0.00408196	0	0.00639759	0	0.003	0.355029	0.950972
MB.6336	HH	0.028927	0.0414997	0	0.173654	0	0	0.0122896	0.145497	0.0327114	0	0.0397814	0.0218603	0	0.160447	0.248234	0.0567598	0	0	0.0383386	0	0	0	0	0.511096	0.861201
MB.7036	HH	0	0	0.029881	0.150486	0	0	0.0527679	0.119959	0.0286423	0.017379	0	0.0532949	0.0307645	0.203824	0.123729	0.105688	0	0.0834987	0.0001	0	0	0	0.003	0.367785	0.937383
MB.7270	HH	0	0.00925669	0.00763646	0.154447	0.0006	0.0113906	0.0317409	0.116184	0.082082	0.0900377	0	0.00524943	0.0802762	0.0408925	0.184724	0.0943249	0.00823955	0	0.0829542	0	0	0	0.019	0.254785	0.995566
TCGA.AR.A5QQ	HH	0.0592048	0	0	0.0126351	0	0.125276	0.00314635	0.100478	0.0535991	0	0.0392067	0	0	0.195851	0.0815138	0.288959	0.022668	0	0	0.0174626	0	0	0.002	0.457291	0.888491
TCGA.A7.A4SD	HH	0.0772723	0	0.086669	0.109932	0	0.0586537	0	0.148749	0.00445871	0	0.0233394	0.00328389	0.00626918	0.195534	0.168118	0.0652544	0	0.015773	0.0366934	0	0	0	0.005	0.31495	0.960879
TCGA.AR.A1AQ	HH	0.0313703	0	0.0818264	0.044295	0	0.187202	0.00445665	0.12481	0.00762792	0	0.00294489	0.0228167	0.0156931	0.173751	0.0955891	0.148286	0.00373455	0.00484525	0.0507517	0	0	0	0.005	0.317675	0.953391
TCGA.S3.AA10	HH	0.0393937	0	0.0215526	0.052599	0	0.173143	0	0.191863	0.00734762	0	0.0169509	0.0413681	0.0226797	0.170236	0.21521	0.0417452	0	0	0	0	0.00591224	0	0.001	0.510879	0.859642
TCGA.EW.A6SB	HH	0	0.0512696	0.222091	0.0830264	0	0.106082	0	0.124004	0.0962953	0	0	0.0540427	0	0.115452	0.0466298	0.0958145	0	0.00187747	0.00341564	0	0	0	0.002	0.451116	0.893757
TCGA.BH.A0BW	HH	0.0409515	0	0.0202158	0	0	0.166658	0.014734	0.0880211	0	0	0.0807567	0	0.00186519	0.0787945	0.310151	0.134947	0	0	0.062905	0	0	0	0.001	0.50673	0.868613
TCGA.AC.A6IW	HH	0.013736	0.00111518	0	0.00799089	0	0.152634	0	0.169742	0.0084254	0	0	0.0371897	0.0169928	0.0632533	0.167748	0.185562	0.138036	0	0.0265728	0	0.0110017	0	0.002	0.432791	0.901231
TCGA.BH.A1FC	HH	0.0261139	0.00322453	0.127838	0.178645	0	0.0857392	0.0416493	0.202773	0.00699374	0	0	0	0.00908758	0.0453363	0.154663	0.0744649	0.00532128	0	0.0374908	0	0.0007	0	0.005	0.316959	0.959355
TCGA.LL.A441	HH	0.219011	0.113282	0	0.0586002	0	0.111544	0	0.106029	0.00225585	0	0.0470587	0	0.0120575	0.210228	0.0650021	0.0460672	0	0	0.00886534	0	0	0	0	0.602824	0.80906
TCGA.AO.A0J2	HH	0.00536044	0	0.00857712	0.0501947	0	0.119782	0	0.182984	0.00471738	0	0.0101465	0.0780271	0.0449788	0.159937	0.120955	0.081527	0.00621509	0	0.099214	0	0.0273833	0	0.021	0.21365	1.00432
TCGA.AR.A0TS	HH	0.25319	0.0214622	0	0.0834466	0.0307078	0.119008	0	0.0514349	0.0195777	0	0.0330418	0	0.0170161	0.0809665	0.14017	0.136444	0	0	0.0135342	0	0	0	0.002	0.452037	0.891447
TCGA.A2.A0CM	HH	0.0132087	0	0	0.0809174	0	0.244489	0	0.109799	0.00387832	0	0	0.0132588	0.0251349	0.227994	0.216816	0.0503556	0.00673844	0	0.00113946	0	0.00627095	0	0.002	0.452271	0.897645
TCGA.D8.A1JG	HH	0.0443754	0	0.121867	0.00256259	0	0.224885	0	0.0525965	0.0116886	0	0.0463633	0	0.00302821	0.116777	0.127729	0.205489	0.00812889	0	0.0345088	0	0	0	0.011	0.234282	0.989217
TCGA.GM.A2DB	HH	0.0883578	0.0119846	0	0	0	0.0802461	0	0.131724	0.00725264	0	0.0200236	0	0	0.348648	0.169207	0.131239	0	0	0.0113163	0	0	0	0.002	0.476373	0.881022
TCGA.A2.A0D2	HH	0.0651342	0	0.0240776	0.0806493	0	0.0867734	0.018668	0.113003	0.0271051	0	0.00935703	0.00211651	0.0166679	0.290939	0.0889337	0.135877	0	0.0116862	0.0290119	0	0	0	0.006	0.295795	0.969667
TCGA.AO.A0J6	HH	0.00909034	0	0.0145094	0.150573	0	0.0679662	0	0.155496	0.0133667	0	0.0681252	0.0385474	0.0108054	0.0584656	0.117203	0.125299	0	0.128076	0.0424768	0	0	0	0.005	0.31116	0.968238
TCGA.BH.A1F6	HH	0.0692035	0	0.0260369	0.0834311	0	0.0802149	0	0.0707968	0.0250056	0	0.0091811	0	0.0161285	0.275584	0.112694	0.231723	0	0	0	0	0	0	0.003	0.362635	0.940694
TCGA.E2.A159	HH	0.0379192	0	0.0272082	0.102471	0	0.223209	0.00369926	0.0713496	0.0216821	0	0.0248716	0	0.00117055	0.0813923	0.152499	0.170106	0.0387959	0	0.043626	0	0	0	0.002	0.386366	0.924867
TCGA.BH.A18V.06	HH	0.0921868	0	0	0.236489	0	0.0227805	0	0.107147	0.0734208	0	0	0.0279026	0.0192027	0.0799456	0.145796	0.14878	0	0.00890356	0.0374461	0	0	0	0.005	0.308084	0.966342
TCGA.A2.A0D0	HH	0.0572886	0	0.00266574	0.14117	0	0.115958	0	0.129597	0.0212452	0	0.0270156	0.00299973	0.0002	0.230645	0.102761	0.159536	0	0	0.00896343	0	0	0	0.009	0.24029	0.999297
TCGA.C8.A134	HH	0.00863524	0.01219	0	0	0	0.133167	0.00691729	0.09261	0.031425	0.00961847	0.0423113	0	0.00346782	0.392631	0.160673	0.086043	0	0	0	0	0.0203111	0	0	0.64791	0.766117
TCGA.AN.A0AT	HH	0.0701692	0	0.0233846	0.0293174	0	0.126861	0.00234218	0.10707	0.0223283	0	0.0414002	0	0	0.353184	0.0612813	0.148607	0	0.00129748	0	0.012757	0	0	0.002	0.397651	0.922465
TCGA.E2.A1LH	HH	0.0346227	0	0	0.0771109	0	0.210136	0	0.0986686	0.0623973	0	0.0170381	0.0087258	0	0.186843	0.1686	0.106718	0	0	0.0291388	0	0	0	0.002	0.466863	0.884304
TCGA.A2.A3XY	HH	0.0216946	0	0	0.0434102	0	0.117544	0	0.091873	0.0296817	0	0.0443349	0	0.00306254	0.380224	0.138191	0.108165	0	0	0.0218192	0	0	0	0	0.587058	0.809922
TCGA.BH.A0BG	HH	0.0395156	0.00465604	0	0.0340521	0	0.250541	0	0.157206	0.0428977	0	0.0108657	0.02121	0.0167583	0.0730615	0.184256	0.0753928	0	0.0471567	0.0424307	0	0	0	0.003	0.35337	0.949843
TCGA.D8.A1JL	HH	0.00962568	0	0	0	0	0.139026	0	0.1164	0.00395099	0.0403502	0	0.00354022	0	0.375261	0.135243	0.156593	0	0.00999752	0	0	0.0100121	0	0.002	0.446201	0.900721
TCGA.E2.A1AZ	HH	0.0984921	0	0.00834094	0.0565849	0	0.291115	0.045056	0.0959717	0	0	0.017293	0	0.0320362	0.014425	0.136397	0.135121	0.0147195	0.0157748	0.0386721	0	0	0	0.029	0.191944	1.01752
TCGA.AR.A2LH	HH	0.0582327	0.00932567	0	0.107322	0	0.238577	0	0.0728406	0.0659684	0	0.0366105	0.00724943	0.0545243	0	0.093573	0.18736	0.00174519	0.0009	0.065785	0	0	0	0.007	0.25723	0.98444
TCGA.LL.A73Y	HH	0.0795335	0	0	0.0364514	0	0.0890392	0.0005	0.0907016	0.0392351	0	0.0111033	0.00219631	0	0.504293	0.013449	0.0461766	0.0297725	0.0338719	0.0236548	0	0	0	0	0.604085	0.7977
TCGA.A2.A0SX	HH	0.0557709	0	0.0201445	0.0449658	0	0.199948	0.00767268	0.10488	0.0324005	0	0.0135378	0	0	0.334648	0.0820575	0.0976106	0	0.00344772	0.00291648	0	0	0	0	0.543947	0.839627
TCGA.AO.A0J4	HH	0.106479	0.00393911	0	0.00985238	0	0.19137	0	0.163938	0.0003	0	0.0395441	0	0.0108026	0.18609	0.205595	0.0719077	0	0	0.0101866	0	0	0	0.002	0.408245	0.919199
TCGA.EW.A1P4	HH	0.00830099	0	0.0166278	0.024343	0	0.264198	0.0250245	0.125525	0	0	0.0155836	0.111924	0.0244522	0.114603	0.10913	0.0779976	0.00341076	0.0001	0.0788276	0	0	0	0.01	0.237295	1.00035
TCGA.A7.A6VY	HH	0	0.00947703	0.0608553	0	0	0.106855	0	0.131626	0.0211945	0	0.0397496	0	0	0.320712	0.160038	0.133687	0	0	0.0158064	0	0	0	0.003	0.364101	0.943327
TCGA.A7.A26G	HH	0.0553981	0	0.00386636	0.0338523	0	0.265071	0	0.0572986	0	0	0.00381225	0	0.00501801	0.0544595	0.0969134	0.282453	0.0354621	0.022613	0.0837825	0	0	0	0.029	0.19411	1.00936
TCGA.AR.A0U4	HH	0	0.00593295	0	0.0132962	0	0.0460899	0	0.0297189	0.00530991	0	0.00880877	0	0.022306	0.656108	0.154765	0.0398136	0	0	0	0.00723571	0	0.0106157	0	0.699976	0.714449
TCGA.D8.A1XK	HH	0.047037	0	0.014173	0.0464892	0	0.0825489	0.0185164	0.0898428	0.00714032	0	0.038386	0	0	0.43624	0.085664	0.133962	0	0	0	0	0	0	0.005	0.30549	0.983077
TCGA.AO.A129	HH	0.0520415	0	0	0.0899708	0	0.192041	0	0.179172	0.0334312	0	0.0532511	0	0.0360501	0.172947	0.141366	0.0229426	0	0	0.0169495	0	0.00983704	0	0.004	0.330467	0.957134
TCGA.D8.A27M	HH	0.0617785	0.0593762	0	0.0002	0	0.234025	0	0.101668	0.00306173	0	0.0782023	0	0.0288829	0.0773613	0.190567	0.0910446	0.0237006	0	0.0501143	0	0	0	0.002	0.415298	0.911377
TCGA.D8.A1XQ	HH	0.017838	0	0.0760392	0.01509	0	0.131374	0	0.088839	0.0206756	0	0.0207917	0	0	0.252006	0.146469	0.230877	0	0	0	0	0	0	0.002	0.40459	0.918663
TCGA.C8.A27B	HH	0.0126001	0	0	0.0153846	0	0.0790452	0	0.0893551	0.0167873	0.0164764	0.050479	0	0	0.398891	0.210864	0.0709552	0	0	0	0.0138213	0	0.0253413	0.002	0.483998	0.882572
TCGA.D8.A143	HH	0.0844022	0	0.0848882	0.0751779	0	0.150408	0	0.11512	0.0115327	0	0.0418219	0	0	0.201892	0.0568513	0.164024	0	0.00652892	0	0.00735379	0	0	0.152	0.0984356	1.04821
TCGA.E2.A14X	HH	0.165304	0	0.1349	0.109097	0	0.156906	0.00593794	0.134391	0	0	0.0116732	0	0	0.0567145	0.0833272	0.137877	0	0	0.00387284	0	0	0	0.077	0.132903	1.03117
TCGA.A8.A09X	HH	0.0644968	0	0	0.0753174	0	0.237188	0.00420787	0.079302	0.0133551	0	0.00247229	0.0152024	0.0195685	0	0.132183	0.195793	0.011791	0	0.149123	0	0	0	0.005	0.312447	0.95853
TCGA.AR.A1AR	HH	0.0266574	0	0	0.0114109	0	0.201868	0.0130049	0.0586927	0.00196056	0	0.031261	0	0.0100702	0.34257	0.107239	0.184363	0	0	0.0099089	0	0.001	0	0.002	0.444618	0.898505
TCGA.E2.A1B6	HH	0.0708708	0.100169	0	0.147294	0	0.198104	0.0386828	0.0676645	0.0510332	0	0.067998	0	0.0150416	0.0795624	0.0946882	0.0679849	0	0.0009	0	0	0	0	0.002	0.496542	0.867251
TCGA.AN.A0AL	HH	0.145162	0	0.0586411	0.00843019	0	0.174526	0	0.0878385	0.00949799	0	0.0377225	0	0	0.170829	0.0411552	0.155573	0	0.0706091	0.0400153	0	0	0	0.007	0.259575	0.976471
TCGA.B6.A3ZX	HH	0.225998	0.118828	0	0.158937	0	0.0905515	0	0.146542	0.0276111	0	0.0355977	0	0.00215902	0.096294	0.0379622	0.05952	0	0	0	0	0	0	0	0.545736	0.83893
TCGA.EW.A1PB	HH	0.0158575	0	0.0205642	0.0378771	0	0.0429891	0.00170637	0.102338	0.0153052	0	0.0702637	0	0.00336435	0.0424725	0.435161	0.144244	0.00584889	0	0.0592767	0	0	0.00273095	0	0.622914	0.801138
TCGA.BH.A0B3	HH	0.028974	0	0.169344	0.0746763	0	0.122198	0	0.0671862	0.0532852	0	0.0295017	0	0.00661512	0.0525982	0.179799	0.163956	0.0286112	0	0.0232555	0	0	0	0.004	0.344503	0.943227
TCGA.AQ.A04J	HH	0.273892	0	0.0249419	0.0875342	0	0.11032	0.0310896	0.0838901	0.0179917	0	0.00599075	0	0.00749731	0.107349	0.0491581	0.151785	0	0.0285125	0.0200478	0	0	0	0.005	0.30714	0.958813
TCGA.EW.A1P1	HH	0.0566702	0	0	0.0670375	0	0.195104	0	0.0543439	0.0118927	0	0.0171571	0	0	0.238491	0.0840689	0.223097	0.0291982	0	0.0229388	0	0	0	0.06	0.14666	1.04143
TCGA.BH.A42U	HH	0.00901394	0.0761485	0	0.132461	0	0.0757766	0	0.118118	0.112722	0	0.0633039	0	0.0263255	0.205611	0.0832503	0.0506015	0.0183067	0	0	0.0114375	0.016923	0	0.038	0.165057	1.02724
TCGA.AC.A8OQ	HH	0.117552	0	0.125102	0.0552169	0	0.127339	0	0.132407	0.0484178	0	0.0131924	0	0.00801293	0.171573	0.0726151	0.113782	0	0	0.0147902	0	0	0	0.006	0.287891	0.964372
TCGA.E2.A14N	HH	0.0860207	0	0.00273098	0.0212194	0	0.248677	0.0200416	0.159324	0	0.00409586	0.0115191	0	0.00637426	0.0561027	0.234953	0.118242	0	0.0257608	0	0	0.00493912	0	0.006	0.286012	0.99578
TCGA.A2.A04T	HH	0.0671197	0	0	0.100175	0	0.147891	0.0710109	0.118879	0.0417663	0	0.0153971	0	0	0.135856	0.0815316	0.201976	0.0020344	0.0122926	0.00407007	0	0	0	0.005	0.303417	0.962794
TCGA.A8.A08R	HH	0.0368595	0	0.0196364	0.0133621	0	0.127197	0.00133834	0.0638049	0.0394996	0	0.0174296	0.00224127	0	0.422858	0.140397	0.101884	0	0	0.0134918	0	0	0	0	0.588867	0.807898
TCGA.A2.A0EQ	HH	0.0698673	0.0120244	0	0.137605	0	0.165642	0.0125873	0.0699968	0.0361991	0	0.0108171	0	0	0.176828	0.138574	0.133856	0	0	0.0360025	0	0	0	0.002	0.416426	0.910205
TCGA.AR.A1AI	HH	0.0377154	0	0.0602818	0.0321116	0	0.162345	0	0.134773	0.00803458	0.0221857	0	0.0473978	0.00818408	0.101307	0.128756	0.0945357	0.0359068	0.0217457	0.104719	0	0	0	0.007	0.256135	0.981009
TCGA.A2.A3XT	HH	0	0.00207756	0	0.0285834	0	0.120273	0	0.0204265	0.0142291	0	0.0280745	0	0.0003	0.553906	0.0863125	0.116828	0.00308979	0	0.0258969	0	0	0	0.002	0.468229	0.899498
GSM2738844	HL	0.0622461	0.0557787	0	0.0910274	0.0264246	0.00380844	0	0.0938712	0	0.0447246	0	0	0	0.181089	0.169445	0.145792	0.117088	0	0	0.0054655	0	0.00324008	0.001	0.399045	0.920127
GSM2739109	HL	0.00647824	0	0.121703	0.103044	0	0.0365122	0.13626	0.0242845	0	0.0383348	0	0.049595	0	0.0166629	0.119091	0.195717	0.04637	0.0600177	0.0319364	0	0.00270176	0.0112913	0.001	0.412875	0.90991
GSM491176	HL	0.0087162	0.0188551	0.0112526	0.126581	0	0	0	0.089295	0.0383292	0	0	0.0527103	0	0	0.148477	0.306355	0.0370417	0.0268479	0.0961748	0	0	0.0393633	0.003	0.329665	0.9526
GSM491184	HL	0.00101299	0.0252927	0.179307	0.167594	0	0	0.00499338	0.081492	0.0169464	0.0515679	0	0	0	0.11925	0.0927343	0.188795	0.00989569	0	0	0.0524551	0.00866391	0	0	0.409795	0.911351
GSM491190	HL	0.00301169	0	0.0258131	0.179953	0	0.0225491	0	0.116946	0.00906926	0.0269144	0	0.0460573	0.00758197	0.0263959	0.227758	0.233689	0.0121039	0.0232825	0.038875	0	0	0	0	0.591102	0.80738
GSM491201	HL	0.0155244	0	0.0007	0.127497	0	0.0205046	0	0.0936728	0.0674958	0.0122689	0	0.0154705	0	0.158514	0.145084	0.235084	0	0.0518991	0	0.0319229	0	0.024383	0	0.422221	0.909071
GSM540117	HL	0.0788933	0	0	0.105209	0.0210859	0	0	0.0309055	0.0117689	0	0.027194	0	0.00957947	0.298728	0.107071	0.259009	0	0	0	0.0505565	0	0	0.005	0.355101	0.949655
GSM540151	HL	0.123274	0.0285073	0.00407491	0.123584	0.129252	0.183576	0	0	0	0	0.0277187	0	0.020002	0.175451	0.0327443	0.0939674	0	0.0214323	0	0.0364157	0	0	0.006	0.332776	0.951394
GSM540214	HL	0.019374	0	0.0956077	0.0712552	0	0	0.0230348	0.0921419	0	0.0578181	0	0	0	0.360823	0.0581213	0.162469	0	0.0340594	0	0.0250163	0	0.0003	0.001	0.426378	0.907116
GSM540264	HL	0	0.00935805	0.0989079	0.0890992	0	0.115884	0.0594907	0.0397657	0	0	0.095021	0	0	0.143127	0.0595397	0.214092	0	0.0180959	0	0.0341404	0	0.0234791	0.001	0.387771	0.921454
GSM540353	HL	0.0134022	0	0	0.0533078	0.0215757	0	0	0.0535368	0.0183836	0.0502505	0	0.025109	0	0.336914	0.109426	0.289016	0	0	0.029078	0	0	0	0.001	0.537094	0.842888
GSM540362	HL	0.0666651	0	0	0.0300373	0.206713	0	0	0	0.0168998	0.0431304	0.012142	0.0298136	0	0.173307	0.169929	0.249717	0	0	0.0016455	0	0	0	0.001	0.444851	0.897698
GSM540369	HL	0	0.0510497	0	0.0715505	0	0.00474133	0.00932701	0.0670799	0.0229495	0.0109604	0	0.0247355	0.00399349	0.297917	0.0979748	0.298702	0	0	0.0337165	0	0.00132471	0.00397746	0	0.624576	0.786628
GSM540371	HL	0.0490323	0	0.127374	0.113689	0	0.107769	0	0.0575224	0.0190803	0	0.00844621	0.0178889	0.0183613	0.175023	0.0993116	0.153833	0	0	0	0.0526712	0	0	0.001	0.49933	0.868751
GSM615098	HL	0	0.0886388	0.34552	0.115274	0	0	0.0139734	0.0668755	0.0334693	0.0177646	0	0.00963593	0	0.11221	0.0625689	0.0661917	0	0.0305768	0.00175554	0.0146246	0	0.0209218	0	0.72866	0.694278
GSM615154	HL	0	0.0867039	0.113909	0.287245	0	0	0	0.095283	0.0897242	0	0	0	0	0.0658898	0.068001	0.135463	0	0	0	0.0541074	0	0.00367417	0	0.52122	0.854269
GSM615160	HL	0	0.0743286	0.158965	0.232157	0	0	0.016538	0.0783481	0.0355388	0	0	0	0	0.0874364	0.0622832	0.162078	0.0221904	0	0	0.0535158	0	0.0166207	0	0.566921	0.83122
GSM615188	HL	0	0.084475	0.0913262	0.271537	0	0.0403828	0	0.10087	0.0888623	0	0	0.0257865	0.0119392	0	0.0410863	0.105705	0.0302095	0	0	0.054279	0	0.0535409	0	0.477227	0.878048
GSM615195	HL	0.0269881	0.0694639	0.240969	0.183891	0	0	0.00280338	0.046675	0.0908043	0	0.00613052	0	0.00914301	0.0764213	0.0330794	0.0860433	0	0.00952885	0	0.0587069	0	0.0593527	0	0.687362	0.746186
GSM615212	HL	0	0.220285	0.0244547	0.157315	0	0.0001	0	0.101937	0.0311838	0	0	0.0216901	0.04118	0.0134832	0.0369578	0.0727518	0.0533847	0	0	0.123245	0	0.102027	0.001	0.43541	0.899442
GSM615255	HL	0.05306	0	0.0162291	0.127895	0	0.0359388	0	0.0863692	0.0553918	0	0	0.0980552	0	0.271224	0.0817445	0.0947942	0	0	0	0.0543548	0	0.0249435	0.001	0.373448	0.932123
GSM615293	HL	0	0.0995716	0.171011	0.199587	0	0.0168535	0.0102807	0.131267	0.0260095	0.00591982	0	0.0475684	0	0.0384867	0.0749094	0.0124446	0.0324358	0	0	0.102957	0	0.0306985	0	0.623951	0.791523
GSM615307	HL	0.15754	0.0582684	0.141774	0.183418	0	0	0	0.182227	0.0342962	0	0	0.0171383	0.0008	0.0409889	0.0282208	0.0703678	0.0071797	0.0275791	0	0.0251115	0	0.025043	0	0.69811	0.738815
GSM615315	HL	0.0144442	0.0408005	0.441936	0.124709	0	0.00438081	0.0046381	0.0433246	0.0560399	0	0	0	0.0119572	0.00689083	0.0241392	0.143774	0	0.0003	0	0.0290462	0	0.0535996	0	0.734411	0.678757
GSM615324	HL	0	0.124183	0.149629	0.222601	0	0.0227027	0.0104243	0.0425993	0.0393355	0	0	0	0	0.00766262	0.0138287	0.108251	0.109706	0.0162973	0	0.0777863	0	0.0549943	0.001	0.43778	0.898248
GSM615345	HL	0.0485809	0.0736611	0.0546575	0.269917	0	0.044763	0	0.0805615	0.150232	0	0	0	0.0220795	0	0.0256599	0.0837121	0.00716931	0	0.0121283	0.0719012	0	0.0549769	0	0.61094	0.801815
GSM615378	HL	0.0537516	0.00522654	0.299396	0.121404	0	0	0.00953805	0.0992382	0.0440112	0.0307224	0	0	0	0.096018	0.0563669	0.114587	0	0	0	0.0437751	0	0.0259645	0	0.728989	0.706426
GSM615390	HL	0	0.145548	0.169222	0.173393	0	0	0	0.0937083	0.0761496	0	0	0	0	0.0902263	0.0899196	0.088208	0	0	0	0.0573548	0	0.0162697	0	0.709542	0.738302
GSM615392	HL	0.0187028	0.11738	0.0480229	0.219265	0	0	0	0.0786443	0.133877	0	0.00363983	0	0.015553	0.158229	0.0009	0.0560777	0.0209449	0.050068	0	0.0749904	0	0.00374978	0.001	0.454972	0.889765
GSM615397	HL	0	0.0458339	0.322515	0.13434	0	0	0.0148773	0.0646616	0.0532184	0.0639287	0	0	0	0.077488	0.0343349	0.0818548	0.0153339	0	0	0.0703783	0	0.0212349	0	0.71429	0.714143
GSM615660	HL	0	0.103477	0.0872495	0.251703	0	0	0	0.0924552	0.149113	0	0.00207469	0.00510906	0.0182449	0.045504	0.0353118	0.0247347	0.0372619	0.0305764	0	0.088162	0	0.0290222	0.001	0.297664	0.968232
GSM615672	HL	0	0.0583252	0.0352603	0.169492	0	0	0	0.0561727	0.0501569	0.00635067	0.0336318	0	0.103747	0	0.0271066	0.0342739	0.0696941	0.00256037	0	0.112172	0	0.241055	0	0.578906	0.821844
GSM615681	HL	0	0.103985	0.0214681	0.0714491	0	0	0	0.0575506	0.0221089	0.0591308	0	0.0155296	0	0.351714	0.0308184	0.118518	0	0.0191382	0	0.100297	0	0.0282923	0.001	0.417648	0.910316
GSM615691	HL	0	0.0897426	0.246412	0.141845	0	0	0	0.0638089	0.0574867	0.00357145	0	0	0	0.0709287	0.0333199	0.132237	0	0.0190401	0	0.106139	0	0.0354685	0	0.566704	0.825153
GSM615694	HL	0	0.177409	0.134582	0.173592	0	0	0	0.0960329	0.062398	0	0.0213422	0.0008	0.0122577	0.0464263	0.0317837	0.0903395	0	0.00853549	0	0.136263	0	0.008222	0	0.574907	0.823672
GSM615699	HL	0.00130088	0.0389635	0.257297	0.109384	0	0	0	0.0806699	0.0378634	0.020866	0	0.0291863	0	0.135903	0.0467159	0.106059	0	0	0	0.0962105	0	0.0395811	0	0.667571	0.760446
GSM615716	HL	0.0583282	0	0.234342	0.137934	0	0.0192493	0.0218194	0.131009	0.0299865	0.0196089	0	0	0	0.0976817	0.0627516	0.0377649	0.0368231	0.0166668	0	0.0729503	0	0.0230838	0	0.557477	0.831623
GSM615746	HL	0	0.105064	0.208152	0.177556	0	0	0	0.0861742	0.0515015	0.0619231	0	0	0	0.0562112	0.00510861	0.0847442	0	0.0136851	0	0.0796003	0	0.0702799	0	0.504245	0.862775
GSM615803	HL	0.0328343	0.00173667	0.160231	0.169731	0	0	0.022168	0.114649	0.038746	0.0254059	0	0.047447	0	0	0.0492122	0.107979	0.0657079	0	0	0.120534	0	0.0436181	0	0.49762	0.867861
GSM50035	HL	0	0.0273483	0.299416	0.0866386	0	0.0437193	0	0.0997708	0.0815418	0	0.00372866	0.0480578	0.0358879	0.0210705	0.00420915	0.127824	0.0402653	0.0119632	0	0.0517745	0	0.0167843	0	0.528225	0.848373
GSM50102	HL	0.0595763	0	0.229494	0.149388	0	0.0101146	0	0.123325	0.0747104	0	0.0103769	0.0241318	0	0.0956726	0.0197855	0.126015	0.0261134	0.0204245	0.0162534	0	0	0.0146183	0	0.427177	0.906029
GSM1977664	HL	0.0317503	0	0.0792924	0.166503	0	0.123163	0	0.0557958	0.0630864	0	0.0212882	0.0118073	0.0612149	0.183283	0.0963523	0.0825154	0	0	0.0239484	0	0	0	0.017	0.245439	0.987187
GSM1977687	HL	0.0505901	0	0.00186577	0.149777	0	0.0911233	0	0.0273646	0.0313227	0	0	0.0496244	0.0743984	0.0140786	0.0626035	0.206028	0.0147011	0	0.226523	0	0	0	0.015	0.255137	0.979998
GSM1977690	HL	0.0866173	0	0.00943277	0.196315	0	0.0615145	0.0073492	0.072417	0.0772177	0	0.038192	0.0268228	0.0778918	0.112331	0.120779	0.0583298	0	0.00113063	0.0536596	0	0	0	0.01	0.284806	0.972783
GSM1977692	HL	0.065354	0	0.0407558	0.177168	0	0.0886073	0	0.0538653	0.041796	0	0.0101358	0.0114383	0.0755165	0.173074	0.0855971	0.115317	0	0.00578741	0.0555877	0	0	0	0.016	0.250281	0.982583
GSM1977697	HL	0.0763058	0	0	0.072494	0	0.177794	0	0.0657549	0	0	0.0003	0.0419933	0.0268065	0.169278	0.165539	0.0629526	0.0544887	0	0.060646	0	0.0149578	0.0106557	0.001	0.390619	0.922955
GSM1977721	HL	0.0554204	0	0	0.161991	0	0.125718	0	0.0643279	0.0292629	0	0	0.067182	0.0569476	0.193087	0.0770763	0.110776	0	0	0.0582107	0	0	0	0.015	0.253281	0.987147
GSM1977730	HL	0.0469248	0	0	0.196014	0	0.0504454	0	0.0668081	0.0832767	0	0.00383423	0.0894202	0.0606549	0.219331	0.0626679	0.0584436	0	0	0.0621793	0	0	0	0.027	0.197294	1.01605
GSM1977733	HL	0.0605525	0.00979233	0.0581819	0.155695	0	0.117078	0	0.0369125	0	0	0	0.0400775	0.0934208	0.029834	0.0215089	0.133996	0	0.00599647	0.236955	0	0	0	0.022	0.220091	0.99207
GSM1977739	HL	0.0623495	0	0.00600325	0.16017	0	0.16631	0.00388548	0.0666485	0.0150157	0	0.0176036	0.0471916	0.117333	0.12134	0.0573047	0.0777367	0.00694998	0	0.0741571	0	0	0	0.032	0.188793	1.01093
GSM1977748	HL	0.0389138	0	0.0266028	0.215579	0	0.163178	0	0.0394443	0.0284426	0	0.0431095	0.0204192	0.0851902	0.10204	0.112711	0.0887928	0	0	0.0355772	0	0	0	0.021	0.222678	1.00469
GSM1977765	HL	0.101822	0.036104	0.020527	0.16573	0	0.140746	0	0.0412171	0.0243643	0	0.014395	0	0.0233821	0.202812	0.107943	0.0546761	0	0	0.0662818	0	0	0	0.004	0.322474	0.954002
GSM1977766	HL	0.0239004	0	0.0249924	0.181675	0	0.100245	0	0.0469574	0.0528298	0	0.0250374	0.00610246	0.0538361	0.0822329	0.234636	0.0843295	0	0.0267906	0.056435	0	0	0	0.004	0.314142	0.976977
GSM1977770	HL	0.041117	0	0.0917788	0.113695	0	0.102341	0	0.0685241	0.0499728	0	0.0209074	0.0299034	0.0377812	0.241718	0.0560777	0.120816	0	0	0.0253674	0	0	0	0.015	0.263105	0.978266
GSM1977779	HL	0.0398616	0	0.0594641	0.163983	0	0.172622	0	0.00644296	0.031106	0	0.00402574	0.0153473	0.0649072	0.0972327	0.137961	0.0948861	0	0	0.11216	0	0	0	0.011	0.277427	0.973377
GSM1977782	HL	0.0100864	0	0	0.164242	0	0.159715	0	0.077632	0.0794614	0	0.0560725	0	0.0989126	0.0721567	0.141297	0.0602546	0.022848	0.0310826	0.0262391	0	0	0	0.023	0.210371	1.01524
GSM1974607	HL	0.0720112	0	0	0.117858	0.0728949	0.0439	0	0.0523662	0.0004	0	0	0.0543134	0	0.379888	0.105635	0.0731642	0	0	0.0241651	0	0	0.00339999	0.001	0.435729	0.903961
GSM1974617	HL	0	0	0	0.183366	0	0	0	0.131949	0.0614553	0	0	0.117474	0.0129848	0.0977714	0.169658	0	0.0377868	0.0324411	0.149361	0	0	0.00575181	0.007	0.255727	1.0036
GSM1974631	HL	0	0	0.033933	0.158634	0.0117676	0	0	0.132798	0.0101256	0	0	0.0746116	0	0.27302	0.218532	0.0535404	0	0.0160188	0.0101911	0	0	0.00682769	0.002	0.363961	0.954994
GSM1974665	HL	0	0.00149095	0.100778	0.104256	0	0.043384	0	0.110887	0.0209583	0.0443588	0	0.026944	0	0.325714	0.139063	0.0299909	0	0.0119137	0.0402622	0	0	0	0	0.568634	0.824837
GSM1974667	HL	0.0284078	0	0.128769	0.13911	0.0229156	0	0.0351711	0.0298152	0.0267224	0	0	0.0377921	0	0.35493	0.0867533	0.0895808	0	0	0.0191171	0	0	0.0009	0.001	0.387859	0.925781
GSM1974678	HL	0	0	0.00877234	0.112077	0.0355754	0.160541	0	0.0959538	0	0	0	0.128955	0.0165963	0.200701	0.0752966	0.0727522	0	0.0321788	0.0606001	0	0	0	0.03	0.187052	1.02924
GSM1974687	HL	0	0.0375419	0.0334308	0.0393527	0	0	0	0.108914	0.0320335	0.0282208	0	0.097727	0	0.385923	0.109926	0.0937741	0.00893767	0	0.00880668	0	0	0.0154119	0.002	0.355193	0.951261
GSM1974697	HL	0	0.00612518	0.373326	0.0468811	0.0559682	0	0	0.0672787	0	0.0540592	0	0.0382861	0	0.144787	0.100881	0.0749274	0	0.014218	0.0130827	0	0	0.0101795	0.001	0.377563	0.925962
GSM1974700	HL	0.0217913	0	0.0770517	0.0929431	0	0.0279854	0.0520148	0.0553233	0.00128566	0.0156627	0	0.0320393	0	0.385893	0.116795	0.0679237	0.00348605	0	0.0303085	0	0	0.019496	0.001	0.412974	0.915229
GSM1974708	HL	0.0124132	0	0.084406	0.163348	0	0	0.0701078	0.0908661	0.0102817	0	0	0.0533015	0	0.176261	0.19127	0.0563945	0.0349918	0	0.0406969	0	0	0.0156618	0	0.469533	0.882271
GSM1974709	HL	0.0618407	0	0	0.241925	0	0	0.00510131	0.174366	0.018864	0	0	0.0497745	0	0.165782	0.0679093	0.155887	0	0.0352391	0	0.0233108	0	0	0.037	0.174565	1.02927
GSM1974750	HL	0.0591984	0	0.0269512	0.0709835	0	0	0	0.0915285	0.0690718	0	0.0429658	0	0	0.414988	0.162547	0.0361068	0	0.001	0	0.0220847	0	0.00260564	0	0.628121	0.780228
B16	HL	0.0132894	0	0.154446	0.133106	0	0.175671	0	0.0307138	0.00980878	0	0	0.0681602	0.0308044	0.0817167	0.207424	0.0429993	0.036997	0	0	0	0.0148643	0	0.023	0.234677	1.00884
B22	HL	0	0.0164027	0.0773874	0.19481	0	0.0604911	0	0.0443405	0.0340237	0	0.00935066	0.0172478	0.0341145	0.168753	0.16615	0.122819	0	0	0	0.0508063	0.00330352	0	0.189	0.0663116	1.08131
B91	HL	0	0	0.193932	0.0618552	0	0.154584	0	0.0458827	0.0109424	0	0.0224518	0.0191397	0.0326037	0.177292	0.0945267	0.0978277	0.00979597	0	0	0.0775028	0.00166384	0	0.199	0.0631096	1.05568
BP48	HL	0.0485941	0	0.101492	0.297794	0	0.00300801	0.077232	0.00836942	0	0	0	0.0203124	0.117299	0.042455	0.121438	0.0554167	0.0851973	0	0.00913118	0	0	0.0122615	0.01	0.337847	0.944341
BP49	HL	0.0567656	0	0.0562083	0.248739	0	0	0.0799796	0.141272	0	0	0	0.0675952	0.0302545	0	0.0747687	0.105381	0.0523938	0.00924732	0	0.0583952	0.0164225	0.00257783	0.122	0.100385	1.05395
BP52	HL	0.0558729	0	0.0721226	0.147492	0	0.128106	0	0.0530802	0.0242143	0.00301665	0	0.0589875	0.0425992	0.0906586	0.156847	0.12885	0.021409	0	0.0167441	0	0	0	0.097	0.11885	1.05101
BP58	HL	0	0.0171335	0.0859806	0.19903	0	0.213598	0	0.0720309	0	0	0	0.0317526	0.0577044	0	0.135549	0.119004	0.0215318	0	0	0.0421541	0.00453145	0	0.16	0.0786702	1.07312
BP70	HL	0.0413964	0	0.0683311	0.0713879	0	0.0477093	0	0.0335645	0.0185351	0	0.0007	0.00811383	0	0.366228	0.0750999	0.131957	0	0	0	0.124437	0.012551	0	0.481	0.00809888	1.12684
BP71	HL	0.0128962	0	0.0849499	0.123289	0	0.0529596	0	0.0777915	0.0278697	0	0.0520099	0	0.114428	0	0.148435	0.111773	0.0259502	0	0	0.13045	0.0112473	0.0259504	0.101	0.115833	1.04699
BP72	HL	0.00550323	0	0.101285	0.122442	0	0.0647412	0	0.0812367	0	0	0	0.0717283	0.0435071	0	0.12809	0.181959	0.011751	0.00854431	0	0.137667	0.0348185	0.00672681	0.242	0.0497232	1.08005
BP78	HL	0.0990333	0	0.0234242	0.101339	0	0.290869	0.0157649	0.00828525	0.0643226	0	0.0417525	0	0.0749164	0.0524074	0.169986	0.045255	0.00317249	0	0.00258707	0	0.00688573	0	0.066	0.147275	1.05064
BP80	HL	0.0564418	0	0.035402	0.22926	0	0.0164313	0	0	0.111003	0	0	0.00517014	0.0847281	0.0773562	0.165172	0.111691	0.0304547	0	0.0400051	0	0.0368843	0	0.013	0.32083	0.955691
BP99	HL	0.071936	0	0.00608809	0.0699976	0	0.206425	0	0.0811386	0.0459529	0	0.0417863	0	0.0379326	0	0.154785	0.155657	0.0558027	0	0	0.0589575	0.0135412	0	0.21	0.058117	1.07646
BQ02	HL	0.11197	0	0.0468517	0.143428	0	0.235751	0.020231	0.0418946	0	0	0	0.0353265	0.0914194	0.0467789	0.166408	0	0.0295707	0	0	0.0101011	0.0202687	0	0.025	0.222617	1.01083
BQ03	HL	0.0231378	0	0.0307848	0.309101	0	0.0766042	0	0.0495503	0.0002	0	0.0388809	0.0148825	0.0654217	0.0128581	0.13085	0.107633	0.0436742	0	0	0.0963756	0	0	0.443	0.0127359	1.10971
BQ34	HL	0.0511427	0.107077	0.114908	0.262696	0	0.0619203	0.030247	0.0174492	0.0677632	0	0.0571668	0	0.0427125	0.0493687	0.0684261	0.0403201	0	0	0	0.0288033	0	0	0.522	0.00270626	1.09069
BQ48	HL	0.181436	0	0.075298	0.210743	0	0	0.0001	0.065827	0.0594194	0	0.0439424	0.00212113	0.0887505	0.0441038	0.0942355	0.0906131	0.0199205	0	0	0	0.0234431	0	0.017	0.272742	0.9724
BQ53	HL	0	0	0.0709376	0.110896	0	0.198452	0.0189066	0.0358254	0.032313	0	0.0621398	0	0.0496583	0.188633	0.0783992	0.119386	0	0	0	0.0296582	0.00479456	0	0.096	0.119457	1.04304
BQ56	HL	0.0667366	0	0.0198385	0.108502	0	0.203732	0.0307153	0.0639242	0	0	0.0272598	0.00616005	0.0511138	0	0.142152	0.185292	0.0196782	0	0	0.0636117	0.0112829	0	0.185	0.0698141	1.06933
TN1	HL	0	0	0.170726	0.208228	0	0.0213052	0.0330141	0	0.080421	0	0.00251698	0.0330429	0.0962177	0	0.0743131	0.169352	0.0382305	0	0	0.072632	0	0	0.715	-0.0159	1.0786
TN17	HL	0.0405275	0	0.0165312	0.212739	0	0.178502	0.00570966	0.071799	0	0	0.0198826	0.0639205	0.0652018	0	0.117548	0.156745	0.0155685	0	0	0.0331898	0.00213648	0	0.493	0.00583466	1.11354
TN47	HL	0	0	0.165526	0.164796	0	0.129658	0.0578005	0.00563904	0.0113727	0	0.0295154	0	0.0411525	0.0421936	0.0953128	0.205099	0	0	0	0.0382051	0	0.0137282	0.216	0.0565762	1.05532
TN51	HL	0.120364	0	0.0332864	0.0802025	0	0.16161	0.0441629	0.045746	0.00257964	0	0.00248085	0.0409259	0.039488	0	0.0978742	0.105154	0.0534966	0	0	0.160347	0.00606827	0.00621355	0.071	0.142079	1.03533
TN63	HL	0.00640624	0.00418101	0.025968	0.17298	0	0.0730211	0.0656963	0.0444084	0.0603381	0	0.112202	0	0.0769792	0	0.13988	0.109935	0.0002	0.045603	0	0.0393534	0.0228423	0	0.03	0.203123	1.01855
MB.0062	HL	0	0.0859157	0	0.0132877	0	0.139833	0.0242182	0.0907461	0	0.0855204	0	0	0.0871251	0.0987327	0.23519	0.0416264	0.0431308	0	0	0.0307547	0.0239192	0	0.039	0.189108	1.03672
MB.0115	HL	0.0285637	0.00639905	0	0.0801617	0	0.0463063	0.0176711	0.120513	0.019443	0.0622751	0	0.0616206	0	0.265016	0.229686	0.0162539	0.0006	0	0.045504	0	0	0	0.002	0.425541	0.9164
MB.0221	HL	0	0.0390032	0.115948	0.171574	0	0.0377507	0.00664279	0.0671424	0.0100835	0.0697407	0	0.0453599	0.0225905	0.0216964	0.123961	0.150978	0.0456634	0	0.0685235	0.00334118	0	0	0.017	0.266211	0.97657
MB.0464	HL	0.0437479	0.0310658	0	0.0398847	0	0.197094	0	0.0851129	0	0.112548	0	0.063357	0.040035	0.0553836	0.167253	0.104413	0	0	0.0601056	0	0	0	0.002	0.418121	0.911829
MB.0874	HL	0	0	0.00703083	0.208688	0	0	0.0522382	0.0833271	0.0201375	0	0	0.0781464	0.0398436	0.285487	0.0504226	0.16405	0	0	0.0106282	0	0	0	0.041	0.183412	1.03116
MB.2917	HL	0	0.00299245	0	0.100712	0	0.00687283	0.0166078	0.125563	0.031237	0.0443385	0	0.0600056	0.0345098	0.166174	0.21045	0.134865	0	0.0334737	0.0321992	0	0	0	0.003	0.376538	0.941106
MB.3001	HL	0.00999765	0	0	0.172693	0	0	0.00615164	0.123267	0.0259365	0	0	0.0901186	0.0629336	0.0315163	0.175802	0.170589	0.0924356	0	0.0385593	0	0	0	0.026	0.23718	1.00407
MB.3153	HL	0.016702	0	0	0.0449388	0	0	0.0276111	0.2259	0.0296812	0.0228675	0.0242054	0	0	0.220768	0.212863	0.0766847	0	0.0144648	0.0833135	0	0	0	0.003	0.366977	0.943488
MB.3500	HL	0.00151592	0	0	0.039759	0	0.127144	0.00109517	0.0338165	0.00380327	0	0	0.0318537	0.0638873	0.445791	0.0832753	0.126861	0.00188154	0	0	0.039316	0	0	0.002	0.435297	0.910251
MB.5126	HL	0.0233164	0.0409782	0	0.201954	0.0446063	0.0110633	0.0295975	0.0964907	0.0799892	0	0	0.00296899	0	0.232704	0.139452	0.0671407	0	0	0.0297383	0	0	0	0.003	0.377054	0.932367
MB.6245	HL	0.0440158	0.0400061	0	0.0941968	0.0552263	0.0130845	0	0.0890136	0.149823	0.0154415	0.00204716	0	0	0.272033	0.188887	0.00865809	0	0	0	0.0275672	0	0	0.002	0.424563	0.911159
MB.7009	HL	0	0.0403055	0	0.0711371	0	0.145869	0	0.0420347	0.0339119	0.00364763	0	0.0543143	0.0245116	0.252583	0.0700876	0.152342	0.0300308	0	0.0587807	0.0204438	0	0	0.03	0.210587	1.00807
MB.7031	HL	0.00718842	0	0	0.163946	0	0.00230505	0	0.110794	0.116277	0	0	0.14924	0.00981951	0.0359822	0.026501	0.207582	0	0.131398	0.0328748	0	0	0.00609125	0.079	0.141495	1.05086
MB.7155	HL	0.0009	0.00851863	0.0361372	0.203365	0	0.0909592	0.0571721	0.143308	0.00913221	0	0	0.0712276	0.0113616	0.0523678	0.144636	0.0995167	0.003801	0	0.0676383	0	0	0	0.03	0.211186	1.01684
TCGA.AR.A0U1	HL	0.143646	0	0.0980582	0.130414	0	0	0	0.121391	0.0669569	0	0.0138188	0.00827548	0.0168943	0.0204101	0.114401	0.185707	0.0345528	0.0129219	0.0325532	0	0	0	0.053	0.151021	1.02039
TCGA.BH.A0B9	HL	0.0155738	0.0242715	0	0.141113	0	0.1602	0.0104664	0.120914	0.0599389	0	0.0033183	0.00301007	0.0102897	0.113483	0.175931	0.106352	0.0250019	0	0.0301363	0	0	0	0.003	0.379006	0.932648
TCGA.GM.A2DH	HL	0.062771	0	0	0.057778	0	0.159491	0	0.204075	0.00668114	0	0.0336401	0.0142142	0.0288992	0.13823	0.100447	0.0833342	0.00998973	0.0060653	0.0834544	0	0.0109287	0	0.005	0.314421	0.956377
TCGA.A2.A04P	HL	0.107263	0.0283168	0.0266682	0.0511619	0	0.206296	0	0.142896	0.029976	0	0.00413005	0	0.00718387	0	0.143366	0.160027	0	0.0600869	0.0326286	0	0	0	0.017	0.225541	1.0047
TCGA.E2.A14R	HL	0.00313832	0.00943691	0.0383881	0.0652974	0	0.098412	0.00601577	0.105574	0.0261032	0	0.00188584	0	0	0.373058	0.159506	0.0814771	0	0	0.0317066	0	0	0	0.002	0.46073	0.890273
TCGA.E2.A1L7	HL	0.0781031	0	0.0118766	0.171582	0	0.144057	0.0219599	0.114386	0.0280816	0.00573109	0	0	0	0.0978737	0.101368	0.197216	0.00692808	0.00560138	0.015235	0	0	0	0.005	0.304494	0.964123
TCGA.E2.A573	HL	0.0293675	0	0.0194956	0.0167828	0	0.135401	0	0.182611	0.0239637	0	0.0373113	0	0	0.327815	0.109899	0.10151	0	0.00463664	0.0112074	0	0	0	0.005	0.314284	0.966909
TCGA.A8.A07C	HL	0.0421269	0	0.0457244	0.0535999	0	0.178214	0.0142784	0.0898332	0.00106158	0	0.0113231	0	0	0.0940119	0.117884	0.309908	0.00429207	0.0001	0.0338126	0	0.00387462	0	0.02	0.216183	1.00257
TCGA.OL.A5D7	HL	0.0634017	0.0165118	0.0004	0.166956	0	0.0987688	0.0489926	0.190132	0.0406861	0	0.0509746	0	0.0070048	0.0793343	0.120261	0.102845	0	0.00712509	0.00664991	0	0	0	0.02	0.221337	1.00964
TCGA.E2.A1LI	HL	0.0821597	0	0.0192601	0.0279892	0	0.11848	0.00553725	0.0952441	0.0132665	0	0.031681	0	0.0217482	0.332376	0.0909611	0.145327	0	0	0	0.0159701	0	0	0.004	0.322045	0.961245
TCGA.BH.A0E6	HL	0.125699	0	0.0944689	0.138251	0	0.0641136	0	0.111278	0.0632173	0	0.00905385	0.00124258	0.0036298	0.253482	0.0603953	0.0654562	0	0	0.00971241	0	0	0	0.037	0.175385	1.01804
TCGA.GM.A3XL	HL	0.026683	0	0.0306606	0.157197	0	0.117182	0.00951305	0.135354	0.00365856	0	0.0657562	0.0123015	0.00395966	0.065906	0.137801	0.191026	0.00562031	0.00813839	0.0292414	0	0	0	0.004	0.353228	0.942634
TCGA.GM.A2DF	HL	0.0472043	0	0.0978793	0.0602714	0	0.118665	0	0.0889304	0.0438792	0	0.0246957	0	0.0148275	0.272229	0.104301	0.113835	0	0	0	0.00922643	0.00405596	0	0.003	0.363026	0.935432
TCGA.A2.A3XS	HL	0.0847211	0	0	0.0876332	0	0.169827	0	0.116548	0.0797799	0	0.0464533	0	0.0405059	0.0788341	0.118141	0.137577	0.0115804	0	0.0283988	0	0	0	0.104	0.11495	1.04797
TCGA.HN.A2NL	HL	0.0248245	0	0.00687381	0.0979788	0	0.0980423	0	0.130424	0.0488039	0	0.0439345	0	0	0.271787	0.103342	0.153145	0	0.0120059	0	0	0.00883861	0	0.008	0.250609	0.996579
TCGA.AR.A0TU	HL	0.00677264	0	0	0.114668	0	0.085077	0.0502677	0.125224	0.0159466	0	0.00970291	0.013901	0.00843777	0.0766468	0.183184	0.167881	0.00650412	0.0781573	0.0576282	0	0	0	0.002	0.466205	0.885044
TCGA.A2.A3XX	HL	0.080032	0	0.0230667	0.0706251	0	0.0562615	0	0.13254	0.0448635	0	0.0604086	0	0	0.274606	0.0763307	0.164528	0	0	0.0167382	0	0	0	0.025	0.202148	1.01279
TCGA.AO.A1KR	HL	0.0576765	0	0.0578231	0.192026	0	0.180825	0	0.170354	0.0144325	0	0.0437259	0.0512631	0.0332404	0.0255919	0.0927454	0.0505752	0	0.00527904	0.0244421	0	0	0	0.415	0.0406685	1.10303
GSM2738697	LH	0.0407264	0	0.0614999	0.0524269	0.0561351	0.0177321	0.101367	0.0288864	0	0.0295614	0.0101441	0.0269022	0	0.080548	0.155452	0.197773	0.0399501	0.0240318	0.0426492	0	0	0.034215	0.001	0.421979	0.905882
GSM2738700	LH	0	0.108857	0.0959091	0.00609333	0.00100287	0	0	0.103027	0.0156011	0.10385	0	0.0249599	0	0.0967629	0.0836482	0.185698	0.0267307	0	0	0.0519764	0.0958845	0	0.521	0.0318624	1.06143
GSM2738712	LH	0.0149971	0	0.134728	0.0107317	0	0.0441568	0	0.038391	0.0223376	0.0194848	0	0.0631419	0	0.218725	0.0706571	0.180389	0	0.00307232	0.15446	0	0	0.0247269	0.057	0.156274	1.0218
GSM2738761	LH	0.060757	0	0.0264466	0.00717838	0	0.115539	0	0.064339	0	0.0117988	0	0.0353471	0	0.212906	0.0685373	0.17094	0.117515	0	0.081578	0	0	0.0271189	0.024	0.204404	1.00326
GSM2738908	LH	0.0209844	0	0.184536	0.0278367	0	0	0	0.0471079	0	0.0321741	0	0.0325086	0	0.280691	0.200531	0.0959464	0	0	0	0.0506572	0	0.0270102	0	0.463186	0.888045
GSM2738965	LH	0.0305325	0.0214334	0.0201783	0.0706419	0.0539992	0.0904098	0.0208788	0.032802	0	0.0490027	0	0.0003	0	0.173748	0.191069	0.125297	0.0615756	0	0.0501414	0	0	0.00803388	0.008	0.266379	0.989021
GSM2739025	LH	0.0409999	0	0.00244904	0	0	0.0619193	0	0.104562	0.0162777	0.00873392	0	0.0423502	0	0.437353	0.0686411	0.0967806	0.0521576	0	0.0248263	0	0.0429496	0	0.014	0.229757	1.02022
GSM2739026	LH	0.0308881	0	0.135623	0.0302315	0	0.0106433	0.00430378	0.0715818	0	0.0425712	0	0.0382901	0	0.0335372	0.16715	0.181133	0.144616	0	0.0704242	0	0.0150257	0.0239806	0.001	0.422047	0.9056
GSM2739067	LH	0.0122114	0	0.0495565	0.0259045	0	0.0554114	0	0.0797526	0	0.0005	0	0.0349096	0	0.156753	0.126089	0.258938	0	0.0928762	0.0503658	0	0	0.0567698	0.002	0.307112	0.96717
GSM2739081	LH	0	0	0.0111021	0.028241	0	0.0022199	0	0.0779882	0.0164567	0.0398273	0	0.0139327	0	0.326227	0.0708138	0.171476	0.0117159	0.0541344	0.125429	0	0	0.0504361	0.001	0.341171	0.952844
GSM2739120	LH	0.0417604	0	0.127456	0.0150015	0	0.0708229	0.111856	0.0812615	0	0.0769933	0	0.0123646	0	0.146313	0.165836	0.0658793	0.00410733	0.0151396	0.055654	0	0	0.00955509	0.001	0.363409	0.933737
GSM2739158	LH	0.0541711	0	0.0942253	0.0767143	0	0.0368173	0	0.0478143	0.0005	0.0623547	0	0.0254186	0	0.167764	0.205967	0.0586317	0.0971396	0	0.0724583	0	0	0	0	0.528949	0.848728
GSM2739173	LH	0	0.0826853	0.0165233	0.0574864	0.00837392	0	0.0109353	0.0587091	0	0.0487228	0	0.00253602	0	0.313896	0.135772	0.203535	0.0293871	0	0	0.0114847	0	0.0199534	0	0.4703	0.883373
GSM2739267	LH	0.00820752	0	0.00987353	0.0395367	0	0.0117673	0	0.0703269	0.0155987	0.0792727	0	0.0569912	0	0.324342	0.149734	0.105465	0.0719872	0	0.0336837	0	0	0.023214	0	0.458799	0.890609
GSM2739330	LH	0	0.0218538	0.0566611	0.0983831	0	0	0.0565401	0.103829	0	0.00176488	0	0.0878112	0	0.235653	0.116332	0.126026	0.0159347	0.00665948	0.070253	0	0.0007	0.00156994	0.001	0.404326	0.915484
GSM491177	LH	0	0.0230534	0.0402166	0.176288	0	0	0	0.0379781	0.0165884	0.0209166	0	0.0407096	0	0.26861	0.109872	0.210247	0	0	0	0.0555189	0	0	0	0.553781	0.832861
GSM491186	LH	0.0623536	0	0.154648	0.199216	0	0	0	0.0706166	0.100932	0	0	0.0465249	0.002843	0.0618626	0.0106103	0.122637	0	0.0204352	0	0.140999	0	0.00632159	0.278	0.07186	1.05603
GSM540127	LH	0.0402274	0	0.0346654	0.0760678	0	0.0390405	0	0.059876	0.0129805	0	0	0.0205299	0	0.34984	0.0385927	0.243614	0	0	0	0.0643154	0	0.0202504	0.001	0.480086	0.878086
GSM540138	LH	0.0391579	0	0.0740471	0.253652	0	0	0	0.10094	0.0175648	0	0.0229019	0.0137673	0	0.213835	0.0683376	0.156128	0	0	0	0.039668	0	0	0.018	0.220533	1.00309
GSM540140	LH	0.0498235	0	0.00237355	0.0916199	0	0.165728	0	0.0188791	0	0	0.0658296	0	0	0.384399	0.0549945	0.148791	0	0	0	0.0121655	0	0.00539546	0.007	0.328265	0.965651
GSM540146	LH	0.0500578	0	0	0.0407424	0	0.0424052	0	0.0319641	0.00863414	0	0.00774288	0.00893515	0	0.56694	0.0254283	0.179501	0	0	0	0.0376494	0	0	0	0.675356	0.737846
GSM540178	LH	0.0480669	0	0.111027	0.0977991	0	0.147021	0	0.0179278	0.0168754	0	0	0.0273413	0.00521398	0	0.0255643	0.380099	0	0	0.0793413	0.0116453	0	0.0320779	0.344	0.0621466	1.05394
GSM540183	LH	0.0367147	0	0.0475554	0.0796495	0	0.173283	0	0.0286538	0	0	0	0.0400973	0.0027645	0	0.0937305	0.42266	0.00348399	0	0	0.0300917	0	0.0413154	0.016	0.228327	1.00033
GSM540242	LH	0.0362922	0	0.12788	0.185025	0.0117187	0.121113	0	0	0	0	0	0.033614	0.0274675	0	0.0158779	0.342433	0.0503341	0	0.0284601	0.019785	0	0	0.055	0.16922	1.01392
GSM540250	LH	0.0445628	0	0	0.022088	0	0.0998531	0	0.0163001	0.0172265	0.011062	0	0	0	0.458335	0.0911611	0.186703	0	0	0.0327901	0.0197948	0	0.0001	0.001	0.556499	0.831142
GSM540261	LH	0.0456423	0	0.0256381	0.138733	0	0.123994	0	0.0292244	0	0	0.0376244	0	0	0.331427	0.0615659	0.169213	0	0	0	0.036937	0	0	0.007	0.297989	0.976306
GSM540263	LH	0.0612386	0	0	0.146462	0	0.0729777	0	0.0714775	0.0110621	0	0.0327909	0.0164078	0.0338273	0.215713	0.099754	0.190334	0	0	0	0.0479547	0	0	0.029	0.20381	1.01452
GSM540276	LH	0.0310986	0	0.0102248	0.0961444	0	0.0427413	0	0.0676592	0.0190038	0	0	0.0176645	0	0.140491	0.109868	0.402568	0	0	0	0.043434	0	0.0191022	0.001	0.419878	0.910457
GSM540293	LH	0.12224	0	0.0681583	0.149783	0	0.163524	0	0.0213457	0.0125446	0	0.06115	0	0.0709707	0	0.0177751	0.182965	0	0	0.0974614	0.0320824	0	0	0.605	0.0260069	1.06759
GSM540339	LH	0.0471397	0	0.0341535	0.0756911	0	0.152335	0	0.0232605	0	0	0.00845885	0.0235888	0.0147852	0.0266345	0.0482464	0.353841	0.0264367	0.0252291	0.112477	0.0277236	0	0	0.01	0.259056	0.978491
GSM540368	LH	0.023063	0	0	0.0656191	0	0	0	0.0659214	0.0602411	0	0.0252635	0	0	0.442163	0	0.151797	0	0.0501871	0	0.111056	0	0.00468921	0	0.635954	0.773304
GSM615102	LH	0.0839722	0	0.0805908	0.164293	0	0.0133585	0	0.0465429	0.0584194	0.0168582	0	0	0	0.138208	0.077139	0.165023	0	0.00152946	0	0.12114	0	0.0329265	0.001	0.312184	0.956741
GSM615109	LH	0	0.122182	0.239408	0.0818735	0	0.0216119	0	0.0982318	0.0503695	0	0	0.0374223	0	0.121063	0.0548811	0.0814593	0.0146332	0.0150801	0	0.0385602	0	0.0232232	0	0.500419	0.865119
GSM615112	LH	0	0	0.0627943	0.334625	0	0	0	0.130134	0.0496997	0	0	0	0.0116639	0	0.13601	0.145909	0.0166137	0.0147222	0	0.0712908	0	0.0265371	0.001	0.456718	0.889439
GSM615118	LH	0.10544	0	0.104759	0.194444	0	0.0609898	0.0375129	0.0622394	0.098957	0	0.0124071	0	0	0.024528	0	0.0994439	0	0.0819167	0	0.0695367	0	0.0478261	0.017	0.206971	1.00583
GSM615146	LH	0.0243598	0	0.0758239	0.157047	0	0	0.0126736	0.114152	0.0249465	0.0498457	0	0.022234	0	0.109724	0.123646	0.195378	0	0	0.0205959	0.0130286	0	0.0565446	0.001	0.352389	0.938834
GSM615151	LH	0	0.0748398	0.112899	0.180568	0	0.0607897	0	0.0483971	0.0309966	0.00549775	0	0	0	0.0830473	0.0598432	0.142528	0.0298584	0.00547742	0	0.145135	0	0.0201228	0.001	0.387076	0.922266
GSM615156	LH	0	0.111077	0.147236	0.165661	0	0	0	0.0501867	0.018294	0.0775307	0	0.00336885	0	0.147636	0.0502937	0.136066	0	0.0208999	0	0.0713935	0	0.0004	0.001	0.406148	0.914313
GSM615161	LH	0	0.0697727	0.170828	0.264678	0	0.0354196	0	0.0328388	0.0859178	0	0	0	0	0	0.0769369	0.130182	0.0289158	0	0	0.0810247	0	0.0234862	0.017	0.205866	1.01395
GSM615164	LH	0.0126273	0	0.104104	0.250292	0	0	0	0.0676632	0.0693912	0	0	0	0.0100693	0	0.0120081	0.266955	0.040991	0.0413787	0	0.0612278	0	0.063293	0.001	0.309271	0.956351
GSM615167	LH	0	0.0670011	0.178052	0.342738	0	0.0818604	0	0	0.0005	0	0	0	0.0272723	0.0206042	0.0147895	0.144573	0.00903642	0.039134	0	0.0690863	0	0.00536412	0.001	0.336866	0.951901
GSM615213	LH	0	0.099463	0.111967	0.0367669	0	0.00946018	0	0.0404921	0.0296875	0	0.00111656	0.00216344	0.0462154	0.231882	0.0188975	0.0186645	0	0	0	0.290165	0	0.063059	0	0.529076	0.847794
GSM615215	LH	0	0	0.078319	0.265012	0	0.0142274	0	0.0660602	0.0625045	0	0.0239489	0	0	0.121497	0	0.13202	0.0472506	0.0464518	0	0.110293	0	0.0324153	0.121	0.0976041	1.04907
GSM615265	LH	0	0.0197902	0.0440557	0.184726	0	0.0824633	0	0.0506091	0.0736377	0	0.03749	0	0.110357	0.0719881	0.00519142	0.106673	0.00904943	0.0484791	0	0.074069	0	0.0814211	0.001	0.368002	0.930264
GSM615275	LH	0.0435862	0	0.0618374	0.173702	0	0	0.00392419	0.0458591	0.086399	0	0.0460928	0	0.0249076	0.0959108	0.0471086	0.147338	0.00840903	0.0349959	0	0.137945	0	0.0419851	0.055	0.138483	1.02799
GSM615301	LH	0	0.0233561	0.0700824	0.0827324	0	0	0	0.10249	0.0743518	0.104282	0	0	0	0.0709119	0.0798657	0.262161	0.0009	0.0005	0	0.0937574	0	0.0345764	0.001	0.420372	0.906519
GSM615334	LH	0	0.0190001	0.0602579	0.181665	0	0.0109488	0	0.0520575	0.146956	0.00920056	0	0.0305855	0.001	0.167407	0.0492611	0.100178	0.0340548	0	0	0.0518797	0	0.0855534	0.001	0.409172	0.912079
GSM615394	LH	0	0.0759476	0.0275892	0.208657	0	0	0	0.0544836	0.0600798	0.0152706	0	0	0.0331663	0.0210351	0.0432876	0.0603929	0.0689901	0	0	0.10171	0	0.22939	0	0.539955	0.845027
GSM615405	LH	0	0.0172942	0.0560691	0.129616	0	0	0	0.046851	0.0274549	0.0337683	0	0	0.00924555	0.349651	0.00927983	0.0508348	0.0177933	0	0	0.0423812	0	0.209761	0	0.726151	0.714789
GSM615677	LH	0.00293531	0	0.104424	0.160675	0	0	0	0.142158	0.0681577	0	0	0.0163958	0.0253322	0.11194	0.0468912	0.155947	0	0	0	0.108427	0	0.0567163	0.001	0.474181	0.880705
GSM615739	LH	0	0.0205289	0.0818446	0.276118	0	0	0.0448466	0.0668926	0.0472124	0	0	0.0200198	0.013169	0	0.0591835	0.15095	0.0676211	0	0	0.0930015	0	0.0586125	0.001	0.297285	0.962079
GSM615762	LH	0	0.0738024	0.186298	0.0449754	0	0.0139933	0	0.0575348	0.0323	0.0199749	0	0	0	0.232017	0.0645976	0.16441	0	0	0	0.0925741	0	0.0175222	0	0.683271	0.754925
GSM615763	LH	0	0.0434834	0.149416	0.10789	0	0	0	0.0609903	0.0298009	0.0181229	0	0.00830453	0	0.259586	0.0272895	0.243468	0	0.0043987	0.00221555	0.0303816	0	0.0146519	0.001	0.459512	0.887731
GSM615776	LH	0	0.0296011	0.32422	0.119782	0	0	0	0.034965	0.0496406	0	0.0013626	0	0	0.120797	0.0282028	0.11032	0.0330281	0.0234211	0	0.0790938	0	0.0455663	0.001	0.370028	0.947007
GSM615785	LH	0.0213241	0	0.0920369	0.113963	0	0	0	0.0956687	0.103952	0.0576236	0	0	0	0.0661718	0.0352812	0.189583	0.0285575	0.0300729	0	0.123158	0	0.0426063	0.001	0.366548	0.930817
GSM615793	LH	0	0.072356	0.117677	0.200249	0	0	0.00596517	0.0545864	0.0420818	0	0.0176368	0	0	0.0743341	0.00815512	0.0820727	0	0.0464719	0	0.204096	0	0.0743183	0.001	0.364135	0.934715
GSM615812	LH	0.0236271	0.00693998	0.158753	0.117941	0	0	0	0.0615416	0.0606649	0.0267412	0.0212051	0	0.0174621	0.109798	0.0446818	0.0765062	0.00834174	0	0	0.0891621	0	0.176634	0	0.501673	0.865415
GSM615823	LH	0.0183254	0	0.106947	0.0841714	0	0	0	0.0620531	0.0805331	0.0230067	0	0	0	0.133046	0.0338499	0.310403	0	0.00464198	0.0479297	0.0574137	0	0.0376788	0.001	0.434683	0.899835
GSM615828	LH	0	0.10586	0.0622831	0.123198	0	0.00262695	0.00593974	0.0275326	0.059499	0.0233105	0	0	0	0.180955	0.0166451	0.267718	0	0	0	0.103407	0	0.0210245	0	0.54857	0.84223
GSM50048	LH	0	0.0522168	0.0642086	0.146123	0	0.0001	0	0.0784592	0.0656388	0	0	0.0334168	0.0133291	0.264931	0.0141928	0.183081	0.00336528	0.0107085	0	0.0702006	0	0	0	0.5893	0.818581
GSM50063	LH	0	0.0391645	0.0610847	0.163995	0	0.023036	0	0.0502753	0.0866647	0	0.0263982	0	0	0.15441	0.0171375	0.208042	0.0773639	0.0005	0	0.0754478	0	0.0165023	0	0.506477	0.865831
GSM50069	LH	0	0.071319	0.0535058	0.196601	0	0.0499687	0	0.0400683	0.0951629	0	0	0.046775	0	0.166859	0.034402	0.202661	0	0.00226185	0	0.0376367	0	0.00277878	0	0.458676	0.88793
GSM50089	LH	0.0293284	0	0.313162	0.241533	0	0	0	0.0825035	0.105205	0	0	0.0200415	0.0305528	0.024419	0.0377362	0.0709258	0.0205499	0	0.0007	0.0233681	0	0	0	0.646303	0.764867
GSM50096	LH	0	0	0.0918859	0.312832	0	0	0	0.17076	0.0594575	0	0	0.0511317	0.0366094	0.0245799	0.0389171	0.146666	0.0059811	0.00709591	0.0197124	0.0230553	0	0.0113155	0.091	0.110508	1.05999
GSM1977660	LH	0.0361155	0	0.0374813	0.217822	0	0.0679427	0	0.0329843	0.0632092	0	0.0336224	0.0235609	0.0923769	0.111662	0.127722	0.11287	0.0112648	0	0.0309339	0	0	0.0004	0.007	0.300011	0.96546
GSM1977666	LH	0.0336414	0	0.00131993	0.142004	0	0.0809664	0	0	0.0701633	0	0.0191949	0.0214819	0.0465692	0.375884	0.0365619	0.117709	0	0	0.0272606	0	0	0.0272439	0	0.490642	0.870855
GSM1977679	LH	0.0599491	0	0.0422935	0.164006	0	0.111503	0	0.0133102	0.0265352	0	0	0.0446392	0.134218	0.0406437	0.0521991	0.169413	0	0	0.14129	0	0	0	0.06	0.155928	1.01636
GSM1977680	LH	0.0429697	0	0	0.17717	0	0.0247385	0	0.0473903	0.115266	0	0.0160707	0.0321064	0.0818906	0.279028	0.0341733	0.133581	0	0	0.0156156	0	0	0	0.023	0.211622	1.00979
GSM1977683	LH	0.0981551	0	0.0367372	0.217147	0	0	0	0.0743214	0.0767014	0	0.0049137	0.0581909	0.101063	0.0930097	0.0202358	0.0734035	0	0	0.146122	0	0	0	0.396	0.0534248	1.05991
GSM1977702	LH	0.0197938	0	0.167811	0.229434	0	0.181027	0	0.0411309	0	0	0.0215037	0.0479606	0.115842	0.0680528	0.0224362	0.0382397	0.0242806	0	0.0224886	0	0	0	0.228	0.0848182	1.05467
GSM1977712	LH	0.0583953	0	0.0604968	0.158232	0	0.110269	0	0.0791754	0.071428	0	0	0.0431263	0.0972068	0.057749	0.113258	0.0899177	0.0198464	0	0.0408996	0	0	0	0.04	0.177078	1.01548
GSM1977715	LH	0.0257501	0	0.0959631	0.149733	0	0.11182	0	0.00452052	0	0	0	0.045618	0.0609809	0.00953969	0.00778718	0.116203	0.0198358	0	0.352249	0	0	0	0.002	0.352301	0.940411
GSM1977725	LH	0.0721502	0	0.0880482	0.235723	0	0.0599198	0	0	0.0194606	0	0	0.0381848	0.0982296	0.0300073	0.0208926	0.127647	0.0295252	0	0.180212	0	0	0	0.063	0.154582	1.0152
GSM1977728	LH	0.0693427	0	0.0125052	0.136576	0	0.123105	0	0.0891348	0.0233858	0	0	0.0415394	0.178284	0.061687	0.0939953	0.0895515	0.0127534	0	0.0681408	0	0	0	0.017	0.245644	0.984376
GSM1977741	LH	0.0123642	0	0	0.132368	0	0.151873	0	0.0131547	0.00310984	0	0.0265904	0.0275872	0.106029	0.0792332	0.00893277	0.285856	0.0119376	0	0.131283	0	0	0.00968127	0.015	0.252099	0.982973
GSM1977756	LH	0.0677525	0	0	0.205474	0	0.0748152	0	0.122214	0.0475481	0	0.00212241	0.0740393	0.103676	0.165053	0.0417643	0.0762803	0	0	0.0192601	0	0	0	0.116	0.120252	1.04945
GSM1977757	LH	0.0825939	0	0	0.283421	0	0	0	0.00842339	0.091188	0	0.0199406	0.0717129	0.118912	0.120772	0.0479102	0.0657953	0	0	0.0893309	0	0	0	0.582	0.0279181	1.08558
GSM1977771	LH	0.0441355	0	0.0378851	0.250169	0	0.0982674	0	0.0171563	0.0773217	0	0	0.0483723	0.1272	0.0546459	0.133498	0.0831858	0	0	0.0281622	0	0	0	0.123	0.116942	1.05568
GSM1977774	LH	0.0592396	0	0	0.193527	0	0.0477949	0	0.077311	0.0717024	0	0	0.0765085	0.045764	0.141721	0.137846	0.0770532	0	0	0.0715326	0	0	0	0.067	0.150918	1.04047
GSM1977810	LH	0.0394413	0	0.0123586	0.160242	0	0.111383	0	0.114407	0.00705826	0	0	0.0665688	0.0309607	0.131963	0.0782678	0.157944	0.00380815	0	0.0686841	0	0	0.0169136	0.027	0.196132	1.01027
GSM1974574	LH	0.0135189	0	0.0697761	0.0688629	0	0.0368238	0	0.0425166	0.00297922	0	0	0.0348383	0	0.507305	0.015748	0.113936	0	0.00366862	0.0297629	0	0	0.0602641	0.003	0.341573	0.970808
GSM1974584	LH	0.139514	0	0.0567225	0.270337	0	0	0	0.178328	0.0290609	0	0	0.0977352	0.0100922	0.0192416	0	0.108143	0	0.0521291	0	0.0319728	0	0.00672301	0.95	-0.0304	1.12595
GSM1974594	LH	0.00859098	0	0	0.077635	0	0.00516428	0.00795118	0.0323145	0	0	0.0001	0.0362055	0	0.623663	0.13954	0.0348106	0	0	0	0.0314783	0	0.00257695	0	0.725301	0.688164
GSM1974597	LH	0.0673021	0	0	0.10893	0	0.0115083	0	0.0232225	0.0382931	0.0909924	0	0.0332253	0	0.258582	0.0557094	0.0592262	0.113752	0	0.129767	0	0	0.00948957	0.03	0.186428	1.01436
GSM1974598	LH	0	0.0862973	0.0143288	0.0489565	0	0.116967	0	0.103746	0.0412079	0	0	0.079724	0	0.155013	0.0415066	0.0278904	0	0.190666	0.0668313	0	0	0.0268652	0.016	0.222218	1.0018
GSM1974613	LH	0.0605638	0	0.0590912	0.0680461	0	0	0	0.132668	0	0	0.00568799	0.035865	0.045153	0.0361642	0.0180803	0.205105	0.192458	0.0822579	0	0.0277462	0	0.031114	0.016	0.212086	0.992907
GSM1974630	LH	0.0231417	0	0	0.13005	0	0	0	0.0652417	0.049743	0	0	0.0407641	0	0.412815	0.137135	0.114323	0	0	0.0158548	0	0	0.0109312	0	0.539742	0.841373
GSM1974636	LH	0.0004	0	0.0696058	0.054238	0	0	0	0.132208	0.0219279	0	0.0318057	0	0.00561569	0.534236	0.00644068	0.0420649	0	0	0	0.101466	0	0	0.001	0.373582	0.955448
GSM1974639	LH	0.0535904	0	0.170977	0.141885	0.074516	0	0	0.0291614	0.0242551	0	0	0.0530614	0.0324687	0	0.0807787	0.12489	0.001	0.0265537	0.186893	0	0	0	0.151	0.107582	1.03122
GSM1974647	LH	0.100216	0	0.0291095	0.127391	0	0	0	0.136249	0.0336995	0	0	0.0290218	0	0.181514	0.0186222	0.173642	0	0.0813128	0	0.0621467	0	0.0270761	0.09	0.131176	1.03518
GSM1974650	LH	0.0606123	0	0.00803497	0.0949827	0	0	0	0.119694	0.0586824	0	0	0.0310152	0	0.399514	0.0389707	0.109573	0	0.0591779	0.014241	0	0	0.00550091	0.001	0.366922	0.942011
GSM1974655	LH	0.0586343	0	0.0342191	0.131721	0	0	0	0.068587	0.0252532	0	0	0.0181705	0	0.527159	0.0485745	0.0473838	0	0.00642387	0	0.0197923	0	0.0140806	0	0.517465	0.858149
GSM1974662	LH	0.0250322	0	0.0699516	0.238142	0	0	0	0.102447	0.047094	0	0	0.00633839	0.0395494	0.338899	0.045477	0.0052187	0	0	0	0.0818511	0	0	0.128	0.115147	1.05983
GSM1974668	LH	0.0751707	0	0	0	0	0.126794	0	0.0533711	0	0	0.0374956	0	0	0.450442	0.154216	0.0479634	0	0	0	0.0397041	0	0.0148431	0	0.496229	0.871889
GSM1974671	LH	0.0246189	0	0.0456933	0.0822487	0.00401075	0	0	0.0896717	0	0	0.0001	0.0103343	0	0.448809	0.0708481	0.116959	0	0.0769508	0.0152871	0	0	0.0144941	0.004	0.276962	1.0026
GSM1974673	LH	0.0416511	0	0.0686786	0.0538048	0	0	0	0.0573456	0.0299154	0	0	0.0657332	0	0.357074	0.0721837	0.147947	0	0.00248635	0.0723172	0	0	0.0308622	0.003	0.329288	0.957603
GSM1974676	LH	0.0352585	0	0.147562	0.0741756	0	0.22199	0.0306995	0.0179519	0	0	0	0.0368735	0	0.116028	0.0786819	0.0562983	0.105051	0.00607447	0.073354	0	0	0	0.019	0.207378	0.99286
GSM1974680	LH	0.0839697	0	0.00507448	0.246154	0	0.0747825	0	0.0390194	0	0	0.0265825	0	0.00988031	0.358499	0.0590359	0.0735539	0	0.00303778	0	0.02041	0	0	0.016	0.211697	1.02332
GSM1974683	LH	0.0848972	0	0.00251673	0	0.0273077	0.128672	0	0.00362418	0.0288343	0	0.0696498	0	0	0.523041	0.00943152	0	0	0.00455076	0	0.0660478	0	0.0514267	0.001	0.387275	0.943057
GSM1974690	LH	0.07486	0	0.0861389	0.111263	0	0	0	0.128227	0.0504363	0	0	0.0431459	0	0.33732	0.00720175	0.0961348	0.0468996	0	0	0	0	0.0183732	0.133	0.114372	1.05354
GSM1974711	LH	0.114373	0	0.0479686	0.00197858	0	0.14879	0	0.0869937	0.053904	0	0.0465163	0.0456245	0	0.246309	0.112336	0.020547	0	0.0138566	0	0.060803	0	0	0.035	0.176007	1.02596
GSM1974713	LH	0.0693731	0	0.0213209	0.105365	0	0.0178585	0	0.094837	0.0157135	0	0	0.0251526	0	0.3377	0.0800375	0.109778	0.0507176	0.00523162	0	0.0431015	0	0.0238143	0.004	0.32194	0.961466
GSM1974720	LH	0.0267593	0	0.0491704	0.106318	0	0	0	0.103244	0.0479898	0	0	0.0175188	0	0.441652	0.00212778	0.140639	0	0.00824378	0	0.0220105	0	0.0343267	0	0.473455	0.883698
GSM1974731	LH	0.0177317	0	0.0344348	0.0806677	0	0	0	0.0862629	0.0430292	0	0	0.0272566	0	0.554493	0.0146609	0.0290607	0	0.0317798	0	0.054259	0	0.0263634	0	0.492587	0.877899
GSM1974746	LH	0.0439047	0	0.00292225	0.0851476	0	0	0	0.0702986	0.023446	0.034469	0	0	0	0.489492	0.0645329	0.0815949	0.0001	0	0	0.0709069	0	0.0331614	0	0.734262	0.693685
GSM1974763	LH	0.0255119	0	0.0218615	0.036848	0.0301877	0	0	0.133073	0	0	0	0.0791625	0.00794374	0.281372	0	0.168983	0.00921329	0.0614648	0.144379	0	0	0	0.24	0.084157	1.0643
B3	LH	0.0165785	0	0.0390734	0.129843	0	0.15827	0	0.0314269	0.122548	0	0	0.0510209	0.0760731	0.0814319	0.0774604	0.096945	0.0125231	0	0	0.100606	0.00619906	0	0.536	0.0009	1.09492
BP45	LH	0.0272226	0	0.0475738	0.232871	0	0.0748086	0	0.0608695	0.0355826	0	0.0454044	0	0.0507083	0.0299926	0.114993	0.233139	0.0109231	0	0.00868266	0.027228	0	0	0.557	-0.0019	1.09814
BP51	LH	0.0248718	0.00874925	0.0501108	0.146205	0	0.0796085	0	0.118285	0.0391025	0	0	0.0197308	0.0733182	0.106891	0.178063	0.0916546	0.0335837	0	0	0.0181787	0.0116476	0	0.189	0.0658121	1.07745
BP53	LH	0	0	0.109438	0.116869	0	0.20464	0	0	0.0523372	0	0.0390882	0	0.0525096	0	0.0981766	0.200534	0.107237	0	0	0.0102059	0	0.00896358	0.196	0.0646135	1.05557
BP77	LH	0.0139819	0	0.0636017	0.14753	0	0.184707	0	0.107733	0	0	0.0506694	0.00814684	0.087726	0	0.0735557	0.122373	0.0219139	0	0	0.0992128	0.0148654	0.00398464	0.31	0.0346122	1.07693
BP85	LH	0.0452492	0.0446729	0.0244337	0.232804	0	0.229283	0.0174199	0.021172	0	0	0.0450071	0.0194399	0.0862209	0	0.0371112	0.1221	0.0512258	0	0.00873479	0.0138724	0.00125275	0	0.133	0.0922716	1.06272
BQ06	LH	0.0181486	0.00964643	0.0182656	0.0802474	0	0.129351	0	0.0331216	0.102197	0	0.0649189	0	0.0489068	0.233848	0.164679	0.0249269	0.0129089	0	0	0.0426263	0.0162071	0	0.136	0.0906916	1.07318
BQ14	LH	0	0	0	0.134663	0	0.115931	0	0.0375766	0.0505989	0	0	0.05577	0.109356	0.0829446	0.0732435	0.149943	0.0606626	0	0	0.10083	0.0284822	0	0.243	0.0492672	1.07197
BQ17	LH	0.0709314	0	0.0218635	0.117931	0	0.131758	0	0.0878506	0.0119293	0	0.0341218	0.0282265	0.128742	0	0.0606169	0.194828	0.0167764	0	0	0.0797185	0.0147058	0	0.325	0.0305015	1.07216
BQ52	LH	0.066319	0	0.0244933	0.093229	0	0.104895	0.00787685	0.0255543	0.0149834	0	0.0546991	0	0.0673668	0.212131	0.0638182	0.160885	0	0	0	0.0923665	0.0113832	0	0.117	0.102848	1.05115
BQ60	LH	0.00672751	0.00557275	0.0373377	0.128179	0	0.0195727	0	0.0599374	0.0561451	0	0.0067051	0.0186232	0.0468611	0.285019	0.0313327	0.159633	0.00764531	0	0	0.104449	0.0262591	0	0.37	0.0234222	1.09691
BQ62	LH	0.117551	0	0.0215894	0.0965979	0	0.171066	0	0.022289	0.0486758	0	0.0496265	0	0	0.178363	0.089459	0.134642	0	0	0	0.0559696	0.0141706	0	0.178	0.0709715	1.06489
TN20	LH	0.0171459	0.0239342	0.0400529	0.105804	0	0.0842674	0	0.03594	0.0682461	0	0.0309034	0	0.0489166	0.293869	0.0384478	0.12537	0	0	0	0.0693097	0.0177928	0	0.276	0.041528	1.08268
TN45	LH	0.0235161	0	0.0490324	0.159008	0	0.092674	0	0.0462312	0.0496744	0	0.052763	0	0.0584112	0.143808	0.0517741	0.185807	0	0.0296019	0	0.0477432	0.00504482	0.00490984	0.189	0.0671344	1.05981
TN52	LH	0.0162884	0	0.0332586	0.205079	0	0.126718	0.0266012	0.0634011	0.0102961	0	0.00649084	0.0276707	0.10806	0	0.139901	0.153236	0.0315322	0	0	0.0463851	0.00508235	0	0.198	0.0633264	1.07565
TN73	LH	0.0360101	0	0.0633415	0.0993298	0	0.121318	0	0.0903496	0.0464589	0	0.0343944	0.0185225	0.0569667	0.220411	0.0845541	0.0513572	0	0	0	0.0588232	0.0181633	0	0.096	0.119572	1.04163
TN79	LH	0.0460743	0	0.0621841	0.160454	0	0.0403126	0	0	0.0959276	0	0.0780555	0	0.0390642	0.189097	0.0724261	0.16005	0	0	0.00374646	0.0526076	0	0	0.646	-0.0106	1.09495
TN8	LH	0.0108766	0.00790551	0.0664409	0.129052	0	0.0622329	0	0.0545495	0.0223943	0	0.0828086	0	0.0544468	0.216779	0.0244293	0.109018	0	0	0	0.149352	0.0097143	0	0.621	-0.0081	1.10241
TN80	LH	0	0.0173511	0.081348	0.189984	0	0.122535	0	0.00384276	0.045648	0	0.0569022	0	0.0442929	0.0149175	0.116872	0.178484	0.0293179	0	0	0.0985047	0	0	0.561	-0.0023	1.09504
MB.0149	LH	0	0.0296738	0	0.0373239	0	0	0	0.100543	0.00484885	0	0.0351162	0	0.058695	0.545331	0.00519534	0.0457049	0	0.0216015	0	0.115112	0.0009	0	0.003	0.373279	0.960891
MB.0191	LH	0.00917925	0.0105567	0	0.042751	0	0.0569431	0	0.040749	0.0428914	0.0333545	0	0.0671661	0	0.360164	0.092027	0.220272	0	0	0.0239464	0	0	0	0.009	0.308879	0.978968
MB.0249	LH	0.0232574	0	0	0	0	0.0715021	0	0.0744482	0.0114506	0.0347605	0	0.0146102	0	0.426156	0.10763	0.181028	0.0103941	0	0.0398537	0.00490945	0	0	0.006	0.323223	0.977563
MB.0259	LH	0.0100841	0	0.0403402	0.155601	0	0	0.0200921	0.0497408	0.0292158	0	0.0424875	0	0	0.381442	0.043523	0.170197	0	0	0	0.0572763	0	0	0.05	0.170323	1.04793
MB.0318	LH	0	0	0.134969	0.0963671	0	0.150078	0	0.0742537	0	0	0.00349563	0.00118596	0.00609372	0	0.0413315	0.0999013	0.0230582	0	0.348452	0.0208145	0	0	0.384	0.0438062	1.07861
MB.0481	LH	0.0206566	0	0.0362619	0.161571	0	0.0588323	0	0.136528	0.0150665	0.0559312	0	0.0761681	0.0280927	0.0732464	0.130687	0.161124	0.0414137	0	0.00442043	0	0	0	0.013	0.28176	0.979944
MB.0516	LH	0	0	0.00367636	0.0463651	0	0.0474827	0.00967374	0.0647026	0.0272188	0	0	0.0628364	0.0841171	0.108234	0.123076	0.262796	0.0146219	0.0763932	0	0.0615261	0	0.00728043	0.007	0.317426	0.963293
MB.0525	LH	0.00104103	0	0.038995	0.0416988	0	0.0464441	0	0.107048	0.0511831	0	0.0253719	0	0.0425846	0.334972	0.0579914	0.0708067	0.0185477	0	0.0438255	0.119491	0	0	0.039	0.187256	1.02844
MB.0581	LH	0.03472	0	0.0460003	0.090524	0	0.020104	0	0.110255	0.0454342	0	0	0	0	0.26259	0.0570088	0.113879	0.00106778	0.00656884	0	0.193789	0.00781216	0.0102461	0.134	0.102534	1.06997
MB.0582	LH	0	0.0007	0.0657801	0.0706891	0	0	0	0.0828792	0.00165217	0	0.011872	0.00268005	0.119914	0.28431	0.0612745	0.227719	0	0	0	0.0612772	0.0092859	0	0.031	0.205027	1.01859
MB.0639	LH	0.0289294	0	0.0266839	0.0968681	0	0.0485266	0	0.0743429	0	0.0312095	0	0.0570413	0.0268223	0.13473	0.0438251	0.2837	0.0108077	0	0	0.134029	0	0.00247018	0.042	0.181815	1.02566
MB.0659	LH	0	0.00867602	0	0.103745	0	0	0	0.116867	0.0404442	0	0	0.0238941	0.00271122	0.40195	0.00789561	0.28607	0	0	0	0	0.00774746	0	0.06	0.161332	1.06949
MB.0664	LH	0	0	0	0.0423761	0	0.0646466	0	0.120922	0.0008	0.0502984	0	0.0256278	0	0.352185	0.069432	0.159314	0	0.0334819	0	0.0768602	0.00400538	0	0.012	0.285712	0.989004
MB.2922	LH	0.00334401	0	0	0.0912332	0	0.106078	0.0200724	0.101108	0.0312724	0.00403613	0	0.0393036	0	0.246693	0.0802803	0.16782	0.00152902	0	0.104352	0	0	0.00287762	0.027	0.219627	1.00429
MB.3063	LH	0	0.0161702	0.0200867	0.0401812	0	0.0336707	0	0.0685558	0.0402976	0.0479935	0	0.0167092	0	0.283213	0.164828	0.267275	0	0	0	0	0	0.00101856	0.003	0.367149	0.947305
MB.4015	LH	0.0409336	0	0	0.107806	0	0	0	0.0464336	0.022319	0	0.0652424	0	0.0207016	0.483113	0.0187966	0.110497	0	0.0653815	0.00338674	0.0153884	0	0	0.033	0.199797	1.05006
MB.4640	LH	0	0	0	0.170704	0	0.0261921	0	0.0359382	0.0791404	0.0110527	0	0.0288599	0	0.291632	0.155996	0.107012	0.00605077	0	0.0874219	0	0	0	0.004	0.339443	0.956269
MB.4715	LH	0	0.0133182	0	0.0892373	0	0	0.030031	0.156902	0.071763	0	0.0161287	0.0219005	0	0.301647	0.163441	0.0967609	0.0208139	0	0.0180562	0	0	0	0.008	0.314674	0.97039
MB.4758	LH	0.0260389	0	0	0.0450884	0	0.0918694	0	0.0709474	0.0544184	0	0	0.00588328	0.0166853	0.394091	0	0.180868	0	0.0241657	0	0.0899434	0	0	0.003	0.37022	0.945594
MB.4769	LH	0.00695823	0	0	0.102162	0	0	0	0.131228	0.0282581	0	0	0.041904	0.028324	0.408033	0.13969	0.111735	0	0	0.00170769	0	0	0	0	0.476003	0.883115
MB.4792	LH	0.0118526	0	0.00424414	0.101775	0	0	0	0.157438	0.0505223	0	0	0.0398787	0	0.369124	0.0745947	0.168518	0	0	0	0.0195647	0	0.00248741	0	0.649718	0.76854
MB.4911	LH	0.0407326	0	0.0245795	0.12536	0	0	0	0.0837855	0.0156487	0	0	0.0896143	0.0170171	0.131249	0.109784	0.14915	0	0	0	0.2078	0.0009	0.0043842	0.047	0.172541	1.04716
MB.4938	LH	0	0.00326418	0.0480769	0.0358758	0	0.143763	0	0.0373575	0.0319808	0	0.00448895	0.0261859	0.0285957	0.312436	0.0553107	0.177658	0.00265649	0	0	0.0923502	0	0	0.11	0.11787	1.0633
MB.4992	LH	0	0.00610042	0.014997	0.212568	0	0.119847	0	0.0779097	0.0201693	0	0.0187197	0.0157452	0.00969748	0	0.202777	0.221601	0.0130917	0	0.066777	0	0	0	0.192	0.0824579	1.08973
MB.4993	LH	0.0100356	0	0.0133952	0.0826074	0	0.00740352	0	0.0644219	0.0560786	0.00979162	0.0003	0.0159745	0	0.469738	0.0720833	0.146035	0	0	0.0521088	0	0	0	0.015	0.276634	1.00503
MB.5072	LH	0.00937224	0	0	0.0904408	0	0.0912951	0	0.0257504	0.0162758	0.0326434	0	0.0248052	0	0.181742	0.0651292	0.320381	0.028063	0	0.112968	0	0	0.00113317	0.063	0.154072	1.03564
MB.5115	LH	0.0230351	0	0.0196433	0.11039	0	0	0.0170546	0.0763411	0.0644018	0.0317795	0.0172555	0	0.00511281	0.286251	0.213464	0.105033	0	0	0.030238	0	0	0	0.009	0.310617	0.979802
MB.5281	LH	0.0005	0	0.0141056	0.0297876	0	0.0744766	0	0.0925937	0.0695479	0	0.0150396	0.00948075	0	0.428233	0.0511347	0.156971	0	0	0.0320579	0.0260679	0	0	0.047	0.172527	1.054
MB.5421	LH	0.0468117	0	0	0.0767871	0	0.0982223	0	0.101653	0.0233724	0.00443691	0	0.0109271	0	0.417669	0.0849434	0.0943558	0.0116214	0	0.0291996	0	0	0	0.128	0.105121	1.08274
MB.5529	LH	0.00792709	0.0165285	0.0126038	0.0370259	0	0.166251	0.0116064	0.110056	0.0307889	0	0.0364466	0.0592656	0.10646	0	0.133312	0.194314	0.0117758	0.010543	0.0424042	0	0.0126908	0	0.049	0.170519	1.02323
MB.5560	LH	0.0190691	0	0	0.0737518	0	0.0594144	0.00968099	0.112941	0	0	0.00647396	0.0341163	0.123669	0.24519	0.0702541	0.174122	0	0.0117199	0.0595983	0	0	0	0.063	0.155449	1.03032
MB.6143	LH	0.0003	0	0.114693	0.0660527	0	0.0450096	0	0.0456594	0.0122567	0	0	0.00395965	0.0161294	0.220127	0.0417874	0.27372	0.0004	0	0.149655	0.0102457	0	0	0.003	0.378962	0.927669
MB.6237	LH	0.0110127	0	0.0594169	0.199455	0	0	0.0345472	0.0625917	0.0088869	0.016822	0	0.00674144	0	0.337827	0.0936949	0.160212	0	0	0.00395357	0.0048393	0	0	0.003	0.378794	0.933714
MB.7012	LH	0.0111918	0	0.0159024	0.047464	0	0.0331751	0	0.0668477	0.0313714	0.00179945	0	0.0289301	0.0203542	0.516215	0.0544459	0.0734109	0	0.0092243	0	0.0896674	0	0	0.007	0.317608	0.991356
MB.7055	LH	0	0	0	0.0743724	0	0.00284378	0.0201628	0.150798	0	0.0266267	0.0245728	0	0	0.425136	0.0760728	0.166237	0	0	0	0.0152115	0.0179666	0	0	0.486793	0.875794
MB.7090	LH	0.0284797	0	0.0938948	0.0801854	0	0.0502791	0.00142815	0.143758	0.0648818	0	0	0.0338615	0	0.280184	0.0566654	0.118298	0	0	0.0404666	0	0	0.00761734	0.231	0.0710063	1.06349
MB.7145	LH	0	0.0224163	0	0.127877	0	0.0441761	0.00480851	0.0440736	0.108545	0	0	0.0187119	0.0642161	0.185299	0.0803981	0.292099	0	0	0.00737944	0	0	0	0.05	0.169332	1.02958
MB.7165	LH	0	0	0.0887341	0.131254	0	0	0.0265854	0.138652	0.00763011	0	0.0356697	0.0196157	0	0.224833	0.0934868	0.067809	0	0.109055	0.0566745	0	0	0	0.027	0.223539	1.00097
TCGA.AC.A7VC	LH	0	0	0	0	0	0	0	0.116615	0	0.0122357	0	0.0246143	0	0.662848	0	0.176361	0.00732623	0	0	0	0	0	0	0.828215	0.569631
TCGA.BH.A18G	LH	0.00834201	0	0.0206124	0.0646741	0	0.248044	0.0007	0.00949563	0	0	0.0586096	0	0.0960835	0	0.0502905	0.391672	0	0.0380972	0.0133907	0	0	0	0.626	0.0144638	1.09079
TCGA.AO.A124	LH	0.121899	0	0	0.0622707	0	0.124938	0	0.1071	0.0356745	0	0.0124403	0.0102089	0.0082442	0.257297	0.0105875	0.0872748	0	0.134957	0	0.0271084	0	0	0.178	0.0905879	1.0626
TCGA.BH.A0WA	LH	0.0240894	0	0	0.0055446	0	0.109088	0	0.0897213	0.0101906	0	0.00445063	0.0190864	0	0.408799	0.156036	0.134365	0	0	0.0386291	0	0	0	0.002	0.42412	0.916907
TCGA.E2.A1LS	LH	0.132052	0	0.0236496	0.111985	0	0.121915	0	0.0857695	0	0	0.0217797	0	0.0269658	0	0.0731872	0.345994	0	0.0567024	0	0	0	0	0.705	0.00492603	1.09011
TCGA.BH.A1EW	LH	0.0963984	0	0.00970191	0.05557	0	0.239378	0.0231829	0.0195755	0	0	0.0271557	0	0.0684579	0.00112142	0.0915126	0.181068	0	0.0267469	0.158416	0	0	0.00171501	0.079	0.131599	1.02865
TCGA.C8.A12L	LH	0.0267573	0	0.0888088	0.0561694	0	0.159792	0	0.127029	0	0	0.0118191	0.0196472	0.0033916	0.152368	0.0812942	0.182419	0.0256669	0	0.0648374	0	0	0	0.153	0.0973174	1.04268
TCGA.D8.A142	LH	0.00686924	0.0106855	0.143862	0.0736808	0	0.0982852	0	0.0736451	0.0100928	0	0.0207596	0	0	0.22978	0.0697661	0.240871	0.00850815	0	0.0131952	0	0	0	0.028	0.195932	1.01012
TCGA.C8.A131	LH	0	0	0.0178065	0.0456949	0	0.199019	0	0.0315155	0.013003	0	0.0270431	0	0	0.430034	0.0320575	0.188082	0	0	0	0.0157446	0	0	0.007	0.261129	1.01225
TCGA.D8.A27H	LH	0.0864494	0	0.0429091	0.00901642	0	0.11125	0	0.0562664	0.0299199	0	0.00582436	0	0	0.214735	0.0634786	0.295573	0	0	0.0845775	0	0	0	0.288	0.0632064	1.07055
TCGA.B6.A409	LH	0.0463789	0	0.0213275	0.0726778	0	0.210231	0	0.045131	0.0872047	0	0.0100062	0.0130654	0.00606232	0.140673	0.0876271	0.2045	0.006208	0	0.0489073	0	0	0	0.16	0.0954115	1.05281
TCGA.C8.A3M7	LH	0.0574131	0	0.178349	0.0235409	0	0.124673	0	0.0542114	0.00518068	0	0	0.0318392	0.013664	0	0.101799	0.156604	0.0146689	0	0.238057	0	0	0	0.331	0.0544719	1.05184
TCGA.E2.A1LL	LH	0.00676123	0	0.00237259	0	0	0.242977	0	0.185832	0.0624313	0	0	0.00767156	0.046448	0.267477	0.00853479	0.0604096	0.00324442	0	0.0899533	0	0.0158866	0	0.421	0.0397223	1.08655
TCGA.D8.A13Z	LH	0.057435	0	0	0	0	0.121305	0	0.0694249	0.026773	0	0.0252882	0	0	0.397549	0.0584767	0.197033	0	0.0351249	0.0115903	0	0	0	0.002	0.448125	0.898467
TCGA.A7.A5ZV	LH	0.0456493	0	0.00826097	0.0768053	0	0.0377801	0	0.0365668	0.00348614	0	0	0.030991	0.0007	0.337116	0.00645837	0.296004	0	0.0758982	0.0416305	0	0	0.00260569	0.038	0.163501	1.05386
TCGA.EW.A1OW	LH	0.104053	0	0.0424408	0.0198213	0	0.102521	0	0.0883847	0.0263219	0	0.0221219	0.00187427	0	0.294705	0.109658	0.154149	0.00588385	0	0.0280646	0	0	0	0.034	0.183684	1.02419
TCGA.A7.A26F	LH	0.0229971	0	0.0331321	0	0	0.255247	0	0.0584394	0	0	0.0517776	0	0.0126751	0.0705304	0.0263549	0.201252	0	0.224374	0.00811611	0.0185542	0	0.0165498	0.072	0.136786	1.04155
TCGA.OL.A5D6	LH	0.0902711	0	0.081896	0.041831	0	0.150723	0	0.0794862	0	0	0	0.00639543	0.0024649	0	0.06205	0.365417	0.0332986	0	0.0861663	0	0	0	0.208	0.082387	1.04624
TCGA.A2.A0YE	LH	0.106116	0	0.0996578	0.0206702	0	0.1541	0	0.0819287	0.019859	0	0.0093392	0.0237868	0.00480223	0.151541	0.105287	0.168061	0	0.0104655	0.0443859	0	0	0	0.431	0.0385646	1.06607
TCGA.A7.A26I	LH	0	0.0007	0.0201063	0	0	0.32242	0	0.0490537	0.0450341	0	0	0.023651	0.0129124	0.383056	0.0001	0.0648397	0	0	0.0781493	0	0	0	0.063	0.140956	1.05841
TCGA.E2.A1LG	LH	0.0637935	0	0.0943372	0.0385142	0	0.129056	0	0.147881	0	0	0	0.00856068	0	0.0846929	0.209301	0.15377	0.0196637	0.00258325	0.0478474	0	0	0	0.053	0.151052	1.04258
TCGA.D8.A147	LH	0.0488537	0	0	0	0	0.205202	0	0.0883969	0.00262048	0	0.00914802	0.0204121	0	0.306083	0.049844	0.128036	0	0.0486662	0.083331	0	0.00940669	0	0.034	0.18248	1.02366
TCGA.E2.A150	LH	0.041168	0	0	0	0	0.0947233	0	0.0874993	0.0372544	0	0.0539128	0	0	0.481461	0.111863	0.0921173	0	0	0	0	0	0	0.004	0.318509	0.983778
TCGA.B6.A400	LH	0.00458163	0.00290227	0	0.0379752	0	0	0	0.0911276	0.0874711	0	0.0155293	0	0	0.417629	0	0.213318	0	0.0942943	0	0.0351715	0	0	0	0.533152	0.846498
TCGA.A7.A6VV	LH	0.00230717	0.0102202	0	0	0	0.119984	0	0.0653992	0.0484422	0	0.0200793	0.0246311	0	0.480957	0.0699494	0.154179	0	0	0	0.00385181	0	0	0.002	0.403895	0.933422
TCGA.GI.A2C9	LH	0.0245615	0	0	0	0	0.139887	0	0.0899932	0.0334664	0	0	0.0224456	0	0.212504	0.0502821	0.320468	0.00100419	0.0477535	0.0576353	0	0	0	0.029	0.195262	1.01974
TCGA.D8.A1JF	LH	0.110111	0	0.176473	0.017724	0	0.183308	0	0.0477332	0.00418652	0.0061707	0.0171402	0	0	0.0818117	0.0626229	0.235041	0.0135646	0	0.0441133	0	0	0	0.26	0.070557	1.04189
TCGA.OL.A97C	LH	0.00297252	0	0.0016714	0.198991	0	0.0788101	0	0.149277	0.00707307	0	0	0.0195302	0	0.281848	0.0974199	0.145578	0	0	0.00210767	0	0.0147212	0	0.006	0.286039	0.983277
TCGA.BH.A0AV	LH	0.0004	0	0.0189417	0	0	0.0571531	0	0.0231634	0.034747	0	0	0.0355272	0	0.667815	0.00627338	0.141167	0	0	0.0148617	0	0	0	0.001	0.523184	0.876189
TCGA.A7.A4SE	LH	0.00912431	0	0	0	0	0.102261	0	0.163871	0.00472768	0	0	0.00723983	0	0.470985	0.110722	0.112209	0	0	0.0188604	0	0	0	0.004	0.347681	0.967049
TCGA.A2.A0YM	LH	0.0129999	0	0	0.0298366	0	0.0892456	0	0.0470873	0.0217064	0	0.0091246	0	0.00373081	0.53175	0.0701609	0.050298	0	0.13406	0	0	0	0	0.002	0.424704	0.928955
TCGA.D8.A27F	LH	0.0117437	0	0.00315656	0.0147876	0	0.0741977	0	0.0288908	0.0246309	0	0.0292981	0	0	0.587655	0.0124571	0.116063	0	0	0	0.0971195	0	0	0.002	0.411117	0.948639
TCGA.EW.A1P8	LH	0.0216419	0	0.00778413	0.0311113	0	0.123861	0	0.0843226	0.0242883	0	0.0043021	0	0.0240804	0.0907194	0.0616403	0.438472	0.0814166	0	0	0.00487398	0	0.00148603	0.006	0.291649	0.97486
TCGA.A2.A1G6	LH	0.0756519	0	0.0785424	0.0926539	0	0.154582	0	0.0492061	0	0	0.0106899	0	0.0198187	0	0.00879096	0.341641	0.0611365	0	0.107287	0	0	0	0.162	0.0949438	1.03914
TCGA.AR.A256	LH	0.0301762	0	0	0.0204641	0	0.133877	0	0.0608221	0.0233966	0	0.046369	0	0	0.377287	0.0399164	0.153437	0	0.105416	0	0.00883809	0	0	0.021	0.209978	1.02941
TCGA.AO.A03U	LH	0	0	0.0151172	0.0561025	0	0.0940304	0	0.00978297	0	0	0.0591042	0.0665417	0.063323	0	0.0066684	0.502723	0.0118531	0.0179067	0.0968469	0	0	0	0.025	0.201881	1.01837
TCGA.A2.A0T0	LH	0.0569947	0	0.00808277	0.0492933	0	0.196809	0	0.0563641	0.0368946	0	0.0506443	0	0	0.245661	0.0989584	0.189819	0	0	0	0.0104794	0	0	0.038	0.174416	1.03023
TCGA.LL.A740	LH	0.00239118	0.00291646	0	0	0	0.144349	0	0.0426533	0.0858202	0	0.0309838	0	0.0116759	0.43711	0.0163383	0.166939	0.011222	0	0.0476005	0	0	0	0.005	0.305004	0.983782
TCGA.AC.A2BK	LH	0.022923	0	0.024439	0.15691	0	0.125777	0	0.130393	0	0	0	0.0386766	0.015721	0.07416	0.0668711	0.234171	0	0	0.102277	0	0.00768104	0	0.507	0.0284607	1.07654
GSM2738661	LL	0.0311389	0.0374915	0.00640204	0.0077321	0.034764	0.111517	0	0.0429186	0.0365782	0.0896786	0	0.0590888	0	0.095751	0.217797	0.130938	0.0819628	0	0.0162404	0	0	0	0.002	0.311932	0.973548
GSM2738670	LL	0.0421063	0	0	0.0406815	0	0.0320519	0	0.0880765	0.0170672	0.0727358	0	0.03688	0	0.298625	0.144781	0.154982	0.0558602	0	0.00919942	0	0	0.00695348	0	0.658733	0.764048
GSM2738687	LL	0.0403617	0.00840735	0.0328404	0.0401375	0	0.0198887	0.0289373	0.0644443	0.0041904	0.0491918	0	0.0230436	0	0.392035	0.147082	0.0999024	0.00513019	0	0	0.0391283	0	0.00527873	0.001	0.440008	0.904362
GSM2738714	LL	0.0091195	0.0653372	0.219362	0.0891883	0	0	0	0.130578	0	0.0787395	0	0.0398711	0	0.00510519	0.144296	0.180532	0.0104598	0	0.026686	0	0	0.0007	0.002	0.310114	0.956167
GSM2738785	LL	0.0462022	0	0.0826388	0	0.0298054	0.0372434	0	0.0412926	0.0497276	0.00350282	0.0400805	0	0	0.419328	0.00914601	0.152703	0	0.00185097	0	0.0864785	0	0	0.067	0.148479	1.06298
GSM2738792	LL	0.00425149	0	0.00305272	0.0491223	0	0	0	0.0821892	0.0261842	0.0815226	0	0.0397394	0	0.334308	0.109099	0.232153	0.0036497	0	0.0178541	0	0	0.0168739	0	0.593242	0.805766
GSM2738799	LL	0.0188442	0	0.0523882	0.0538973	0	0.0627177	0	0.10592	0.00577225	0.0621675	0	0.059423	0	0.0324917	0.198471	0.207188	0.0637535	0.00369163	0	0.0364572	0.0140776	0.0227386	0.001	0.328253	0.960093
GSM2738802	LL	0.0402972	0	0.0320773	0.13785	0	0	0	0.0978062	0.035533	0.0111829	0	0.0363313	0	0.302187	0.143261	0.135683	0	0.00327845	0	0.0148316	0	0.00968121	0	0.493376	0.869174
GSM2738825	LL	0.0446552	0	0.117127	0.0478235	0	0.0351366	0	0.143567	0.0313149	0	0	0.0741817	0.00716838	0.13916	0.137884	0.101938	0.012763	0	0.0961161	0.00687775	0	0.00428648	0.049	0.161916	1.01997
GSM2738841	LL	0.0143818	0	0.158335	0.00696839	0	0.0167099	0	0.0770575	0.0273146	0	0	0.0803692	0	0.0425613	0.127185	0.180647	0.131546	0.0816515	0	0	0	0.0552729	0.003	0.2884	0.968153
GSM2738850	LL	0.0267314	0	0.0350724	0.100746	0	0.00712201	0.0999006	0.0591568	0	0	0.0150475	0.0318978	0.00763272	0.0141033	0.237344	0.120601	0.119912	0.0301645	0.0700598	0	0	0.0245075	0	0.486738	0.873674
GSM2738862	LL	0.0509635	0.0350954	0	0.0711832	0.029518	0.0616615	0	0.0819868	0.00780053	0.0158238	0.0003	0.014475	0	0.306676	0.155881	0.158495	0.00253522	0	0.00760364	0	0	0	0.053	0.158766	1.05251
GSM2738873	LL	0.00842383	0	0.0964814	0	0	0.00591554	0	0.00771702	0.028795	0	0	0.050564	0	0.507069	0.0487551	0.177049	0	0	0.00568173	0.0256883	0.0132812	0.0245785	0	0.673511	0.741714
GSM2738880	LL	0.0111307	0	0.144304	0.0212622	0	0	0	0.0445551	0.0153099	0.0152184	0	0.038408	0	0.191308	0.0838086	0.141762	0.230695	0	0.00558278	0.0289307	0	0.0277251	0.005	0.282737	0.971197
GSM2738896	LL	0.037319	0.00617983	0.0153332	0.0260596	0	0	0	0.14588	0.00179297	0.0112513	0	0.0836259	0	0.295743	0.0972618	0.12963	0	0.00566244	0.111742	0	0	0.0325194	0.029	0.192601	1.02071
GSM2738899	LL	0	0.0283666	0.00660823	0.0691257	0	0.0653475	0	0	0	0.00716196	0.0302103	0	0	0.51436	0.0794226	0.0751692	0	0.0782865	0	0.0321582	0	0.0137637	0	0.585764	0.810584
GSM2738903	LL	0	0	0.0938333	0.0165329	0	0.261505	0	0.0730882	0.0440989	0	0	0.0738036	0.0130214	0	0.0540878	0.221133	0.0126367	0	0.13626	0	0	0	0.916	-0.0211	1.08785
GSM2738923	LL	0.036148	0	0.0275555	0	0	0.0592271	0	0.0599101	0.0546915	0.0101333	0.0444508	0	0	0.242821	0.0679452	0.3047	0.00608196	0	0	0.0797497	0	0.00658533	0.036	0.185991	1.02956
GSM2738932	LL	0.0252797	0	0.0507951	0.0642464	0	0	0.044494	0.0661477	0	0.0225236	0	0.0545094	0	0.229665	0.140618	0.175369	0.0411902	0	0.0425454	0	0.0160212	0.0265956	0.001	0.334033	0.951949
GSM2738954	LL	0.0600456	0	0.0778091	0.120921	0	0	0	0.0806181	0	0.0329399	0	0.0397895	0.00496088	0.0218677	0.131635	0.242166	0.0903379	0	0.0536986	0	0	0.0432116	0.094	0.136029	1.0299
GSM2738967	LL	0.0298989	0	0.0152684	0.0870209	0	0.031558	0	0.0730962	0.0252036	0.0586449	0	0.0660346	0	0.163027	0.192571	0.168059	0.0468382	0	0.0380185	0	0	0.00476221	0	0.45666	0.890997
GSM2738972	LL	0	0	0.00655603	0.0141362	0	0.023219	0	0.123522	0.0130639	0	0	0.0259773	0	0.331854	0.0464867	0.125808	0	0.176532	0	0.0363418	0	0.0765026	0.002	0.302519	0.981871
GSM2738981	LL	0	0.0521856	0.0235474	0	0	0.0872063	0	0.177509	0.00225795	0	0	0.0429841	0	0.225665	0.108744	0.0522046	0.154104	0.0107923	0	0.0141027	0	0.0486962	0.112	0.1248	1.04307
GSM2739034	LL	0.00363172	0	0.0888303	0.033594	0	0	0	0.0852272	0.0307176	0.0007	0	0.0749947	0	0.0635388	0.065548	0.227529	0.03036	0.178197	0.082419	0	0	0.0347531	0.029	0.193389	1.01085
GSM2739074	LL	0.0090559	0	0.0434878	0.0157194	0	0	0	0.095471	0.0455897	0.00907534	0	0.0395271	0	0.243708	0.201644	0.224657	0.0228558	0	0	0	0.025504	0.0237054	0	0.458911	0.892071
GSM2739111	LL	0.0213022	0	0.120192	0	0.00345409	0.0852124	0	0.0592636	0	0.0260506	0	0.0441252	0	0.271813	0.106611	0.163363	0.00268836	0	0.0861709	0	0	0.00975277	0.012	0.242687	0.99185
GSM2739136	LL	0.0152611	0.0195186	0.0154519	0.0191506	0	0.0451383	0.0150212	0.0264006	0.010949	0.0327074	0	0.00925567	0	0.371487	0.0290347	0.290911	0.0651535	0.0133677	0.0203446	0	0.0008	0	0	0.56897	0.822372
GSM2739153	LL	0.0363847	0.0113817	0.020897	0.0299907	0	0.0312422	0	0.0798749	0.0384979	0.0171477	0	0.0399283	0	0.463591	0.139062	0.0232036	0	0	0.0687983	0	0	0	0.001	0.376642	0.944266
GSM2739166	LL	0.0332069	0	0.0326341	0	0	0.167305	0.0299149	0.0212954	0	0.0764431	0	0.025154	0	0.0457557	0.133546	0.254548	0.0582783	0.00578846	0.10053	0	0	0.0156001	0.001	0.341702	0.943277
GSM2739170	LL	0.00868694	0.0341303	0	0.109269	0.00607115	0	0.0231464	0.0599247	0.062277	0	0.0136114	0.0213526	0	0.187117	0.188906	0.115403	0.012257	0.0597164	0.0849137	0	0	0.0132172	0	0.528766	0.848165
GSM2739265	LL	0.0584914	0	0.286568	0.0879115	0	0.15854	0	0.0837821	0.0268154	0	0	0.0206867	0	0.108096	0	0.0881034	0	0.0743576	0	0	0.00181894	0.00482924	0.951	-0.0331	1.0775
GSM2739301	LL	0.00830699	0	0.107593	0.0356684	0	0.0572065	0.0115365	0.0357497	0.0234102	0	0.012462	0.00497232	0	0.205964	0.121642	0.194638	0.112819	0.00142727	0.0563479	0	0	0.0102552	0.002	0.303062	0.963024
GSM2739303	LL	0.0138207	0	0.106104	0.00769017	0	0.0209246	0	0.0858049	0.0260467	0.059196	0	0.00716573	0	0.38546	0.0822742	0.131904	0.043568	0	0	0.018122	0	0.0119197	0.001	0.376826	0.935609
GSM491179	LL	0	0.0235727	0.035069	0.109639	0	0	0	0.152026	0.0397831	0.0591439	0	0	0.0100049	0.0850017	0.140629	0.27357	0	0.0715599	0	0	0	0	0.028	0.213052	1.01353
GSM491187	LL	0.0242644	0.0194254	0.0334897	0.120408	0	0.0689464	0	0.171162	0.0578651	0.0287197	0	0.0114593	0	0.0694606	0.151419	0.195289	0	0	0.0405372	0	0	0.00755468	0	0.412886	0.911525
GSM491194	LL	0.0162072	0.00498544	0.0839339	0.155564	0	0	0	0.0377893	0.0383551	0	0	0.0269329	0.0005	0.0738174	0.00872012	0.460055	0.016779	0.0144321	0.0490236	0	0	0.0128906	0.035	0.19701	1.01302
GSM491196	LL	0	0.0953656	0.178859	0.0587015	0	0.0220827	0	0.128299	0.0121418	0	0	0.0372101	0.00449243	0.0562001	0.0339628	0.20294	0.00455917	0.0138799	0.148356	0	0	0.00294878	0.094	0.135947	1.01319
GSM491199	LL	0.0799927	0	0.0865847	0.11006	0	0	0	0.0733213	0.0839309	0.0201995	0	0	0	0.203121	0.0612696	0.244768	0.00634952	0	0	0.0294127	0	0.001	0	0.442906	0.895839
GSM491219	LL	0.0281939	0	0.0401529	0.0718645	0	0	0	0.0429139	0.0364965	0.00471251	0	0.0242946	0	0.277265	0.0147902	0.160369	0	0.0138316	0	0.282457	0	0.00265799	0.003	0.337199	0.972247
GSM491232	LL	0.0426312	0	0.119742	0.113337	0	0	0	0.0579778	0.057387	0.00910036	0	0.0461423	0	0	0.0577758	0.333152	0.0100706	0.059572	0.0748185	0.00715336	0	0.0111404	0.087	0.138788	1.02247
GSM491233	LL	0.0141251	0	0.0216975	0.0937749	0	0.0089903	0	0.128184	0.0131855	0.0313541	0	0.0152194	0	0.186962	0.158167	0.0742664	0.0194045	0.0662717	0	0.135978	0	0.0324199	0.003	0.334952	0.959983
GSM491241	LL	0	0.0251323	0.0369831	0.0668838	0	0	0	0.0858825	0.0283749	0.012348	0	0.0201072	0	0.20103	0.00733346	0.388527	0.00320354	0.0525188	0.0454935	0.0231044	0	0.00307764	0.003	0.316449	0.963352
GSM540123	LL	0.0152126	0	0.0492116	0.00728841	0	0.00356488	0	0.0195467	0.0245152	0	0.0209595	0	0	0.433001	0.0346447	0.361263	0	0	0	0.0307922	0	0	0	0.756596	0.665481
GSM540144	LL	0.0541474	0	0.0382935	0.0918598	0	0.244287	0	0.0568822	0	0	0	0.0600759	0.00416581	0.0690252	0.0380524	0.250817	0	0	0.0535891	0.038805	0	0	0.466	0.0451545	1.07278
GSM540158	LL	0.071946	0	0.0523653	0.162346	0.00396532	0.0876757	0	0.00796373	0.01637	0	0.0339523	0	0.0616796	0.206579	0.0339167	0.208346	0	0	0	0.052894	0	0	0.79	0.0024384	1.09119
GSM540176	LL	0	0.00137382	0.124202	0.0986563	0	0	0	0.0444388	0.0007	0	0	0.0299567	0	0.24023	0.108239	0.297172	0	0.00376756	0	0.0356822	0	0.0156072	0.001	0.554845	0.833162
GSM540201	LL	0.0977538	0	0.0305193	0.126832	0	0.012188	0	0.0522197	0.0442008	0	0	0.053409	0	0.417551	0.0129236	0.0763653	0	0	0	0.0760377	0	0	0	0.660582	0.760748
GSM540302	LL	0.0543107	0	0.163724	0.0587382	0	0.0396285	0	0.0347417	0.0525022	0	0.00388636	0.0359787	0	0.345967	0.0112285	0.146581	0	0	0	0.0456571	0	0.00705588	0.008	0.277891	0.979737
GSM540346	LL	0.0566301	0	0.0215179	0.0785472	0	0.156757	0	0.0623497	0.0146366	0	0.0236937	0.00277249	0	0.274219	0.110713	0.13782	0	0	0.0564236	0.00391886	0	0	0.01	0.26856	0.983868
GSM540349	LL	0.0939177	0	0.0539456	0	0	0.164103	0	0.0230481	0.033014	0	0.0856865	0	0.00417321	0.176553	0.0412509	0.210635	0	0	0	0.113673	0	0	0.48	0.0434587	1.07389
GSM540350	LL	0.0532501	0	0.0303627	0.194186	0	0.00507445	0	0.0870866	0.0192342	0	0.0216246	0.0196557	0.0341402	0	0.0977104	0.40255	0.00318292	0	0.0120547	0.0146184	0	0.00526836	0.008	0.273148	0.978816
GSM540351	LL	0.040173	0	0.0115959	0.0911097	0	0.00527204	0	0.0602429	0.0606805	0	0	0.00852336	0	0.438628	0.0335178	0.223968	0	0	0	0.0208204	0	0.00546837	0.001	0.399683	0.932933
GSM540352	LL	0.0570936	0.0707361	0	0.147115	0	0	0	0.147627	0.0242972	0	0.00358816	0.0113152	0.00381909	0.180344	0.142464	0.165612	0.0180719	0	0.0214195	0	0	0.0064984	0.008	0.272724	0.980693
GSM540363	LL	0.00434276	0	0.142946	0.0948578	0	0.104687	0	0.122597	0.0209784	0	0	0.0913261	0.0207524	0.0743896	0	0.203639	0	0.019122	0	0.100362	0	0	0.917	-0.0193	1.09481
GSM540366	LL	0.0645899	0	0.00227641	0.0501897	0	0.0796196	0	0.0395629	0.00939287	0	0.0144369	0.00941548	0	0.429998	0.0317268	0.168066	0	0	0	0.100125	0	0.0006	0.001	0.5283	0.849716
GSM540367	LL	0	0.0938245	0.121798	0	0	0.212028	0	0.0984953	0.0565908	0	0.0397177	0.00357527	0.0111316	0.0628683	0	0.0775327	0	0.072711	0.0494173	0.100309	0	0	0.945	-0.0265	1.08278
GSM540372	LL	0.0342377	0	0.00806849	0.0690499	0	0.0346459	0	0.0492718	0.0134474	0	0	0.0150391	0	0.339779	0.0431233	0.346222	0	0	0	0.0449993	0	0.00211657	0.001	0.525543	0.851186
GSM615101	LL	0	0.0861151	0.309041	0.124687	0	0	0	0.0822757	0.0248028	0.0496654	0	0	0	0.131559	0.00698709	0.11369	0	0.00284571	0	0.0474136	0	0.0209185	0	0.750202	0.68394
GSM615106	LL	0.0109609	0	0.0951135	0.161507	0	0.05988	0	0.0478463	0.0207943	0.0673213	0	0.011157	0	0.18706	0.00704512	0.146996	0.00649076	0.00286762	0	0.126517	0	0.0484435	0.001	0.337529	0.946726
GSM615111	LL	0.0312077	0.0001	0.0644569	0.30251	0	0	0.0248052	0.0895446	0.092177	0	0	0	0.0317753	0	0.0542975	0.152062	0.043003	0.0400789	0	0.049943	0	0.0240299	0.008	0.245454	0.987852
GSM615113	LL	0	0.111137	0.211787	0.256844	0	0	0.0117869	0.0430744	0.0834797	0	0.0145691	0	0	0	0	0.0918141	0.0389441	0.0314746	0	0.0806001	0	0.0244896	0	0.565573	0.825896
GSM615115	LL	0.00805774	0	0.138344	0.200316	0	0.00948699	0.00143135	0.0789894	0.0557591	0	0	0	0.00710061	0.137572	0.0521327	0.179502	0	0.00905652	0	0.100563	0	0.0216885	0.008	0.252584	0.984361
GSM615135	LL	0	0.0876961	0.213253	0.150135	0	0.0300138	0	0.0548876	0.0639237	0	0.0221213	0	0	0.134808	0	0.132113	0	0.0535635	0	0.0522896	0	0.00519544	0.001	0.393992	0.922873
GSM615136	LL	0.0339618	0	0.396845	0.0835742	0	0	0	0.0710341	0.0377204	0.0620474	0	0.0051133	0	0.0381571	0.0211344	0.143284	0	0.0272708	0	0.0345188	0	0.045338	0	0.729114	0.689707
GSM615145	LL	0	0.0892683	0.153239	0.196037	0	0	0.00992419	0.0664408	0.0428726	0.0216516	0.025228	0	0.00671929	0	0.0427417	0.114188	0.00245116	0.0984687	0	0.0926178	0	0.0381515	0.003	0.270679	0.978313
GSM615149	LL	0	0.151454	0.237087	0.10654	0	0	0	0.0601418	0.0537661	0.00634842	0	0.0106561	0	0.0596389	0.0155271	0.180649	0	0.0142893	0	0.0856054	0	0.0182963	0.001	0.443572	0.898876
GSM615182	LL	0	0.164315	0.197937	0.0247666	0	0	0	0.110978	0.0622838	0.0315326	0.0134802	0.00875765	0	0.197667	0.0130419	0.0773191	0	0.0525011	0	0.0454201	0	0	0.001	0.294814	0.977051
GSM615197	LL	0.00120564	0.0403226	0.193676	0.187996	0	0	0	0.0671774	0.0577559	0	0.00364269	0	0	0.0946939	0.0155036	0.184238	0	0.00380721	0	0.124808	0	0.025173	0.001	0.389185	0.923537
GSM615240	LL	0.0231434	0	0.0927454	0.252004	0	0	0	0.0833015	0.0390191	0	0	0.00863316	0.1006	0	0.0435653	0.09668	0.0519206	0.0378113	0	0.109764	0	0.0608119	0.001	0.338958	0.943029
GSM615250	LL	0	0.0512976	0.523353	0.165524	0	0.00170463	0	0.0625817	0.0236106	0	0	0.0200526	0	0.011134	0.014573	0.0546963	0.0150244	0	0.00279688	0.0191498	0	0.0345012	0	0.720376	0.698918
GSM615263	LL	0	0.0512729	0.0452873	0.169106	0	0	0.00294215	0.0910779	0.0617514	0	0.0341319	0	0.0262929	0.0436728	0.0177719	0.0939436	0.0642333	0.00476517	0	0.0969095	0	0.196841	0	0.52117	0.856735
GSM615284	LL	0	0	0.0486631	0.26279	0	0	0	0.155188	0.0474486	0	0	0.0444747	0.0138357	0.0676111	0.0755129	0.0959041	0.0691847	0.019329	0	0.0839119	0	0.0161462	0.003	0.269328	0.979337
GSM615317	LL	0.0206363	0.00324739	0.0824453	0.314987	0	0	0	0.0765668	0.04874	0	0	0	0.0191918	0.0919849	0.0153123	0.144319	0	0.0373317	0	0.122065	0	0.0231719	0.01	0.224489	0.997618
GSM615336	LL	0.0456925	0	0.0789013	0.204092	0	0.018205	0	0.0706174	0.116113	0.00716812	0	0	0	0	0.00401658	0.152351	0.00877409	0.0729129	0	0.119428	0	0.101728	0.027	0.174788	1.01598
GSM615342	LL	0	0.064961	0.178131	0.162783	0	0	0.0145989	0.0589606	0.0483982	0.00504962	0.00977336	0	0	0.0126925	0.00968996	0.161604	0	0.0141295	0.0317654	0.142126	0	0.0853379	0.03	0.164995	1.02756
GSM615347	LL	0	0.014364	0.0440745	0.265838	0	0	0	0.172783	0.0560264	0	0	0.012734	0	0.0970193	0.0474764	0.0939596	0.0355002	0	0	0.11455	0	0.045675	0.001	0.410995	0.911928
GSM615348	LL	0.0062433	0.0170265	0.0601113	0.181928	0	0.0579941	0	0.129618	0.0257953	0.00684656	0.00560236	0	0.00989324	0.0372334	0.0783312	0.141158	0.0164025	0.0364909	0	0.122385	0	0.0669401	0.005	0.262481	0.978069
GSM615354	LL	0	0.113532	0.101329	0.179366	0	0	0.0056994	0.0942422	0.0360131	0.0273918	0	0	0	0.170251	0.0341534	0.106993	0	0.00895335	0	0.0590556	0	0.0630203	0.001	0.443937	0.895234
GSM615369	LL	0.00648673	0	0.0576925	0.329842	0	0	0.00449916	0.0849624	0.0758855	0	0.0129457	0	0.0253116	0.0116794	0.0647038	0.107687	0.041015	0	0	0.131504	0	0.0457845	0.003	0.265878	0.981963
GSM615372	LL	0	0.0975279	0.222771	0.098691	0	0	0	0.0506087	0.0155752	0	0.0181985	0	0	0.244752	0.00954992	0.114823	0	0	0	0.111017	0	0.0164854	0	0.648462	0.77128
GSM615376	LL	0	0.0095874	0.0886394	0.199036	0	0.0376743	0	0.0868138	0.0648486	0	0	0	0	0.0986752	0.0342279	0.0913868	0	0.0404459	0	0.216973	0	0.0316913	0.008	0.248635	0.990224
GSM615384	LL	0	0.039325	0.104724	0.228787	0	0	0	0.141217	0.0658236	0.0268409	0	0	0	0.0276229	0.0198979	0.14737	0.0383945	0.0001	0	0.1179	0	0.0419501	0.003	0.272999	0.975976
GSM615387	LL	0.0610859	0	0.0889658	0.2533	0	0.00415009	0	0.0323645	0.0907131	0	0	0	0	0	0.0164628	0.160428	0.0389166	0.0249839	0	0.0782569	0	0.150372	0.001	0.348989	0.940223
GSM615393	LL	0	0.0823692	0.159395	0.192733	0	0	0.0170348	0.0980156	0.0444476	0	0.0245199	0	0.022546	0.057273	0.0347891	0.026124	0.0217877	0.00622162	0	0.149832	0	0.0629112	0	0.483998	0.874541
GSM615637	LL	0.0615752	0	0.0961722	0.148007	0	0.100466	0	0.0259691	0.080843	0	0.0223829	0	0	0.0850239	0.0122664	0.148717	0.0322926	0.0113607	0	0.138128	0	0.0367951	0.008	0.252646	0.981829
GSM615639	LL	0	0.161848	0.180489	0.186879	0	0	0.0112062	0.0286449	0.078794	0	0.0216703	0	0.0332989	0.00564178	0.0125001	0.118841	0.0001	0.0274313	0	0.0746145	0	0.0579976	0.001	0.426975	0.905087
GSM615644	LL	0.032556	0.0287221	0.0646149	0.197188	0	0.0300291	0.0226177	0.0626093	0.0677573	0.00312371	0.0241596	0	0.00430584	0	0.00301665	0.12113	0.00482072	0.084968	0	0.103723	0	0.144658	0.01	0.225033	0.99405
GSM615649	LL	0.0356634	0	0.0567999	0.232903	0	0	0	0.0678976	0.0676864	0	0	0.027517	0.0617163	0.0262318	0.0167793	0.152066	0	0.0232436	0	0.0567597	0	0.174736	0.001	0.422226	0.9061
GSM615651	LL	0.0716637	0	0.442221	0.13436	0	0	0	0.0648406	0.0542535	0	0.00512233	0	0	0	0.00781588	0.109389	0.0181853	0.0139762	0	0.0594914	0	0.0186808	0	0.662297	0.750473
GSM615661	LL	0	0.035971	0.163911	0.191995	0	0	0.0359431	0.0753729	0.0505847	0.00447852	0	0	0	0.142785	0.0135429	0.157813	0	0.0261833	0	0.0596229	0	0.0417973	0.001	0.343645	0.943438
GSM615666	LL	0.0225968	0.0213999	0.0862832	0.249178	0	0	0	0.0997859	0.0562561	0	0.00492651	0	0	0.0687736	0.0618356	0.135576	0.0324674	0.00811	0	0.109418	0	0.0433936	0.006	0.256958	0.98078
GSM615680	LL	0.00676874	0.0172742	0.0380756	0.125653	0	0.0646833	0.0235952	0.0714222	0.0783237	0	0.0312918	0	0	0.21176	0.0207294	0.151955	0	0.00555787	0	0.111024	0	0.0418853	0.001	0.349254	0.940602
GSM615687	LL	0	0.0162549	0.0813277	0.244562	0	0.0463046	0	0.0500611	0.0787061	0	0	0	0.0650118	0.0374407	0.0147193	0.10108	0	0.0135025	0	0.0936886	0	0.15734	0.001	0.418118	0.908109
GSM615689	LL	0	0.0490907	0.142943	0.196644	0	0	0	0.132648	0.0696927	0	0	0.0714902	0.0344507	0.00891558	0.0518942	0.102668	0	0.0475422	0	0.0877423	0	0.00427809	0.001	0.427675	0.904019
GSM615707	LL	0	0.113847	0.178382	0.0486453	0	0.00794689	0	0.132615	0.0792058	0.0718947	0	0.0122018	0	0.112729	0.0261474	0.10971	0	0.0229222	0	0.083753	0	0	0.001	0.443748	0.895734
GSM615712	LL	0	0.0963328	0.129705	0.158222	0	0	0	0.064959	0.0595262	0.0720657	0	0	0	0.114877	0.0302781	0.15455	0.0198707	0	0	0.060193	0	0.0394208	0.001	0.354486	0.937805
GSM615733	LL	0	0.0528166	0.0810068	0.201478	0	0.0421982	0	0.0790114	0.0762876	0	0	0	0	0.0301108	0.0132108	0.160608	0.0225781	0.0269716	0	0.138385	0	0.075337	0.001	0.29148	0.965019
GSM50042	LL	0	0.095623	0.216664	0.166956	0	0	0	0.112238	0.0672177	0	0	0.052127	0	0.0868616	0.00830511	0.0649661	0	0.0347357	0	0.0698275	0	0.0244789	0	0.366965	0.939743
GSM50094	LL	0.0521052	0	0.206659	0.110223	0	0.0154466	0	0.103217	0.0435668	0	0	0.0551652	0	0.166003	0.0280295	0.143248	0	0.0009	0	0.0517437	0	0.0236869	0	0.505871	0.862182
GSM50107	LL	0.00288492	0.00895444	0.373542	0.113769	0	0	0	0.0974513	0.0676167	0	0.00741077	0.0007	0	0.119098	0.0290594	0.111027	0.00508318	0	0	0.0476087	0	0.0157984	0	0.591842	0.805567
GSM1977652	LL	0.0476305	0	0.050714	0.155295	0	0.130657	0	0.0295623	0.0667918	0	0	0.0469305	0.0748059	0.0965128	0.0703133	0.0871406	0.0316446	0	0.112002	0	0	0	0.11	0.122137	1.03099
GSM1977653	LL	0.0250039	0.00771933	0.0669511	0.206267	0	0.0465286	0	0.00861627	0.0375825	0	0.00907756	0.0269521	0.10994	0.135371	0.0408577	0.176968	0	0	0.102165	0	0	0	0.059	0.157819	1.01623
GSM1977654	LL	0.0409222	0	0	0.209098	0	0.130155	0	0.0352268	0.0652997	0	0.025508	0.0140876	0.0848427	0.232929	0.0609937	0.100937	0	0	0	0	0	0	0.025	0.200172	1.01677
GSM1977657	LL	0.0696811	0	0	0.228187	0	0.0263596	0	0.0623018	0.0733456	0	0.00760038	0.0362599	0.106344	0.0683757	0.106405	0.0875825	0.103319	0	0.0242377	0	0	0	0.04	0.179896	1.01554
GSM1977658	LL	0.0610508	0	0	0.151903	0	0.091507	0	0.0787036	0.0753758	0	0.0387111	0.00803741	0.0622749	0.196729	0.0954464	0.117364	0	0	0.0228976	0	0	0	0.021	0.22859	0.998143
GSM1977663	LL	0.0559558	0	0	0.223759	0	0	0	0.100057	0.114299	0	0.0213885	0.0486811	0.116055	0.201974	0.0522824	0.0632993	0	0	0.0022492	0	0	0	0.599	0.0249631	1.09102
GSM1977668	LL	0.0582279	0	0	0.198253	0	0	0	0.0641211	0.15234	0	0.0265723	0.0350901	0.117306	0.275959	0	0.0721041	0	0	0	0	0	0	0.172	0.100151	1.06214
GSM1977674	LL	0.0857638	0	0	0.211265	0	0	0	0.0283726	0.127879	0	0	0.0627618	0.0797977	0.241518	0.0359121	0.100291	0	0	0.0264397	0	0	0	0.576	0.0292434	1.08679
GSM1977682	LL	0.096436	0	0	0.228044	0	0	0	0.0239615	0.0654283	0	0	0.044844	0.088938	0.0890575	0.0485896	0.111741	0.0055246	0	0.197436	0	0	0	0.047	0.169593	1.01492
GSM1977686	LL	0.0600655	0	0.0109258	0.154853	0	0.100219	0	0.0428589	0	0	0.00543043	0.0626333	0.100418	0.0793997	0.0671402	0.107638	0.0581509	0	0.150267	0	0	0	0.13	0.114796	1.03423
GSM1977694	LL	0.053326	0	0.0277907	0.224709	0	0.0641969	0	0.0862652	0.0574237	0	0.0066123	0.0648825	0.0689067	0.107851	0.0685051	0.077249	0	0.0008	0.0914671	0	0	0	0.243	0.0808643	1.05955
GSM1977698	LL	0.0672794	0	0	0.234049	0	0.00540882	0	0.0196293	0.0979054	0	0	0.0837881	0.0785711	0.165319	0.0790953	0.0699434	0.0174286	0	0.0815829	0	0	0	0.217	0.0866379	1.05971
GSM1977701	LL	0.0573038	0	0.00599474	0.211529	0	0.0235359	0	0.0604407	0.140353	0	0.0293642	0.0252468	0.092571	0.127543	0.156155	0.0699634	0	0	0	0	0	0	0.021	0.227904	1.00832
GSM1977711	LL	0.0450776	0	0.0194544	0.211189	0	0.0405505	0	0.0443729	0.094598	0	0.0318237	0.0301359	0.0980735	0.180616	0.0747888	0.0905137	0	0	0.0388056	0	0	0	0.04	0.178342	1.01779
GSM1977714	LL	0.0446289	0	0.0452569	0.176058	0	0.0975933	0	0.0477435	0.0218071	0	0.0247841	0.0132955	0.0686638	0.0411613	0.0443099	0.10336	0.001687	0	0.269651	0	0	0	0.01	0.290861	0.965021
GSM1977723	LL	0	0.0240001	0	0.189777	0	0.111345	0	0.0337072	0	0	0	0.0428783	0.0122601	0.24719	0.0918428	0.142776	0.00687796	0	0.0521491	0	0	0.0451962	0.01	0.286462	0.976469
GSM1977729	LL	0.109804	0	0	0.211447	0	0	0	0.179716	0	0	0.0549058	0.0147241	0.159744	0.190058	0.0260563	0	0	0.0160813	0	0.0374634	0	0	0.06	0.155825	1.02999
GSM1977731	LL	0.0592298	0	0	0.204669	0	0.0318078	0	0.113154	0.0557703	0	0	0.0870339	0.074644	0.113283	0.0934845	0.0336349	0.0212446	0	0.112044	0	0	0	0.157	0.104317	1.05325
GSM1977735	LL	0	0	0	0.186725	0	0.0633657	0	0.0452792	0.122057	0	0.0107137	0.0695801	0.108289	0.116106	0.034796	0.0838212	0.0268047	0	0.132462	0	0	0	0.459	0.0429474	1.07202
GSM1977744	LL	0.0479972	0	0.0258227	0.156691	0	0.0283281	0	0.0144123	0.0688478	0	0	0.0521872	0.0828628	0.137058	0.00978322	0.0849129	0	0	0.291097	0	0	0	0.015	0.258256	0.981146
GSM1977746	LL	0.0447902	0	0.0111381	0.256694	0	0.0464456	0	0.00115544	0.0805199	0	0	0.0826297	0.0924356	0.0591001	0.0404631	0.0963224	0.00435045	0	0.183956	0	0	0	0.538	0.0333643	1.08079
GSM1977749	LL	0.0679439	0	0	0.166881	0	0.157371	0	0.0527775	0.0172755	0	0.0143895	0.0323306	0.0964517	0.0592619	0.119082	0.135888	0.00416784	0	0.0761792	0	0	0	0.176	0.0992147	1.05303
GSM1977755	LL	0.0481493	0	0	0.200594	0	0.0749958	0	0.0502966	0.0474166	0	0	0.0740574	0.0597983	0.193166	0.0600277	0.101772	0.014459	0	0.052274	0	0	0.0229935	0.058	0.158598	1.02935
GSM1977763	LL	0.0860515	0	0	0.323458	0	0	0	0.112335	0.0553167	0	0.00456415	0.0825832	0.152815	0.100992	0.0082888	0.0453522	0	0	0.0282427	0	0	0	0.736	0.009186	1.10975
GSM1977775	LL	0.0446499	0	0.0564689	0.244077	0	0.020719	0	0.0819915	0.0914646	0	0.0135589	0.049099	0.0886626	0.20364	0.0539896	0.0350884	0	0	0.0165902	0	0	0	0.286	0.0715118	1.06709
GSM1977777	LL	0.087982	0	0.00274858	0.22518	0	0.0640615	0	0.0435368	0.0155506	0	0.00967159	0.0844121	0.0450521	0.203271	0.0492993	0.084965	0.04401	0	0.0402589	0	0	0	0.422	0.0489667	1.08005
GSM1977778	LL	0.024491	0.0138877	0	0.265412	0	0.132537	0	0.0339898	0.0308186	0	0	0.0633183	0.117647	0.0773495	0.0215465	0.11288	0.0147628	0.015243	0.0761164	0	0	0	0.166	0.101695	1.05567
GSM1977783	LL	0.0730992	0	0	0.198378	0	0.0446845	0	0.0691718	0.0230844	0	0	0.0719347	0.0755128	0.157662	0.0648947	0.0198365	0.0268466	0	0.174895	0	0	0	0.454	0.0436268	1.07123
GSM1977786	LL	0.0479644	0	0.0324258	0.174689	0	0.134655	0	0.0272099	0.0701212	0	0	0.0505439	0.084105	0.0967023	0.0513008	0.0908654	0.0097442	0	0.129673	0	0	0	0.157	0.104664	1.04132
GSM1977788	LL	0.058674	0	0.0317213	0.163113	0	0.0907516	0	0.165544	0	0	0	0.0852685	0.103072	0.0996386	0.0625212	0.0399111	0	0.00249737	0.0972878	0	0	0	0.379	0.0549768	1.06903
GSM1977791	LL	0.0707468	0	0	0.134546	0	0.022737	0	0.0738661	0.00515409	0	0	0.039951	0.0129064	0.25806	0.0279534	0.191689	0	0	0.162389	0	0	0	0.003	0.326433	0.95306
GSM1977792	LL	0.050872	0	0.037308	0.184222	0	0	0	0.0136791	0.132391	0	0	0.0748044	0.0916575	0.264797	0.0767978	0.0398904	0	0	0.033581	0	0	0	0.091	0.135169	1.04116
GSM1977800	LL	0.0642514	0	0	0.215928	0	0.0448695	0	0.069204	0.06092	0	0.0130437	0.0408836	0.0676589	0.203084	0.0824558	0.0975385	0	0	0.0401631	0	0	0	0.081	0.142799	1.03726
GSM1977806	LL	0.0700746	0	0.0972088	0.271112	0	0	0	0.0646442	0.0853184	0	0.0121272	0.0697878	0.147305	0.0713263	0	0.0418638	0	0	0.0692313	0	0	0	0.732	0.00977557	1.08542
GSM1974615	LL	0.0080391	0.0056214	0.0393459	0.218862	0	0	0	0.159256	0.0271704	0	0	0.0467779	0.0163016	0	0.061321	0.0890318	0.109155	0.120497	0	0.057123	0	0.0414973	0.075	0.143463	1.0346
GSM1974616	LL	0.0511352	0	0.119995	0.20871	0	0	0	0.0456326	0.128594	0	0.00560577	0.0417598	0.00781858	0.100616	0.0184915	0.115634	0.00909901	0	0.0988707	0.0423735	0	0.00566436	0.63	0.0239444	1.06799
GSM1974618	LL	0.0876044	0	0.0368905	0.0906045	0	0	0	0.158466	0.0280004	0	0.00328054	0.0583731	0	0.335158	0.0615862	0.0127632	0	0.0890519	0	0.0382208	0	0	0.051	0.164906	1.03811
GSM1974619	LL	0.0777786	0	0.0336404	0.168827	0	0	0	0.216575	0.0603685	0	0	0.0725782	0	0.165701	0.0022116	0.091176	0	0.101852	0	0.00895626	0	0.0003	0.592	0.0276864	1.08928
GSM1974621	LL	0.0140163	0.0162756	0	0.137857	0	0	0	0.08815	0.0519267	0	0.0143246	0.0198246	0	0.338109	0.0659175	0.0775457	0	0.0229919	0	0.13304	0	0.0200209	0.053	0.162525	1.0493
GSM1974622	LL	0.0646521	0	0.0240119	0.214846	0	0.39372	0	0	0	0	0	0.055578	0.0105846	0.0775926	0.0567786	0.0347473	0.00756178	0.0277619	0.0292623	0	0.00290306	0	0.188	0.0972952	1.08787
GSM1974625	LL	0.0538035	0	0.0445531	0.0993454	0	0	0	0.0398469	0.0983204	0	0	0.0415611	0	0.351593	0.0434841	0.14199	0	0	0.060828	0	0	0.0246738	0.007	0.24946	0.995032
GSM1974641	LL	0.0721176	0	0.0123338	0.195664	0	0.0106771	0	0.0719633	0.0963975	0	0	0.0854767	0.0125749	0.102296	0.073506	0.161613	0.0302599	0	0.043663	0	0	0.0314572	0.089	0.131608	1.03803
GSM1974642	LL	0	0	0.036237	0.29618	0	0	0.0589308	0.132187	0	0	0	0.0613569	0.0281202	0.25719	0.0982143	0.0109899	0.0108849	0	0	0.00970956	0	0	0.025	0.196704	1.0289
GSM1974651	LL	0.0213765	0	0.0700346	0.24152	0	0	0	0.177362	0.00311391	0	0.0267801	0.0344171	0.0426193	0.0687539	0.0368738	0.144576	0	0.0494968	0	0.0776535	0	0.0054236	0.729	0.0106867	1.08759
GSM1974661	LL	0.0409136	0	0.108515	0.203657	0	0	0	0.143602	0.0601434	0	0	0.0477725	0	0.101307	0	0.160695	0	0	0	0.117007	0	0.0163889	0.38	0.0556014	1.06825
GSM1974663	LL	0.155561	0	0	0.0597807	0	0.0251684	0	0.0905306	0.0372726	0.00631427	0	0.0400899	0	0.408444	0.0500069	0.0475445	0	0	0.0792864	0	0	0	0.001	0.442604	0.897987
GSM1974669	LL	0.0680621	0	0.0898827	0	0	0	0.144168	0.207396	0	0	0	0.0739807	0	0.218871	0.0474364	0.0588414	0	0.0909229	0	0	0	0.0004	0.029	0.189804	1.00979
GSM1974677	LL	0.0766935	0	0.0382484	0.0950474	0.0398228	0.195882	0	0.0413116	0	0	0	0.0472598	0.0123077	0.212101	0.0625109	0.0455851	0.0590562	0.0120415	0.0621314	0	0	0	0.069	0.15224	1.02707
GSM1974688	LL	0.126479	0	0.0674624	0	0.0488812	0.0880772	0	0	0.040272	0	0.0331862	0.0513766	0.0208569	0.294459	0	0.0568044	0	0.025906	0.146239	0	0	0	0.282	0.0733567	1.05844
GSM1974689	LL	0.0178222	0	0.118271	0.170035	0	0	0	0.19289	0.0432356	0	0.0164124	0.0316648	0	0.0398271	0.0310139	0.231151	0	0	0	0.0784182	0	0.0292584	0.822	-0.0029	1.08404
GSM1974693	LL	0.0588216	0	0.00838899	0.111094	0	0	0	0.174103	0.0187924	0	0	0.0850258	0	0.420518	0.0232852	0.0764325	0	0.00439444	0	0.0152146	0	0.00392948	0.051	0.164632	1.05471
GSM1974695	LL	0.032771	0	0.0383438	0.098734	0	0.0942772	0	0.0581017	0.0192576	0	0.00313015	0.0147772	0	0.4679	0.0358996	0.0506433	0	0.0212538	0	0.0581617	0	0.00674898	0.004	0.281503	0.997778
GSM1974702	LL	0.0394183	0	0.0217647	0.175746	0	0	0	0.268477	0.00269086	0	0.023398	0.0278994	0.0005	0.128362	0.0780632	0.0914351	0	0.0895523	0	0.02327	0	0.0294446	0.042	0.169795	1.0296
GSM1974705	LL	0.0545015	0	0.0263817	0.0995738	0	0	0	0.192806	0.0260224	0	0.0009	0.015576	0	0.342853	0.0310726	0.0646178	0	0.113865	0	0.0314383	0	0.0004	0.326	0.0655408	1.0859
GSM1974727	LL	0.0431244	0	0.036896	0.17886	0	0	0	0.136492	0.0414287	0	0	0.0147501	0	0.401934	0.019147	0.0965312	0	0	0	0.028309	0	0.00252786	0.025	0.198585	1.03176
GSM1974729	LL	0.073134	0	0.0879862	0.12081	0	0.00809352	0	0.11503	0.00337316	0	0	0.0615705	0.0144749	0.0791577	0.0304245	0.169614	0	0.00334358	0.225407	0	0	0.00758058	0.089	0.13212	1.02444
GSM1974730	LL	0.0674425	0	0.0784234	0.0939736	0	0.107248	0	0.0495873	0.0310899	0	0	0.0733899	0	0.108432	0.0717565	0.107606	0	0.0190737	0.162547	0	0	0.0294307	0.074	0.145009	1.02104
GSM1974742	LL	0.0790332	0	0.119418	0.100687	0	0	0	0.102362	0.00688839	0	0	0.05282	0	0.254606	0.0622225	0.14039	0.0407495	0.0168165	0.00266239	0	0	0.0213445	0.179	0.0994726	1.04836
GSM1974745	LL	0.119364	0	0.0571932	0.128966	0	0	0	0.0825012	0.00342805	0	0	0.0597888	0	0.0364603	0.119503	0.276432	0	0.0194922	0.0795181	0	0	0.0173525	0.198	0.0936861	1.05033
GSM1974748	LL	0.0795992	0	0.25679	0.208812	0	0.155324	0	0.0868731	0	0	0	0.0314443	0.0288388	0.0811285	0	0	0	0.0420725	0.0275099	0	0	0.00160699	0.199	0.0936542	1.04585
GSM1974753	LL	0.00800916	0	0.163062	0.0913171	0	0	0	0.0936228	0.0498908	0.0106653	0.00129101	0	0	0.442924	0.0227486	0.0497646	0	0.0176651	0	0.0490402	0	0	0.001	0.423982	0.910446
B63	LL	0.0460441	0	0.220971	0.215727	0	0.0556529	0	0.0364658	0.0808415	0	0.0212091	0.00532905	0.0496496	0.0289513	0.104346	0.0730902	0.0236198	0	0	0.0381034	0	0	0.27	0.0424398	1.06143
BP44	LL	0	0.0610506	0.0623757	0.332837	0	0	0.0458087	0.0399124	0.0277546	0	0.0121937	0.00824935	0.0878277	0.0223687	0.0795428	0.084749	0.0461284	0	0	0.0892019	0	0	0.165	0.0756482	1.06036
BP56	LL	0.0930368	0	0.0973773	0.211717	0	0.0558905	0.00253482	0.0248222	0.0483512	0	0.0336507	0.0223706	0.110438	0	0.0777823	0.100934	0.0239435	0	0	0.09273	0.00442086	0	0.79	-0.022	1.09141
BP62	LL	0.11076	0	0.0826741	0.245987	0	0.0113369	0.0464631	0.0497791	0.0184556	0	0.0068791	0.0387049	0.0772923	0	0.0937145	0.101891	0.0416937	0	0	0.0738802	0.0005	0	0.051	0.166471	1.01909
BP87	LL	0.00468628	0.00926522	0.026178	0.158877	0	0.131882	0	0.0458293	0.116482	0	0.0382561	0.00303774	0.0918249	0.0764402	0.0855186	0.0447561	0.00668963	0	0	0.145606	0.0146704	0	0.516	0.00354219	1.09854
BP90	LL	0.0224325	0	0.0216577	0.102302	0	0.123175	0	0.0480862	0.0729793	0	0	0.0487052	0.0529042	0.301808	0.0226046	0.0501206	0	0	0	0.11942	0.0138056	0	0.688	-0.0142	1.11862
BP94	LL	0.0154413	0.0348291	0.0525773	0.187141	0	0.0203997	0	0.0172939	0.0574037	0	0.0256566	0.00117755	0.0416013	0.301507	0.0514765	0.104347	0.0189264	0	0	0.0702226	0	0	0.446	0.01195	1.09804
BP95	LL	0.0330425	0	0.186607	0.127841	0	0.0910835	0.00153238	0.0647626	0	0	0.0225052	0.0182812	0.0905802	0	0.0681883	0.254327	0.00640117	0	0	0.0303582	0.00449071	0	0.152	0.0829549	1.03906
BP96	LL	0	0	0.0563831	0.243195	0	0.103934	0.0123208	0.0307356	0	0	0.0262121	0.0261768	0.0571608	0	0.107426	0.168527	0.0348636	0	0	0.104785	0	0.0282802	0.555	-0.0014	1.10151
BP98	LL	0.0090491	0	0	0.0767755	0	0.101398	0	0.068474	0.0514636	0	0.0520837	0	0.0372275	0.262933	0.15981	0.128394	0.00337632	0	0	0.0435042	0.00551135	0	0.024	0.229337	1.0127
BQ05	LL	0.0670253	0	0.0970798	0.253	0	0.0334038	0	0.0762907	0.0385253	0	0.00844177	0.0490353	0.0792934	0.0334857	0.0653592	0.121875	0.0225424	0	0	0.0487042	0	0.00593805	0.525	0.0023226	1.08547
BQ10	LL	0	0.00679148	0.0672373	0.27071	0	0.0138613	0	0.0143797	0.0967843	0	0.00818524	0.0159318	0.0260537	0.133596	0.047676	0.149136	0	0	0	0.0725442	0.0712776	0.00583534	0.553	-0.0012	1.08818
BQ12	LL	0.00499101	0	0.137623	0.132215	0	0.140683	0	0.0282819	0.0769878	0	0	0.0573411	0.140381	0	0.075201	0.0747162	0.0567934	0	0	0.0454315	0.0293543	0	0.468	0.00896743	1.07309
BQ22	LL	0.0654993	0	0.0177926	0.0970119	0	0.150969	0.00724158	0.0119471	0.0842853	0	0.0692025	0	0.0710219	0.209077	0.0710032	0.0807825	0	0	0	0.0465268	0.0176389	0	0.672	-0.0126	1.09576
BQ25	LL	0	0.0292989	0.0526499	0.241929	0	0.00865574	0.0133579	0.0397031	0.0631838	0	0.0281044	0	0.0916894	0.0682265	0.154139	0.101056	0.0364818	0	0	0.0450191	0.0265062	0	0.177	0.0714127	1.06745
BQ28	LL	0.0280121	0	0.0116696	0.120473	0	0.240271	0.0245197	0.0232531	0.0493589	0	0.0396589	0	0.0699756	0.158347	0.0557172	0.0943504	0	0	0	0.0843934	0	0	0.289	0.0386224	1.08063
BQ29	LL	0.109722	0	0.0657128	0.22164	0	0	0	0.0345565	0.0312681	0	0	0.0481609	0.0881693	0.00313954	0.038796	0.139025	0.0433896	0.024723	0.128322	0.0168463	0.00652853	0	0.562	-0.0024	1.0723
BQ30	LL	0.0245628	0	0.01489	0.099846	0	0.152441	0	0.0210858	0.0856426	0	0.0638744	0.00395213	0.0505071	0.231995	0.0228756	0.145922	0	0	0	0.0713216	0.0110843	0	0.242	0.0494931	1.07807
BQ35	LL	0.0108323	0.0008	0.0323766	0.129662	0	0.122301	0	0.0405878	0.063219	0	0	0.0709763	0.0867618	0.144013	0.0316953	0.081665	0.00962464	0	0	0.161661	0.0137829	0	0.785	-0.0214	1.11316
BQ42	LL	0.0892628	0	0.0288947	0.123783	0	0.113796	0	0.116074	0.0526335	0.00425331	0	0.0378326	0.0604972	0.0338645	0.108884	0.0544763	0.0307939	0	0	0.129195	0.0157604	0	0.328	0.0296026	1.0858
BQ44	LL	0.024726	0	0.0928238	0.151749	0	0.18728	0	0.0787198	0.0148167	0	0.00879827	0.0382811	0.0890333	0.0459234	0.0745062	0.0990849	0.0150517	0	0	0.0456123	0.033593	0	0.456	0.0105897	1.08068
BQ49	LL	0.0173703	0	0.145526	0.125898	0	0.0369666	0	0.0783024	0.077696	0	0.0339194	0	0.0713634	0.0859111	0.141694	0.128278	0.0170026	0	0	0.0254341	0.0146378	0	0.101	0.115291	1.03691
BQ55	LL	0.0696837	0	0.0612744	0.267357	0	0.0328658	0	0.0135939	0.0775925	0	0.0588519	0	0.0610023	0	0.0957101	0.146528	0.0683231	0	0	0.0472175	0	0	0.217	0.0557891	1.06764
BQ58	LL	0.0162574	0	0.109604	0.104246	0	0.242756	0	0.0859946	0	0	0.0379488	0.025687	0.0879873	0	0.0673811	0.131353	0.0491747	0	0	0.0416104	0	0	0.133	0.0918517	1.04709
BQ59	LL	0.0235494	0	0.0825957	0.155265	0	0.0816646	0	0.0671435	0.0297447	0	0	0.0485181	0.0974998	0.0556469	0.0847429	0.171856	0.0271355	0	0	0.0640439	0.010594	0	0.13	0.0931864	1.04515
BQ66	LL	0.0212743	0	0.0238936	0.136452	0	0.0654035	0	0.187109	0.0816856	0	0.0133606	0.0327347	0.0732585	0.0859264	0.12927	0.0951175	0.0327044	0	0	0.014919	0.00689179	0	0.02	0.246678	0.991998
DTN6	LL	0.0104847	0	0.0272141	0.278441	0	0.0599182	0.0131028	0.0221708	0.0605849	0	0.0261535	0.011884	0.0511953	0.105747	0.0966962	0.134625	0.0183777	0	0	0.0553156	0.0280894	0	0.46	0.00950699	1.09543
TN04	LL	0	0.0793806	0.00773187	0.162556	0	0.160665	0.00528394	0.0479415	0.0214117	0	0.0326499	0	0.10882	0	0.107897	0.205308	0.0387059	0	0.00541405	0.0162328	0	0	0.168	0.074454	1.0611
TN14	LL	0.0192458	0	0.179567	0.112823	0	0.168406	0	0.0585331	0.031918	0	0.0215038	0.0113051	0.0688499	0	0.100875	0.140069	0.0460409	0	0	0.038961	0.00190238	0	0.253	0.0466391	1.05641
TN30	LL	0.0259816	0.00895311	0.00757295	0.0820462	0	0.161517	0	0.125486	0.0793913	0	0	0.0616315	0.0826473	0.0499063	0.108753	0.120639	0.0594137	0	0	0.00518402	0.0208768	0	0.793	-0.0222	1.10375
TN36	LL	0.0584577	0	0.050705	0.151337	0	0.0729891	0.0268822	0.0797433	0.0579058	0	0	0.0380555	0.0824145	0.0213455	0.150432	0.119774	0.0372941	0	0.0426306	0	0.0100335	0	0.038	0.177997	1.01753
TN42	LL	0.0797002	0	0.0268231	0.143464	0	0.187922	0	0	0.119698	0	0.0866738	0	0.0779328	0.0458061	0.073528	0.110927	0	0	0	0.0241364	0.023388	0	0.528	0.00223931	1.09387
TN49	LL	0.0264566	0	0.0434706	0.144926	0	0.0993984	0	0.0826036	0.168839	0	0.0415847	0.010366	0.118647	0.0645149	0.0458544	0.0787719	0.0009	0	0	0.0414024	0.0322855	0	0.385	0.0211208	1.07951
TN50	LL	0.172837	0	0.0618585	0.116467	0	0.122435	0	0.0405469	0	0	0	0.0613465	0.124307	0.12437	0.0292917	0.0524265	0.0117779	0	0	0.0595365	0.0227994	0	0.556	-0.0015	1.08146
TN53	LL	0.0252219	0	0.098995	0.184494	0	0.102878	0	0.0434725	0.0998151	0	0.0677651	0	0.135462	0.0723409	0.0308329	0.0372318	0	0	0	0.0516166	0.0498743	0	0.675	-0.0129	1.08632
TN54	LL	0	0.0122272	0.107181	0.165778	0	0.14166	0	0.0374281	0.0652015	0	0.091386	0	0.0562461	0.0799909	0.0631148	0.134841	0	0	0	0.0408236	0	0.00412134	0.757	-0.0201	1.09474
TN55	LL	0.0725086	0	0	0.117116	0	0.15678	0	0.0351963	0.0575473	0	0.0232635	0.0032352	0.0788344	0.00251068	0.110135	0.158238	0.0992984	0	0	0.0625904	0.0227466	0	0.314	0.033735	1.07195
TN56	LL	0.137338	0	0.0176006	0.0394605	0	0.208226	0	0.00314714	0.0838409	0	0.0191671	0.0266656	0.0740064	0.171589	0.106773	0.060267	0	0	0	0.0388458	0.0130727	0	0.326	0.0303671	1.07991
TN60	LL	0.148178	0	0.0219086	0.14214	0	0.129933	0	0.074088	0.0628187	0	0	0.0252841	0.106638	0.0547763	0.1288	0.0709987	0.00549039	0	0.00681849	0	0.0221297	0	0.149	0.0839927	1.06188
TN65	LL	0.100855	0	0.0528952	0.230303	0	0.0745773	0	0.0677756	0.0520431	0	0	0.0441087	0.0772334	0.0114456	0.0755988	0.0936686	0.0321658	0	0	0.0731466	0.0141834	0	0.86	-0.0276	1.10262
TN68	LL	0.0121933	0	0.0247846	0.110049	0	0.111248	0	0.0995335	0.0455122	0	0.014076	0.0152229	0.0504676	0.172301	0.0952854	0.0933166	0.0104892	0	0	0.131151	0.0143701	0	0.715	-0.016	1.10626
TN76	LL	0.0328275	0	0.0350915	0.201315	0	0.133291	0.0164719	0	0.0268287	0	0.0475223	0	0.0966604	0.0735456	0.132033	0.160259	0.0339854	0	0	0.00167235	0.00849568	0	0.033	0.191833	1.01551
TN78	LL	0.0340774	0	0.119617	0.117295	0	0.0420106	0.0141648	0.0147626	0.0327972	0.0174858	0	0.0209912	0.139151	0.0518663	0.0103223	0.324349	0.00636408	0.00809026	0	0.026848	0.0198073	0	0.225	0.0539355	1.05712
TN81	LL	0.0179998	0	0.0786161	0.165542	0	0.0262452	0	0.035747	0.0957648	0	0.0326815	0	0.0299971	0.326336	0.0814564	0.043501	0.00117543	0	0	0.0397297	0.0252086	0	0.519	0.0029267	1.10271
TN85	LL	0.0708629	0	0.06092	0.138726	0	0.134507	0	0.0869794	0.0658104	0	0	0.0219181	0.0634091	0.0523861	0.105698	0.076505	0.015698	0	0	0.0777005	0.028879	0	0.278	0.0405239	1.07192
MB.0079	LL	0	0	0.0448677	0.103244	0	0.270369	0.00461211	0.0480738	0	0	0	0.0349321	0.0347977	0	0.0975056	0.111257	0.0231697	0	0.227171	0	0	0	0.218	0.0728861	1.06417
MB.0163	LL	0	0.007145	0	0.0582225	0	0.099996	0	0.0754933	0.0347867	0	0	0.0212908	0.00919836	0.175761	0.0548096	0.44581	0	0	0	0.0158844	0	0.00160294	0.027	0.222578	1.01773
MB.0200	LL	0	0.155803	0.00928784	0.0905408	0	0	0.0205616	0.161766	0	0.0546861	0	0.0436765	0.13707	0.0133084	0.0482954	0.127974	0.0230849	0.025218	0	0.0535239	0.0352031	0	0.063	0.154335	1.01802
MB.0292	LL	0	0.00262308	0	0.0343221	0	0.129745	0	0.0359623	0.0253877	0	0.0192922	0	0.00308621	0.326009	0.0506761	0.271075	0.0272103	0	0.0181896	0.056421	0	0	0.009	0.312662	0.974825
MB.0350	LL	0	0	0	0.0669908	0	0	0.00382395	0.0679615	0.0509205	0.0188125	0.0182448	0	0.00388573	0.438625	0.0423023	0.2322	0	0	0.0562331	0	0	0	0.002	0.390795	0.938297
MB.2753	LL	0.0207685	0	0	0.0423197	0	0.0417008	0.0179506	0.104123	0	0.0445691	0	0	0	0.452844	0.09348	0.164625	0	0	0.0176186	0	0	0	0.012	0.29033	0.998554
MB.2842	LL	0	0	0.110578	0.0362967	0	0.0883975	0.074448	0.0601774	0	0	0	0.0561818	0.0703925	0.129851	0.123363	0.122461	0	0.00379264	0.12406	0	0	0	0.04	0.184678	1.00612
MB.3123	LL	0.00394736	0	0.0662046	0.239614	0	0	0.0878678	0.0802455	0	0	0.0475182	0.0132432	0.0208795	0.236838	0.126359	0.0410234	0	0.00539263	0.0308665	0	0	0	0.026	0.237744	0.999408
MB.3453	LL	0.0001	0	0.107574	0.10528	0	0.0597676	0	0.0563261	0.0602895	0	0	0.0343392	0.0112173	0.154827	0.111991	0.147312	0.00784838	0	0.139856	0	0	0.0033103	0.026	0.239897	0.985202
MB.4621	LL	0.00268398	0	0	0	0	0.191649	0	0.0689852	0.0612484	0	0.056812	0.0641587	0	0.311077	0.0183544	0.182441	0	0	0.0288863	0	0	0.0137042	0.002	0.427296	0.906597
MB.4660	LL	0.03204	0	0	0.17451	0	0	0	0.144641	0.125782	0	0	0.0710519	0.0173705	0.189642	0.155324	0	0.0194295	0	0.0702088	0	0	0	0.09	0.132606	1.05718
MB.4707	LL	0.0109582	0.00840521	0	0.0598485	0	0.0594967	0	0.164654	0.0430928	0	0	0.0780523	0.02313	0.241268	0.123409	0.14067	0.0167284	0	0	0.0224494	0.00783693	0	0.03	0.209588	1.01683
MB.4717	LL	0	0.0189199	0	0.0771476	0	0.037579	0	0.0912509	0.0646959	0	0	0.0283186	0.0439728	0.373514	0.0280221	0.136873	0	0.00550904	0	0.0941969	0	0	0.032	0.204323	1.02985
MB.5008	LL	0.0368222	0	0	0.172831	0	0	0.0369153	0.127071	0.0469217	0	0	0.0527667	0.0128645	0.142576	0.108326	0.0573874	0.0222555	0	0.183263	0	0	0	0.728	0.001	1.09219
MB.5135	LL	0.0187331	0	0	0.0252905	0	0.0662426	0	0.0958468	0.0488129	0	0.0883401	0	0	0.334796	0.0620841	0.0896699	0	0	0	0.170184	0	0	0.2	0.0768163	1.09573
MB.5208	LL	0.040248	0	0.00910139	0.125164	0	0	0.0303936	0.131349	0.0422239	0	0.0441993	0	0.00529602	0.187723	0.147702	0.198124	0.0270843	0	0.0113909	0	0	0	0.002	0.413407	0.911885
MB.5295	LL	0.00199986	0.0044496	0	0.0375762	0	0.0511595	0	0.155583	0.0581009	0	0	0.0536651	0	0.304033	0.128876	0.151442	0	0.0104149	0.0427001	0	0	0	0.144	0.0989008	1.07595
MB.5335	LL	0.0089845	0	0	0.153301	0	0.0979481	0	0.0800248	0.0710338	0	0.0341748	0	0.0765166	0.240431	0.0999663	0.0388402	0.0156057	0	0	0.083173	0	0	0.174	0.0907839	1.06662
MB.5346	LL	0	0.00144771	0.078686	0.0884622	0	0	0.0438678	0.144115	0.0428076	0	0.0417951	0.041655	0.0420095	0.308207	0.0768294	0.0373598	0.0188865	0	0	0.0175139	0.0163582	0	0.276	0.0627881	1.07239
MB.5547	LL	0	0.0179207	0	0.0991041	0	0	0.0138354	0.180215	0.0415754	0	0.0489073	0	0.0193908	0.417483	0.0855597	0.0639283	0	0	0.0120806	0	0	0	0.277	0.0623805	1.1024
MB.6098	LL	0	0	0.0326642	0.118634	0.0184897	0	0	0	0.0164742	0	0.0224328	0.0120133	0.0200439	0.380238	0.2256	0.11044	0	0	0	0.0429701	0	0	0.003	0.37089	0.962123
MB.6251	LL	0	0.0721113	0	0	0	0.0468927	0	0.07836	0.0337017	0.0198337	0	0.0499279	0.0191705	0.383325	0.0498686	0.196965	0.0013658	0	0	0.0290268	0.0194512	0	0.006	0.323679	0.968241
MB.7007	LL	0	0.0127919	0	0.129101	0	0.00147412	0.04895	0.0919491	0.0207983	0	0	0.0548348	0.0421167	0.18104	0.144032	0.204258	0.0330859	0	0.0155456	0.0200219	0	0	0.004	0.335979	0.952571
MB.7038	LL	0	0.0248399	0.105373	0.0945396	0	0.0728683	0	0.0630395	0.0205414	0.0526186	0	0	0.0123589	0.207379	0.105277	0.127096	0.0226723	0	0.0913959	0	0	0	0.003	0.35042	0.938335
MB.7049	LL	0.06816	0.0450612	0.0247099	0.278511	0	0	0.0318725	0.151324	0.0205033	0	0	0.0745472	0.0146537	0.0778045	0.0552979	0.0978136	0.0143728	0	0.0453685	0	0	0	0.195	0.080192	1.0679
MB.7066	LL	0.0425853	0	0.0105227	0.0464942	0	0.140453	0	0.0972859	0.0176061	0.00616688	0.0554751	0	0	0.282084	0.0488555	0.19861	0.00593927	0	0.0479222	0	0	0	0.11	0.116668	1.05339
MB.7267	LL	0.0118323	0	0.0681915	0.134483	0	0	0	0.123783	0.0260868	0.00943537	0.00297661	0.0151675	0.0314103	0.281274	0.181072	0.0785426	0.0143798	0	0.0213663	0	0	0	0.004	0.338917	0.955511
TCGA.A7.A0CE	LL	0.0997871	0	0.0719031	0.0521663	0	0.0665768	0	0.0469376	0.0447326	0	0.00983246	0.00143439	0	0.244993	0.121139	0.205771	0	0	0.0347267	0	0	0	0.208	0.0823717	1.0663
TCGA.BH.A18T	LL	0.0361821	0	0.0160568	0.0992665	0	0.147011	0	0.0757455	0.0215681	0	0	0.0187169	0	0.327656	0.0971681	0.129508	0	0	0.0311211	0	0	0	0.053	0.151518	1.04756
TCGA.AO.A12F	LL	0.032541	0	0.00392168	0.0457476	0	0.142312	0	0.109437	0	0	0	0.0297437	0.0459813	0.124688	0	0.264408	0.0172253	0.0178042	0.145966	0	0.0106038	0.00962052	0.732	0.00235061	1.08188
TCGA.A2.A0T2	LL	0.0462175	0	0.0980195	0.152112	0	0.102883	0	0.0985103	0.0249238	0	0	0.0248524	0.0116612	0.0837955	0.0933022	0.236785	0.00725793	0	0.0196808	0	0	0	0.187	0.0887543	1.04997
TCGA.A1.A0SO	LL	0.114273	0	0.0798062	0.0485271	0	0.149264	0.00889683	0.0725419	0.0123724	0	0.00499912	0	0	0.193979	0.0979668	0.215303	0.00206991	0	0	0	0	0	0.508	0.0282809	1.08124
TCGA.A2.A3XU	LL	0.118869	0	0.0936137	0.0623415	0	0	0	0.117629	0.0443938	0	0	0.0205689	0	0.294191	0.0006	0.227602	0.00650229	0	0.0136682	0	0	0	0.926	-0.0277	1.11404
TCGA.C8.A1HJ	LL	0.0900713	0	0.0351192	0.0521779	0	0.166832	0	0.134445	0	0	0	0.0112751	0.0189795	0.0743878	0.155353	0.170065	0	0.0640471	0.0165962	0	0.0106511	0	0.133	0.105776	1.05904
TCGA.AR.A1AY	LL	0.00428965	0	0.00116349	0	0	0.170168	0	0.0316266	0.0389333	0	0.00833216	0	0	0.59827	0.0233947	0.0718455	0	0	0	0.0477314	0.0009	0.00335954	0.038	0.169356	1.09996
TCGA.EW.A1PH	LL	0.136283	0	0.0709584	0.117364	0	0.0956632	0.00981139	0.127248	0	0	0.00509181	0	0	0.133208	0.144851	0.137794	0.0068908	0.00753984	0.0072953	0	0	0	0.238	0.0747212	1.06592
TCGA.AC.A2QH	LL	0.00177798	0.00595809	0	0	0	0.214789	0	0.0112174	0.0529662	0	0.0688887	0	0	0.476377	0.00852754	0.128364	0	0	0	0.0311337	0	0	0.002	0.386113	0.943112
TCGA.OL.A6VO	LL	0.0191523	0	0	0.0374705	0	0.110015	0	0.070684	0.0212221	0	0.00398685	0.00221295	0	0.622603	0.055006	0.0496358	0	0.00714096	0.0006	0	0.0003	0	0.02	0.220332	1.07183
TCGA.B6.A402	LL	0.00189043	0.00104441	0	0.0580955	0	0.111271	0	0.0739533	0.0504348	0	0.038441	0	0	0.486922	0.00145051	0.11988	0	0	0	0.0566165	0	0	0.008	0.252762	1.02435
TCGA.E2.A574	LL	0.015785	0	0.00191869	0.0816304	0	0.254942	0	0.0497083	0.0514912	0	0.0327893	0	0	0.368743	0.0002	0.120718	0	0	0.0221069	0	0	0	0.273	0.0683637	1.09872
TCGA.AN.A0XU	LL	0.0280844	0	0.0468804	0.00530655	0	0.0777848	0	0.118066	0	0	0.0131863	0.0519563	0	0.285717	0.189267	0.141681	0	0	0.0420695	0	0	0	0.004	0.350227	0.952941
TCGA.AQ.A54N	LL	0.0618091	0	0.111687	0.123407	0	0.137526	0	0.155527	0.00186835	0	0.0163299	0.0143439	0.0116747	0	0.0704374	0.281124	0	0.00154958	0.0127165	0	0	0	0.879	-0.0182	1.09146
TCGA.AN.A0AR	LL	0.0779019	0	0.0023958	0.0173458	0	0.151713	0	0.119845	0.0251397	0	0	0.0325563	0.00437385	0.121661	0.0317603	0.226915	0.169358	0	0.0190344	0	0	0	0.829	-0.0108	1.09
TCGA.BH.A0E0	LL	0.0137694	0	0.0205629	0	0	0.22757	0	0.211666	0.00315799	0	0	0.0188325	0.0298113	0.0460496	0	0.134007	0.0860483	0.102319	0.0991419	0	0.00706325	0	0.171	0.0923516	1.0449
TCGA.AR.A2LR	LL	0.00503129	0	0.00339779	0	0	0.286916	0	0.122073	0.0138007	0	0	0.0112358	0.0803732	0.118725	0.0217366	0.213631	0	0	0.101993	0	0.0210867	0	0.585	0.0198639	1.07861
TCGA.OL.A5RW	LL	0.00976026	0	0.148359	0.0155519	0	0.0872703	0	0.12617	0.0160648	0	0	0.0133342	0.00187761	0.178408	0.0481107	0.22424	0	0.111683	0.0191699	0	0	0	0.034	0.178414	1.01393
TCGA.B6.A1KF	LL	0.00121189	0	0.072741	0	0	0.20085	0	0.042387	0.0216456	0	0.074996	0	0	0.469535	0	0.106655	0	0	0	0.00997884	0	0	0.038	0.165078	1.06198
TCGA.E2.A1LK	LL	0.00498426	0	0.00171939	0	0	0	0	0.0218321	0.0552056	0.00254387	0.00939281	0	0	0.642557	0.0079114	0.151952	0	0.054424	0	0.0474778	0	0	0.2	0.0833536	1.18614
TCGA.A8.A07O	LL	0	0	0	0.0703544	0	0	0	0.0446189	0.058041	0	0.0220585	0	0	0.679001	0.0225471	0.085758	0	0.00238002	0	0.015241	0	0	0.002	0.41835	0.956314
TCGA.A7.A6VW	LL	0.0331918	0	0.00392468	0.0183392	0	0.0936629	0	0.0905815	0.0273903	0	0	0.054303	0.0458776	0.154556	0.00129287	0.250564	0	0.18481	0.0134082	0	0	0.0280979	0.033	0.185209	1.01944
TCGA.C8.A26Y	LL	0.0829081	0	0	0.0436001	0	0.0629934	0	0.104909	0.0501742	0	0.0210442	0	0	0.393834	0.0410793	0.199458	0	0	0	0	0	0	0.008	0.251339	1.00798
TCGA.A7.A0DA	LL	0.00987328	0	0	0	0	0.159544	0	0.0578417	0.0343364	0	0	0.0899774	0	0.456252	0	0.164058	0	0.0192311	0	0.00888634	0	0	0.033	0.18554	1.05982
TCGA.AN.A0G0	LL	0.0358509	0	0.0309276	0.0137178	0	0.0996303	0.00419409	0.0810035	0.0358532	0	0.0515346	0	0	0.275598	0.0754403	0.279848	0	0	0.0164011	0	0	0	0.683	0.00772484	1.10966
TCGA.A1.A0SP	LL	0.0648051	0	0.00502485	0.0213463	0	0.13761	0	0.056178	0.033013	0	0	0.0334701	0.0245192	0.332924	0.068403	0.154826	0.0538448	0	0.0140357	0	0	0	0.006	0.289241	0.977934
TCGA.A1.A0SK	LL	0	0.0102273	0.0130761	0.063261	0	0.338549	0	0.219651	0.0166069	0	0	0	0	0.300756	0.00895265	0.0001	0	0	0.0288309	0	0	0	0.613	0.0155202	1.13044
TCGA.E2.A158	LL	0.100879	0	0.0831879	0.0978376	0	0.0823281	0	0.196503	0	0	0.00812011	0.0136349	0.0165405	0.0882277	0.146316	0.119976	0.0249385	0.00122869	0.0202814	0	0	0	0.316	0.0574285	1.06928
TCGA.AN.A04D	LL	0.132872	0	0.11919	0.0536593	0	0.0702499	0	0.103129	0.00253065	0	0.0175673	0.0188096	0.0125537	0.0582635	0.0495754	0.35131	0	0.0005	0.00981666	0	0	0	0.977	-0.0395	1.09459
TCGA.BH.A18Q	LL	0.0760814	0	0.0500404	0.117609	0	0.0568891	0	0.145441	0	0	0.0204657	0.0362398	0.0400327	0.0383521	0.190622	0.137683	0.00249509	0.0325632	0.0521729	0	0.0033136	0	0.029	0.193028	1.02351
TCGA.E9.A5FL	LL	0.0276638	0	0.0383031	0.0518162	0	0.00532148	0	0.0840558	0.025693	0	0	0.0252903	0.0523588	0.11988	0	0.487608	0	0.0431004	0	0	0.0389092	0	0.038	0.165234	1.03899

## Sheet: ssGSEA_scores
Supplementary Table 4: In-silico immune characterization over benchmark TNBC datasets (Showing only tumors with >60% of tumor purity) - Cibersort, ssGSEA, xCell
Immne cell	Class CTLA-4 Activated-like (ERK)	Activated B cell	Central memory CD4 T cell	Central memory CD8 T cell	Effector memeory CD8 T cell	Immature B cell	Regulatory T cell	T follicular helper cell	Type 1 T helper cell	Activated dendritic cell	CD56dim natural killer cell	Natural killer cell	Natural killer T cell	Plasmacytoid dendritic cell	Macrophage	MDSC	Monocyte
Class		Adaptative	Adaptative	Adaptative	Adaptative	Adaptative	Adaptative	Adaptative	Adaptative	Adaptative-Innate	Adaptative-Innate	Adaptative-Innate	Adaptative-Innate	Adaptative-Innate	Innate	Innate	Innate
GSM491195	HH	0.124239	0.018114	0.134796	0.172301	0.281031	0.227814	-0.0398008	0.099068	0.267657	0.150604	0.195124	0.0539326	0.0367715	0.109032	0.312933	0.17345
GSM491198	HH	0.0957896	-0.0796388	0.0709768	0.122408	-0.106237	-0.0259858	0.0250832	0.0726296	0.0011651	0.0934948	0.0736262	0.141981	-0.112242	0.0842909	-0.0274442	-0.0387058
GSM491202	HH	0.172071	-0.016579	0.124682	0.0775567	0.116601	0.246008	0.0482347	0.130776	0.163034	0.101005	0.138046	0.127621	-0.012823	0.183571	0.310713	0.0815498
GSM540285	HH	-0.0809817	0.0509122	0.0375754	0.00732342	-0.192396	-0.0131818	-0.00417388	0.043427	0.13234	0.0674866	-0.0396801	-0.0131025	0.0985598	-0.0439302	-0.140639	-0.0331378
GSM540348	HH	0.19717	0.0179955	0.0608426	0.112329	0.0602033	0.103659	0.0424923	0.140485	0.150644	0.215695	0.00503374	0.0951004	0.0983861	0.0262462	0.223526	0.0363147
GSM540357	HH	0.00389321	0.0255899	0.0880871	0.191244	-0.0719801	0.0450846	-0.00108316	0.142638	0.153166	0.0995421	0.0661928	0.0471681	0.0858975	0.0901984	0.126459	-0.0463232
GSM540359	HH	0.24683	-0.0470232	0.145905	0.0528932	0.27728	0.10291	0.0829871	0.136613	0.125089	0.104318	0.0735448	0.0202282	-0.0795266	0.0439889	0.241492	0.0131455
GSM1974567	HH	0.0937517	0.0957738	0.109651	0.185477	0.125788	0.215551	0.0976465	0.049114	0.184649	0.0618002	0.0246026	0.0938758	0.0810802	0.140394	0.197025	0.16128
GSM1974577	HH	0.265513	0.0684494	-0.00512051	0.0744705	0.129732	0.0568805	0.100678	0.0743617	-0.00305221	0.0550333	0.0225822	-0.0569237	0.0315712	-0.0277246	-0.114433	0.193202
GSM1974582	HH	0.426802	0.13414	0.162121	0.0859513	0.421111	0.198933	0.0349306	0.186208	0.142135	0.0110018	0.10268	0.0870957	-0.0149044	-0.0836912	0.170084	0.147863
GSM1974591	HH	0.0766391	0.269882	0.226459	0.335318	0.0975838	0.295974	0.0975191	0.191708	0.228064	0.116141	0.0685009	0.0831552	0.0359162	0.0698665	0.302111	0.13936
GSM1974614	HH	0.00881338	0.154291	0.179061	0.22427	0.132556	0.18653	-0.0310196	0.17778	0.234856	0.153558	0.141735	0.129402	0.0197407	0.0877694	0.283445	0.128159
GSM1974620	HH	-0.066955	-0.00177482	0.141565	0.0639424	-0.20653	0.251262	0.0394642	0.0923146	0.0848066	-0.102187	0.038661	0.0590206	0.00643976	0.0477547	0.135163	-0.0157471
GSM1974624	HH	0.146849	0.0615657	0.140888	0.256354	0.250864	0.292925	0.089444	0.194012	0.213267	-0.0864836	0.118129	0.1145	0.0563632	0.0202635	0.184906	0.109416
GSM1974628	HH	0.209284	0.138314	0.184493	0.264416	0.116469	0.140838	0.0986527	0.145661	0.227133	0.265537	0.108367	0.00212231	0.0474247	-0.0475214	0.267263	0.154442
GSM1974633	HH	0.508285	0.0516215	0.0361648	0.280581	0.348099	-0.0659107	0.0852152	0.173856	0.235846	0.296705	-0.0367104	-0.0674515	0.0973469	-0.00272405	0.296626	0.201742
GSM1974634	HH	0.312049	0.0422283	-0.0392003	-0.0181457	0.039003	-0.120808	0.0718281	-0.0291239	-0.10151	0.208838	-0.0337309	-0.118177	0.138146	-0.0318864	-0.0933939	0.162799
GSM1974646	HH	0.381573	0.0934587	-0.0401245	0.142845	0.211401	0.302459	0.116521	0.142292	0.222211	0.0183039	-0.0418061	0.125412	0.125435	0.100503	0.275771	0.0555751
GSM1974653	HH	0.192101	-0.15374	0.0749468	-0.0195334	0.24648	0.0592842	0.0116224	0.0834883	0.114938	0.198509	0.0100559	0.0457654	0.0045605	0.124663	0.174451	0.0715762
GSM1974656	HH	0.235153	0.0658842	-0.0130252	0.230869	0.218765	0.0268408	-0.00765215	0.0889738	0.108119	0.0385878	0.136481	0.0694163	0.116842	-0.0266204	0.0712946	0.115347
GSM1974664	HH	0.0294787	0.0285657	0.0667678	0.0553796	-0.0844903	-0.0106999	0.0608397	0.0335862	0.0562153	0.0475855	0.107232	0.0835401	0.0291775	-0.0545136	-0.0869952	-0.0133338
GSM1974670	HH	0.0886475	-0.0439249	-0.0559662	0.100948	0.0295514	-0.286	-0.0138161	0.0431565	0.0979336	0.208245	0.143678	0.0909414	0.0393392	-0.0298508	0.0279486	0.0455264
GSM1974679	HH	-0.00307188	-0.052549	0.0600887	-0.019767	0.031246	0.0772175	-0.0135732	-0.0286138	0.197162	0.19447	-0.0379393	-0.027618	0.0195686	0.0846505	0.168165	0.0826676
GSM1974682	HH	0.276544	0.156659	0.0900353	0.0514735	0.144825	0.142562	0.158414	0.076695	0.0354132	0.284582	0.0606352	0.118173	0.119612	0.0548383	0.196757	0.0841039
GSM1974701	HH	0.0587393	-0.00895751	-0.140258	-0.00262683	0.0128536	-0.321881	-0.139978	0.0619193	0.125861	0.220159	0.138122	0.0791119	-0.0661328	-0.0219087	-0.0121043	0.0778521
GSM1974704	HH	-0.0363673	0.053487	-0.0492156	-0.00613687	-0.0677113	-0.0676652	-0.0274617	0.0675146	-0.000606745	0.0993563	0.0457581	-0.0334273	0.0667213	0.0977046	0.013877	0.0915685
GSM1974707	HH	-0.0635832	0.0933577	-0.117078	-0.0845309	-0.0236389	-0.108543	-0.0315011	0.0655423	0.115073	0.0753852	-0.0196252	-0.00779915	-0.123965	-0.112873	-0.103036	0.108596
GSM1974710	HH	0.063061	-0.116551	-0.0084037	0.162105	0.117598	-0.0143657	0.00950519	0.0802156	0.0676614	0.117508	-0.0299513	-0.0438027	-0.0557197	0.0808411	0.150362	-0.06656
GSM1974722	HH	0.205554	0.0798691	-0.00743342	0.0735964	0.0777392	-0.13642	0.165441	0.0444682	-0.0292328	0.178454	-0.00854752	0.0563925	-0.0116544	-0.0346809	-0.0560024	0.157924
GSM1974740	HH	0.125657	-0.01438	0.120726	0.0842432	0.127412	0.0621998	0.113646	0.0428742	0.118352	0.156416	0.0266426	0.0429206	0.0565135	0.19045	0.138939	0.0190672
GSM1974754	HH	0.0236919	0.16338	0.128644	0.110606	0.153603	0.115543	0.193363	0.0314411	0.0088487	0.0959535	0.0479885	0.102124	0.16309	0.108121	0.020148	-0.144054
GSM2738791	HH	0.0863401	0.111989	0.0420186	-0.0353635	0.0702621	0.0737444	-0.005146	0.0875831	-0.00271583	0.108108	-0.0548387	0.133723	0.0207282	-0.00527413	-0.0600399	0.167213
GSM2739171	HH	-0.0646547	-0.0233768	0.0693738	0.028739	-0.175239	0.051623	-0.0145894	0.00451943	0.0313234	0.131307	0.0709975	0.0208317	-0.09459	0.0757926	-0.105641	-0.015296
GSM2739182	HH	-0.0225911	-0.0248162	0.0948529	0.0335452	0.105483	0.146031	0.00125	0.0521717	0.153164	0.0285641	0.0310508	0.102206	-0.0478029	0.123124	0.0574961	-0.0484792
GSM1977646	HH	0.0199939	-0.00230525	0.079821	0.123357	0.0158898	0.0315526	0.0389947	0.018167	0.172484	0.171509	0.0565636	0.0657552	0.0180619	0.135442	0.242931	-0.0534072
GSM1977648	HH	0.505285	0.0509427	-0.132732	0.201266	0.413738	0.144721	0.0857668	0.125045	0.115531	0.0765478	0.0525325	0.0530554	-0.0280424	-0.064253	0.138749	0.11482
GSM1977661	HH	0.00687755	0.0818786	0.0894506	0.0889365	0.11729	0.203677	0.0200291	0.0875227	0.207556	0.102339	0.16986	0.113456	0.115136	0.138308	0.244794	0.0294059
GSM1977670	HH	0.119635	0.00410136	0.158387	-0.0332175	0.103501	-0.160954	-0.0102745	0.00724974	0.00700102	0.0502334	-0.02112	0.00669679	0.147105	-0.080379	-0.169935	0.079613
GSM1977750	HH	0.179405	0.0324574	0.192117	0.1886	0.203278	0.224966	0.097556	0.102854	0.203696	0.0854712	0.161622	0.157941	0.104067	0.0800675	0.336952	0.0614477
GSM1977760	HH	-0.0450349	-0.0706265	-0.118016	0.0270646	0.0591731	0.0368265	0.0214445	0.016877	0.120252	-0.0589068	0.0328145	0.0871535	-0.0775285	-0.104844	0.0601431	0.00696138
GSM1977761	HH	0.274184	0.0642685	-0.00813916	-0.0688075	0.235853	-0.0961882	-0.0362057	0.0336036	0.145972	-0.0163056	-0.0259205	0.0186368	0.00892785	0.021799	-0.10832	-0.00374938
GSM1977764	HH	0.188825	0.0130187	0.15288	0.0244735	0.114594	0.120132	0.0551631	0.100874	0.136482	0.056933	-0.0308672	0.137021	0.159206	0.100321	-0.103145	0.00392978
GSM1977780	HH	-0.107085	0.0886217	0.121767	-0.135403	-0.118192	0.172792	0.0286822	-0.00932705	0.0336543	0.146188	0.00190033	-0.0687969	0.0155308	0.0574631	-0.0101828	0.107758
GSM1977795	HH	0.192349	0.0409209	0.0483719	0.0987404	-0.0761471	-0.131585	0.058391	0.0249669	0.0278371	0.0529748	-0.0337807	0.0373449	0.0374841	-0.0549307	-0.140259	0.0462327
GSM1977796	HH	0.07346	0.0614432	0.0593154	0.0739639	0.0989407	0.104581	0.0383304	0.0872645	0.0510048	-0.00723901	0.0744765	0.0437365	-0.0681209	0.0391559	0.153747	0.0317079
BP46	HH	0.20011	0.153244	0.0946411	0.244035	0.213074	0.202663	0.149959	0.145055	0.264276	0.168559	0.13276	0.122953	0.257322	0.115015	0.279557	0.106816
BP60	HH	0.169075	0.0944256	0.106145	0.0882686	0.237898	-0.0548404	-0.0204996	0.00647847	-0.0328968	0.0691945	-0.032627	0.0373426	0.0410745	-0.012056	0.0758091	-0.0153715
BP61	HH	0.0845906	0.094777	0.00759129	0.180636	0.196582	0.219695	0.133549	0.135664	0.213803	0.0718019	0.0495338	0.220772	0.173618	0.134994	0.268506	0.0183714
BP63	HH	0.0300436	0.3441	0.230095	0.266075	-0.0216003	0.287635	0.110322	0.114504	0.197535	0.140538	0.192019	0.140185	0.237374	0.0868847	0.291153	0.124421
BP69	HH	0.106367	-0.0912558	0.156802	0.217692	0.159442	0.239095	0.12034	0.162464	0.0736461	0.0870492	0.149536	0.166379	-0.0945434	0.146054	0.244548	0.0722085
BQ00	HH	0.0267081	0.208329	0.263063	-0.076274	0.149683	0.17552	0.0902464	0.0981716	0.246294	0.105593	0.0916953	0.0983451	0.222295	0.128642	0.205312	0.168192
BQ01	HH	-0.246159	0.187898	0.327474	0.11472	0.110323	0.302559	0.0604314	0.107417	0.133257	0.220357	0.191344	0.00840685	0.254436	0.0995197	0.313391	0.0694495
BQ07	HH	-0.0626919	0.140425	0.100733	0.0374824	0.0407027	0.1079	0.00818195	-0.00925254	0.115478	0.171423	0.130101	0.0175035	0.158677	-0.0834051	0.194281	0.100201
BQ33	HH	0.126157	0.235585	0.157142	0.299705	0.269215	-0.00315137	0.0910761	0.0732141	0.122269	-0.0625275	0.137627	0.0723686	0.0821724	0.0358971	0.297889	0.210576
BQ36	HH	0.305659	0.122784	0.202231	0.380525	0.364695	0.348717	0.112125	0.151446	0.195137	0.215342	0.110416	0.210586	0.0773384	0.056596	0.287334	0.0570963
BQ39	HH	0.372182	0.105484	0.0844455	0.114696	0.418958	-0.0326663	0.0451622	0.181405	0.0683069	0.134447	0.0214935	0.0662926	0.0949469	0.0491241	0.269809	-0.074639
TN10	HH	0.118649	0.23735	0.0563318	0.190491	0.12528	0.0070722	-0.0417727	0.098766	0.105054	0.148831	0.0998521	0.0480882	0.198659	-0.0222321	0.224493	0.102054
TN11	HH	-0.0319936	0.127427	0.145375	0.286163	-0.0459925	0.00488483	-0.0310484	0.0658632	0.102595	0.144751	0.0893067	0.0909688	0.0759563	-0.148839	0.0432554	0.018217
TN26	HH	0.181947	0.301706	0.291549	0.146652	0.135427	0.21754	0.11391	0.146087	0.206974	0.201509	0.159919	0.128797	0.144284	0.0556961	0.301617	0.0922742
TN5	HH	-0.0538352	0.148541	0.140779	-0.000327428	-0.243111	-0.0833463	0.0535428	-0.00636899	0.0797925	0.0827128	0.0540071	-0.054785	0.0721125	-0.238246	-0.106423	0.150858
TN66	HH	0.0669581	0.140593	0.0468313	0.200168	0.0395857	-0.173894	-0.117784	0.0654499	0.0322444	0.186707	0.111628	0.0171259	0.056618	-0.228661	0.0811166	0.068571
TN7	HH	0.558817	0.0428101	0.00380202	0.301679	0.566643	-0.00464906	0.128117	0.0663592	0.081933	0.230615	0.0879809	0.197271	-0.0935866	-0.0193571	0.200655	0.180257
MB.0100	HH	0.176895	0.0930389	0.0836098	-0.0121112	-0.039348	-0.0820509	-0.019063	0.132118	-0.0120832	0.202469	-0.00149944	0.0346403	0.0713149	-0.0467053	-0.167451	0.0406144
MB.0396	HH	-0.0197635	0.0111461	0.0381124	0.131266	-0.0270967	0.101829	0.00036331	0.0480315	0.0404203	-0.0384879	-0.0223704	0.14644	-0.0904912	0.0115689	-0.0467055	0.0629656
MB.0558	HH	0.0460099	0.188802	0.101368	-0.132829	0.0641338	0.193585	0.126786	0.0590898	0.082669	0.183749	0.0899578	0.0905205	0.126941	0.0788809	0.0953142	0.237571
MB.0901	HH	-0.161017	0.0475932	0.113101	0.0617885	0.17115	0.0883736	0.0656115	0.0357565	0.14066	0.273037	0.0793378	0.136574	-0.13781	0.181719	0.179953	0.171869
MB.2718	HH	0.066649	0.0707439	-0.0858619	0.228522	0.213886	0.256706	0.0659455	0.0568148	0.167557	0.304445	0.0629138	0.14724	0.139101	0.0509906	0.124303	-0.0108513
MB.3057	HH	0.184695	-0.0482698	0.051071	0.197289	0.121306	0.0476274	0.0159116	0.0872727	0.186832	0.266475	0.0415556	0.119614	0.187105	0.0129198	0.161522	0.112887
MB.3297	HH	0.315958	0.1038	-0.0244517	0.0824109	0.231635	0.0412985	0.050574	0.0743885	0.0331963	0.173598	-0.0202911	0.0172856	0.178212	0.0134099	-0.100049	0.0360153
MB.3706	HH	-0.0460636	0.111592	0.147829	0.0879158	-0.060064	0.216989	0.041409	0.151895	0.26629	0.0720697	0.18451	0.119496	0.159413	0.0847955	0.242048	0.132897
MB.4303	HH	0.0242676	0.0695532	0.033083	0.0614981	-0.076117	-0.0755261	-0.1274	0.00800839	0.0662612	0.239972	0.0366088	-0.0276642	0.0659617	-0.0874649	0.165156	0.0702575
MB.4332	HH	-0.0246761	-0.0738313	0.0662839	0.0410918	-0.0970935	0.011608	-0.0573021	-0.0327235	0.182697	0.119998	-0.0470613	0.100652	0.079171	-0.101976	-0.0184816	0.122911
MB.4407	HH	-0.077677	-0.0352681	0.0930407	0.0396398	-0.0520701	0.0913433	0.00124146	-0.0207505	0.0579998	0.140641	0.126836	0.0452226	0.118763	-0.0576151	-0.108336	0.120015
MB.4408	HH	0.249445	-0.164515	0.145169	0.154252	-0.0628144	0.0236564	-0.0366078	0.0279954	0.0845778	0.262802	0.0329926	0.102858	0.112133	0.0470466	0.121839	0.0541618
MB.4417	HH	-0.0212862	-0.00686383	0.0170754	0.13508	-0.0784066	0.004067	-0.00878888	0.0288573	0.209109	0.265316	0.0310882	0.0899184	0.0725807	0.0620703	0.172924	0.124446
MB.4679	HH	0.26916	0.041886	0.0715061	0.204337	0.100649	0.0159264	0.0797486	0.165721	0.236934	0.211709	0.0723135	0.0761329	0.0533126	0.0396911	0.247253	0.0463419
MB.4732	HH	0.139653	-0.0900857	-0.0106116	0.145708	-0.0530685	0.0575119	0.0375942	0.149396	0.0742402	0.246893	0.00338403	0.0772033	0.0271468	-0.0399112	0.0486559	0.0484455
MB.4757	HH	0.195968	0.0710281	0.0902889	-0.106952	0.0555339	0.0151837	0.0779228	0.0173628	0.137081	-0.057909	-0.00722899	0.0520627	0.0456326	-0.0976033	0.0802122	0.0204991
MB.4793	HH	-0.0131818	-0.00256448	0.1505	0.0131745	0.0761873	0.0402781	0.0306796	0.0103836	0.122359	0.131486	-0.00406364	0.0631953	0.113903	-0.0642195	0.155048	0.109645
MB.4880	HH	-0.00891343	-0.0827343	0.0509691	0.109441	-0.174583	-0.0318824	-0.000397657	0.0618798	-0.00819681	0.108903	0.00538556	-0.0217219	-0.0823557	-0.0634537	0.0584491	0.0679962
MB.4881	HH	0.0369378	0.0675749	0.0358024	-0.0514943	-0.152163	-0.12661	-0.123781	0.107261	-0.0667807	0.0765249	-0.0881875	0.0528062	-0.00789771	-0.175073	-0.0739289	0.071057
MB.4945	HH	0.202127	0.0250068	0.150415	-0.0126738	0.0115239	-0.170578	-0.0438718	0.0148309	0.0693337	0.0658107	-0.00798606	-0.0168388	0.0920453	-0.0701826	-0.154534	0.172179
MB.5057	HH	-0.105381	-0.0627312	0.157542	-0.080114	-0.0559559	-0.0207779	0.0671794	0.121326	-0.159754	-0.0620786	0.0484785	0.0728635	-0.0195047	-0.0299985	-0.166684	0.0370709
MB.5298	HH	0.380919	0.00147445	0.107533	0.0948488	0.208079	-0.0467203	0.0235507	0.0971071	0.0946084	0.110432	0.0308022	0.0234382	0.0425451	0.129879	0.149758	0.0161118
MB.5526	HH	0.39138	0.00162809	-0.0248034	-0.030558	0.187883	-0.00356422	0.0686807	0.127518	-0.0152081	0.174851	0.0112302	-0.0157531	0.00712777	-0.0499299	-0.0565467	0.0677026
MB.6242	HH	-0.143456	0.0268616	0.0453244	-0.00986545	0.0529221	0.0906	0.0418465	0.12128	0.083376	0.0907584	0.171587	0.0421485	-0.0570415	0.0437462	0.11749	-0.0368493
MB.6280	HH	0.00296256	0.12212	0.148105	0.0989789	0.123663	0.169592	-0.0322109	0.102637	0.158128	0.0442878	0.0211786	0.117689	0.0489114	0.0793081	0.185991	0.0563635
MB.6336	HH	0.302409	-0.0520973	0.138717	0.0713867	0.121306	-0.190553	0.0235364	0.134813	-0.0236387	0.317014	-0.0384606	0.0347828	0.0985306	-0.0675516	0.11637	0.0640331
MB.7036	HH	-0.0779098	0.0628263	0.217012	0.0804629	0.0273488	0.171904	0.130134	0.0336753	0.168418	0.0830461	0.154332	0.113641	0.0437046	-0.105689	0.192643	0.0299077
MB.7270	HH	0.0835934	-0.240919	-0.0310454	-0.00523069	0.0368279	-0.127467	-0.00901384	0.0457977	-0.0665829	0.172442	-0.0594828	0.0631246	-0.0270657	-0.108837	-0.0571007	0.127224
TCGA.A2.A04T	HH	0.0633127	0.0377157	0.0302382	0.0767203	-0.0676261	0.114611	0.0539027	0.0638061	0.0908447	-0.16447	0.110012	0.145886	0.0242021	0.0505074	-0.0248484	0.00437057
TCGA.A2.A0CM	HH	0.160925	0.0645655	0.202013	0.178402	0.253695	0.268865	0.176501	0.17342	0.125327	0.116802	0.109739	0.209698	0.0711435	0.19258	0.150367	0.0488876
TCGA.A2.A0D0	HH	-0.141081	-0.0293041	0.0173627	-0.057664	-0.170639	-0.0899821	-0.0227802	-0.0131997	0.0202536	0.120104	0.0645346	0.0406543	0.0882961	-0.0308252	0.0640038	0.0397683
TCGA.A2.A0D2	HH	0.214666	0.0566587	0.0475816	0.0804634	0.0096534	0.0499795	0.0355984	0.0589543	0.0590043	-0.0385078	0.0471221	0.0743303	0.0186169	0.0686671	-0.0636208	0.117044
TCGA.A2.A0EQ	HH	0.430972	0.168294	0.0425423	0.227961	0.418611	0.0873051	0.127422	0.148929	0.123835	0.0654009	0.112319	0.140105	0.108636	0.198701	0.234806	0.190251
TCGA.A2.A0SX	HH	0.419611	0.0493722	0.134067	0.211142	0.361493	0.22472	0.180654	0.273792	0.0768092	0.109686	0.223329	0.12196	0.0123654	0.109931	0.156699	0.0309163
TCGA.A2.A3XT	HH	-0.0243068	-0.0161826	0.164925	0.167173	0.0681144	0.223763	0.0908234	0.146233	0.177777	0.194036	-0.00675107	0.0509162	0.199794	0.27148	0.226167	0.143563
TCGA.A2.A3XY	HH	0.215522	0.199756	0.0720544	0.214228	0.169357	0.14874	0.194973	0.157936	0.0385095	0.0732007	0.102323	0.127604	0.122605	0.15719	0.0946453	0.110895
TCGA.A7.A26G	HH	0.24457	0.13658	0.0515243	0.0568497	0.294461	0.141034	0.131551	0.163341	-0.013479	-0.102921	0.191966	0.11125	0.120046	0.103338	0.17817	0.0198153
TCGA.A7.A4SD	HH	0.184088	0.0567359	0.0803138	0.14765	0.190104	0.157354	0.013538	0.137948	0.1738	0.250421	0.101397	0.0308281	-0.000627781	0.0241974	0.22762	-0.0809971
TCGA.A7.A6VY	HH	0.203181	0.0787691	0.13007	0.304102	0.17985	0.272103	0.159197	0.171192	0.229648	0.194783	0.182461	0.127468	0.126798	0.123604	0.296663	0.0687685
TCGA.A8.A08R	HH	0.363654	0.118566	0.155466	0.111397	0.306997	0.174848	0.229873	0.11679	0.12565	0.107779	0.199867	0.0969426	0.0530291	0.078312	0.103295	0.118952
TCGA.A8.A09X	HH	0.209951	0.135984	0.197593	0.161539	0.309065	0.205256	0.183237	0.0960028	0.147872	0.182321	0.191013	0.0487391	0.0313864	0.155608	0.218587	0.0470101
TCGA.AC.A6IW	HH	0.281792	0.00891728	0.0896037	0.217008	0.29598	0.353538	0.173861	0.146649	0.201938	0.266695	0.196801	0.0865048	0.11408	0.200179	0.315752	0.170168
TCGA.AC.A8OQ	HH	0.430567	0.123024	0.0538827	0.0840979	0.321766	0.164968	0.0855088	0.152227	0.105573	0.153002	0.0775775	0.0851132	0.0976023	0.11645	0.097306	-0.0663953
TCGA.AN.A0AL	HH	0.365276	0.175259	0.113074	0.0201971	0.254592	0.0353519	0.0639257	0.163725	0.174345	0.180689	-0.0179875	0.0841288	0.11764	0.170122	0.0775514	0.12654
TCGA.AN.A0AT	HH	0.0501778	-0.0952786	0.0810281	-0.0930474	-0.0642898	-0.0649869	-0.0443477	0.0192741	-0.00672084	-0.0394377	-0.0611253	0.0208753	-0.0168264	-0.0922013	-0.188485	-0.031789
TCGA.AO.A0J2	HH	-0.405564	-0.0115376	0.0755806	0.0720405	-0.285809	-0.257636	-0.0872432	-0.0969959	0.0122134	0.0669134	0.097159	0.0865694	0.0646856	-0.0491119	0.0218541	0.142701
TCGA.AO.A0J4	HH	0.435365	0.153428	-0.0493225	0.142875	0.39428	0.0964976	0.098942	0.138366	0.168269	0.0090282	0.0576718	0.150603	0.0252444	-0.0260136	0.0714425	0.115742
TCGA.AO.A0J6	HH	-0.0561525	0.0215294	0.134927	0.200173	-0.0395889	0.0649247	-0.0435275	0.107497	0.0596588	0.0744087	0.0793395	0.127581	0.0926451	-0.0901387	0.162318	0.077046
TCGA.AO.A129	HH	0.43286	0.0714234	0.0759717	0.143193	0.26171	0.01105	0.0645567	0.189742	0.20056	0.106409	0.131429	0.174693	0.0464306	0.0860688	0.178924	0.115462
TCGA.AQ.A04J	HH	0.459138	0.154271	0.0598284	0.270899	0.384151	0.216631	0.128938	0.168046	0.122502	-0.0411663	0.15251	0.0996866	0.0468325	0.0970919	0.165288	0.0286029
TCGA.AR.A0TS	HH	0.516385	0.132466	0.0118834	0.178489	0.447895	0.269399	0.197675	0.183092	0.155896	-0.134697	0.136124	0.202345	0.0709156	0.0848761	0.138504	0.0215383
TCGA.AR.A0U4	HH	-0.0153329	0.106661	0.158938	0.180613	0.0982716	0.315527	0.241846	0.181537	0.26629	0.0325299	0.132006	0.152251	0.161257	0.266384	0.368475	0.242431
TCGA.AR.A1AI	HH	0.356486	0.0785972	0.0896669	0.263926	0.263315	0.207608	0.10928	0.116887	0.209712	0.0249299	0.0648009	0.194633	-0.0160243	0.0674641	0.27898	0.0252555
TCGA.AR.A1AQ	HH	0.415886	0.0508602	0.189552	0.261912	0.397496	0.330333	0.229026	0.230464	0.196261	0.0559075	0.232385	0.232105	0.0467116	0.198036	0.308759	0.0630739
TCGA.AR.A1AR	HH	0.0399557	0.0335109	0.159433	0.14204	0.193376	0.291891	0.215417	0.198277	0.14687	-0.0211057	0.0788265	0.214824	0.12387	0.246364	0.202271	0.0885919
TCGA.AR.A2LH	HH	0.414469	0.141401	0.149964	0.277803	0.370983	0.209419	0.170959	0.184366	0.107844	0.147503	0.186083	0.0834593	0.0475235	0.133335	0.335248	0.175053
TCGA.AR.A5QQ	HH	0.35524	0.197016	0.21178	0.283273	0.329352	0.348494	0.286072	0.238977	0.252564	0.138282	0.105323	0.186563	0.126742	0.298923	0.356051	0.165208
TCGA.B6.A3ZX	HH	0.539063	0.127463	0.0078246	0.31149	0.44257	0.107377	0.130006	0.159022	0.134171	0.279796	0.0386882	0.0911412	0.129955	0.0156692	0.253757	0.1683
TCGA.BH.A0B3	HH	0.239699	0.150917	0.187219	0.17607	0.207432	0.184293	0.159394	0.167829	0.15928	0.121804	0.235622	0.196959	0.0559115	0.0924392	0.2169	0.0356299
TCGA.BH.A0BG	HH	0.327973	0.253197	0.0575135	0.246756	0.351223	0.0848189	0.0703764	0.18114	0.115441	0.0109383	0.0449782	0.147268	0.0873408	0.010142	0.140517	0.102052
TCGA.BH.A0BW	HH	0.254204	0.0951419	0.0362028	0.262582	0.29537	0.232889	0.148044	0.158274	0.16372	0.0248682	0.140928	0.102139	0.0721743	0.0980472	0.203595	-0.0263411
TCGA.BH.A18V.06	HH	0.422462	0.133842	0.144204	0.290232	0.381507	0.281394	0.209258	0.199211	0.203554	0.121561	0.138397	0.118021	0.0316581	0.248584	0.347112	0.0184093
TCGA.BH.A1F6	HH	0.127423	-0.0644591	0.300701	0.0439868	0.124556	0.255075	0.123557	0.155162	0.129548	0.10225	0.0789004	0.095805	0.0687014	0.101058	0.211539	0.0958825
TCGA.BH.A1FC	HH	0.304881	-0.118745	0.126835	0.0788707	0.171752	0.173373	0.11998	0.110885	0.0805436	0.125596	0.0727477	0.135548	-0.0889827	0.0825148	0.112002	-0.100209
TCGA.BH.A42U	HH	0.309709	0.0269872	0.0413284	0.139243	0.116173	-0.10259	0.118096	0.120041	-0.0396997	0.119889	0.0821002	0.0810477	0.022838	0.108955	0.0411533	0.0899677
TCGA.C8.A134	HH	0.157286	-0.0377424	-0.120723	0.0651012	0.153598	0.0787834	0.128717	0.0925101	0.0118233	-0.0189181	0.161811	0.129455	0.0816562	-0.0741836	-0.141164	0.071462
TCGA.C8.A27B	HH	0.0697936	0.0310898	0.115243	0.231535	0.236637	0.167454	0.174501	0.0988937	0.155813	0.0673815	0.158342	0.140058	0.00824085	0.112654	0.301394	0.0559655
TCGA.D8.A143	HH	0.187392	-0.0806751	0.124266	-0.179743	-0.0113156	-0.137258	0.0299606	-0.0765577	-0.0657373	-0.0196814	-0.0616228	0.00328025	-0.0503477	-0.0481735	-0.0462181	0.0417794
TCGA.D8.A1JG	HH	0.263729	0.0274698	0.162682	0.181969	0.232404	0.166188	0.1074	0.0673397	0.0607375	0.0943277	0.0550163	0.0922136	0.0345281	0.0644966	0.120207	-0.0826661
TCGA.D8.A1JL	HH	0.0683827	-0.0655567	0.110049	0.0965054	0.219062	0.257653	0.198348	0.172297	0.0929432	0.097977	0.154232	0.174292	0.146807	0.113778	0.128183	0.0401306
TCGA.D8.A1XK	HH	-0.239091	-0.0545649	0.175544	0.0356771	-0.0749099	0.106662	0.122233	0.0512933	0.0819922	-0.0735248	0.041189	0.175055	0.0302464	0.03703	0.174872	-0.0406422
TCGA.D8.A1XQ	HH	0.178544	0.145307	0.161073	0.141737	0.281257	0.263339	0.136811	0.11404	0.201099	0.0446981	0.129578	0.121884	0.155903	0.130588	0.242853	0.0061776
TCGA.D8.A27M	HH	0.463471	0.162128	0.10753	0.309832	0.473907	0.285974	0.238307	0.238481	0.186994	0.0616327	0.186624	0.192517	0.103739	0.152923	0.270353	-0.0208649
TCGA.E2.A14N	HH	-0.0714537	-0.0741238	0.0821596	-0.109167	-0.055797	-0.116183	-0.106879	0.0969826	0.0546916	-0.0401387	-0.121998	0.04733	-0.0934158	-0.0455121	-0.112499	-0.113441
TCGA.E2.A14X	HH	0.487001	0.127273	-0.126034	0.0365348	0.324788	-0.0607252	0.108418	0.0833039	0.00497913	-0.0705301	0.0182498	0.066311	0.0370556	-0.147936	-0.0371451	0.11119
TCGA.E2.A159	HH	0.259383	0.0832853	0.0342823	0.158251	0.127077	0.269076	0.207412	0.138589	0.181379	0.0472835	0.0788181	0.175547	0.100991	0.118296	0.262006	0.063494
TCGA.E2.A1AZ	HH	0.139384	0.0508241	0.0600845	0.00281316	0.232587	0.186521	0.00837744	0.126671	-0.0146003	-0.171779	0.155957	0.117013	0.00329831	0.0327771	0.120154	-0.0532615
TCGA.E2.A1B6	HH	0.516323	0.161605	-0.00975347	0.258598	0.432059	0.066894	0.1542	0.104155	0.214151	0.2577	0.0494347	0.219052	0.0438461	0.112664	0.23766	0.0885517
TCGA.E2.A1LH	HH	0.423968	0.212967	0.071764	0.300492	0.387396	0.236934	0.195616	0.204639	0.145928	0.0692985	0.0934029	0.247015	0.146917	0.211367	0.303037	0.208843
TCGA.EW.A1P1	HH	-0.052156	0.162483	0.203539	0.182583	-0.101725	0.16193	0.198703	0.153144	0.0456918	0.0398865	0.187745	0.162552	0.108531	0.205422	0.0387295	0.128158
TCGA.EW.A1P4	HH	0.039657	0.134446	0.194799	0.241964	0.01485	0.156846	0.0657979	0.16543	0.226158	0.101434	0.18741	0.183556	0.0131556	0.138806	0.143383	0.0968311
TCGA.EW.A1PB	HH	0.117349	0.105169	0.148588	0.290718	0.251033	0.271544	0.246088	0.202995	0.228207	0.157922	0.224424	0.117897	0.142832	0.222814	0.394575	0.136841
TCGA.EW.A6SB	HH	0.425295	0.0996551	0.0215212	0.301552	0.314264	0.146268	0.0606634	0.205672	0.224117	0.125684	0.103264	0.168391	0.112376	0.153431	0.364117	0.137534
TCGA.GM.A2DB	HH	0.208655	0.0169421	0.028453	-0.0433619	0.1693	-0.141714	-0.0392425	-0.0156093	0.0623856	0.0726055	-0.0856461	-0.0676955	-0.0166084	0.0358292	-0.0911983	0.122785
TCGA.LL.A441	HH	0.53211	0.0753509	-0.0576488	0.176351	0.419264	0.113525	0.0851768	0.163726	0.0281858	0.155006	0.0682651	0.13057	0.114672	-0.00780706	0.167937	0.0311423
TCGA.LL.A73Y	HH	0.255931	0.125447	0.0541632	0.0738391	0.140407	0.115217	0.106848	0.133328	0.0927339	0.0201827	0.105991	0.0245365	0.152323	0.13622	-0.0699433	0.0402816
TCGA.S3.AA10	HH	0.420505	0.144416	0.175569	0.342872	0.447596	0.325781	0.248564	0.235063	0.237423	0.246938	0.172094	0.202949	0.0111836	0.231505	0.306339	0.14036
GSM50040	HH	0.0286113	0.118995	0.0395628	-0.138061	-0.0727391	-0.022389	0.011349	-0.0274663	0.0319445	-0.00989003	0.0706933	0.0585497	0.1066	0.076509	-0.0653129	-0.0908709
GSM50046	HH	0.0413462	0.112364	0.171993	0.0590292	0.140429	0.124086	0.0317576	0.0715946	0.145899	-0.0264452	0.135809	-0.00412495	0.0908822	0.020532	0.091293	0.0318063
GSM50064	HH	-0.0768514	0.320865	0.236161	0.246106	0.374789	0.218269	0.107883	0.0645935	0.227472	0.137671	0.146579	-4.76e-06	0.165049	-0.000662618	0.175571	0.111256
GSM50067	HH	-0.246676	0.131093	-0.0732216	-0.125545	0.23902	0.0227827	-0.0338584	0.0226701	0.103071	-0.0952118	-0.00414961	0.178231	-0.0153947	0.0455642	0.0608495	-0.0128968
GSM50079	HH	0.0274475	-0.164558	0.232021	0.250465	0.0560885	0.215008	0.144254	0.139279	0.037599	0.0863694	0.189169	0.0273468	-0.05034	0.0709882	0.301729	-0.137592
GSM50092	HH	0.4217	0.162353	0.167668	0.16677	0.304507	0.0210077	0.166378	0.120295	0.0868726	0.190592	0.166069	0.0936722	0.0839225	-0.00362231	0.203542	0.0862695
GSM50093	HH	0.409217	-0.0523358	0.0185827	0.130765	0.227298	0.0436226	0.0961385	0.16845	0.19637	0.101675	-0.0231306	0.138741	0.0326533	0.0174727	0.104739	-0.10885
GSM615099	HH	0.0348078	0.215366	0.0406859	0.121209	0.138657	0.041609	0.0221842	0.0151368	0.119737	0.0183477	0.0872026	0.0107397	0.0742074	-0.0201035	-0.0605356	-0.0457033
GSM615104	HH	0.254588	-0.0704773	-0.000550677	0.00299585	0.0658914	-0.000665404	0.106363	0.0717888	-0.151817	0.266183	0.0928695	0.186074	0.0725316	0.0424773	-0.0754128	-0.0187784
GSM615107	HH	0.150589	0.272963	0.0891083	0.21445	0.237955	0.00435843	0.0133581	0.118676	0.108354	0.130143	0.172116	0.126069	0.154944	0.0240377	0.239298	0.0397073
GSM615119	HH	0.306154	0.0191961	0.0307661	0.144745	0.270643	0.0193523	0.0793919	0.129336	0.0117762	0.0769854	0.110268	0.0966963	0.0933801	-0.00454977	0.222375	-0.147594
GSM615181	HH	-0.0449371	0.195957	0.257653	0.254126	0.216764	0.379214	0.235983	0.0966895	0.264156	-0.00753234	0.21943	0.1154	0.263722	0.253886	0.447151	0.162444
GSM615185	HH	0.284554	-0.124894	0.087457	0.160935	0.15459	0.230686	0.215638	0.10477	0.138154	0.0894021	0.0745138	0.20756	-0.112831	0.195017	0.215778	-0.041605
GSM615211	HH	0.413727	0.159467	0.00508224	0.322504	0.366094	0.167986	0.0905098	0.159216	0.215931	0.205482	0.0983252	0.109088	0.128265	0.136416	0.197918	0.111379
GSM615225	HH	0.0963605	-0.0380508	0.0284465	-0.00616294	0.0474653	0.0896702	0.031579	0.00315688	0.0607961	0.0762925	-0.00696115	-0.000353544	0.0233957	0.00794122	-0.197802	0.065696
GSM615242	HH	0.279396	0.0823557	0.236681	0.0952632	0.260571	0.19106	0.154415	0.043279	0.0466286	0.144246	0.104465	-0.00154898	0.193794	0.128434	0.370118	0.0653063
GSM615244	HH	0.279583	-0.0578774	0.0938913	-0.0556709	0.262697	0.158454	0.100641	0.0948755	0.119931	-0.0598381	0.19388	0.0981668	0.0587479	0.230913	0.209375	0.0609396
GSM615264	HH	-0.0804455	0.345283	0.0594767	0.0759519	0.228108	0.0562716	-0.0892947	0.0997516	0.144098	-0.0212383	0.0740169	-0.0126291	0.306489	-0.0637292	0.160508	0.0995401
GSM615270	HH	0.525467	0.275322	0.000159783	0.317739	0.521071	0.15356	0.0312571	0.147931	0.215883	0.0498333	0.149415	0.0678883	0.184892	0.0665709	0.304637	0.194497
GSM615276	HH	-0.00716947	0.147879	0.126528	0.165608	0.0874791	0.313249	0.248886	0.119951	0.299289	0.139141	0.210755	0.139292	0.167594	0.311797	0.364232	0.242612
GSM615297	HH	-0.124239	0.285898	0.246603	0.138308	0.236191	0.19734	0.178916	0.088592	0.325354	0.0832429	0.0846586	0.10597	0.170907	0.222671	0.330306	0.235123
GSM615320	HH	0.562649	0.225097	-0.0244245	0.35714	0.571695	0.101089	0.126198	0.0673438	0.105652	-0.00324816	0.0452063	0.141691	0.0342154	-0.0794892	0.214722	0.118389
GSM615321	HH	-0.00790253	-0.043567	0.0689362	-0.140328	0.303238	0.11953	0.036895	0.135987	0.154437	0.170314	0.191556	0.0735501	-0.0305164	0.2028	0.302552	0.109616
GSM615325	HH	0.184997	0.105154	0.147856	0.0948585	-0.204953	-0.0555286	0.00591041	0.0929698	0.084525	0.1073	0.0788375	-0.0126437	0.186561	-0.119704	-0.108832	0.00827636
GSM615330	HH	0.197983	-0.154966	0.0996438	0.0939711	0.0775331	0.135434	0.164598	0.115176	0.159636	0.113778	0.118974	0.199716	-0.0720774	0.272398	0.183136	-0.06327
GSM615338	HH	0.201715	0.229531	0.1791	0.0827416	0.159727	0.0850986	0.124614	0.194981	0.22398	0.169787	0.0204428	-0.00290615	0.22348	0.22423	0.332094	0.148893
GSM615356	HH	0.377601	0.130351	0.202979	0.220252	0.308273	0.097074	0.0763256	0.090753	0.0783627	0.184113	0.101171	0.0869796	0.0771457	0.0558346	0.166254	0.057772
GSM615357	HH	-0.0855371	0.117243	0.00171389	-0.110067	-0.0870672	-0.260747	-0.136926	-0.0234765	-0.0586584	-0.153475	-0.0163979	-0.134367	0.00282348	-0.0950247	-0.0773654	0.115776
GSM615359	HH	0.154587	-0.107834	0.171786	0.218165	0.176364	0.146002	0.16831	0.127788	0.200646	0.223893	0.135871	0.183543	-0.0210722	0.178496	0.277749	-0.0945892
GSM615368	HH	-0.199904	0.0612664	0.136334	-0.0503175	-0.0271237	0.0043573	-0.0911303	-0.0568579	0.0911199	-0.0669186	-0.0948367	0.0111142	0.103401	-0.171174	-0.168604	0.0576866
GSM615371	HH	0.0151362	0.079272	0.0844347	0.2842	0.198762	0.201989	0.0761739	0.0326156	0.190986	-0.00316504	0.0457614	-0.00294362	0.259811	0.0472808	0.26144	0.0891085
GSM615379	HH	0.340271	-0.0820647	0.0703393	0.133118	0.137187	0.141878	0.189792	0.165569	0.233381	0.13721	0.0719973	0.220907	-0.0391388	0.201206	0.2187	0.0384845
GSM615380	HH	0.0158214	0.283318	0.208152	0.292683	0.209121	0.20865	0.141506	0.100439	0.221741	-0.0153316	0.154396	0.0192546	0.213234	0.105566	0.327568	0.0717284
GSM615396	HH	-0.0990298	0.152719	0.0542802	-0.00509842	0.147539	-0.0982935	0.0583685	0.148314	0.204998	0.0489309	0.0309606	-0.0148912	0.157459	0.101425	0.203355	0.147092
GSM615403	HH	0.00122559	-0.0535791	-0.0174229	0.152511	0.267184	0.207287	0.0400858	0.0704555	0.12269	-0.0340305	0.142674	0.107951	0.0679575	0.0267449	0.168968	0.0624438
GSM615668	HH	0.0234806	-0.128314	0.10168	0.123167	0.0466382	-0.0461152	0.0251836	0.0570115	0.146648	0.191277	0.0874007	0.105507	0.0985306	0.14573	0.108703	-0.00861959
GSM615671	HH	-0.0611934	-0.0355073	0.0410601	0.088889	0.0325156	0.0848174	0.127642	0.0778366	0.140826	0.147764	0.14013	0.0798422	-0.0436194	0.0549224	-0.0505802	0.141814
GSM615674	HH	-0.0662466	0.18241	0.163017	0.0611905	0.220211	0.138001	-0.0352406	0.0952028	0.0307996	0.0839918	0.122661	0.0230082	0.166153	0.0165661	0.172023	-0.0141768
GSM615715	HH	0.161436	0.133088	0.136124	0.19089	0.312764	0.306648	0.122058	0.132138	0.22007	0.106013	0.0844429	0.0793084	0.250985	0.0893831	0.384968	0.128806
GSM615727	HH	0.250009	-0.214592	-0.0280129	0.12965	0.017755	0.0871197	0.156915	0.129155	0.0126912	0.170054	0.0711345	0.151993	-0.212485	0.0797829	-0.00796619	-0.108319
GSM615751	HH	0.2301	-0.0696228	0.10889	0.0730805	0.0932141	0.228873	0.129955	0.110574	0.102212	0.139871	0.181196	0.173608	-0.0359084	0.261632	0.32665	0.0616198
GSM615771	HH	0.133965	0.26307	0.125779	0.221113	0.181549	0.222763	0.0383826	0.105587	0.144782	0.0206071	0.10769	-0.0438227	0.265944	-0.0420739	0.309005	0.0431294
GSM615801	HH	0.232742	-0.0655195	0.108547	0.0537782	0.143888	0.0368262	0.145853	0.17336	0.189382	0.0715058	0.113781	0.0897984	-0.0696702	0.304395	0.210007	0.0340297
GSM491176	HL	0.0111456	0.0652335	0.113997	-0.0178789	-0.0964752	0.0945033	0.0785454	0.0513327	0.0846627	0.0934058	0.128493	0.143103	0.0783989	0.108314	-0.168139	-0.0132236
GSM491184	HL	0.293464	0.00404643	0.0261863	-0.0568648	0.00590218	-0.092341	-0.00173578	0.0277151	0.000936332	0.156073	-0.0231087	-0.0289054	0.099691	-0.0546382	-0.0433289	0.0209394
GSM491190	HL	0.00942556	-0.0124481	-0.0304629	0.165848	0.0613567	0.141006	0.0406802	0.133665	0.196916	0.0612013	0.144597	0.0227104	-0.0570893	0.0857123	0.0994228	-0.0992769
GSM491201	HL	-0.14989	0.0790251	0.163328	-0.0476036	-0.107438	0.114534	0.032705	0.0196073	0.00935403	0.0465628	0.016907	0.118535	0.0601465	0.0987516	0.0270284	0.0425949
GSM540117	HL	0.0861815	-0.00669659	0.0825034	-0.00627933	0.160024	-0.0172757	0.0354177	0.111427	0.0527675	0.0369733	-0.0126211	0.0305544	-0.0240458	0.078101	0.00585227	0.0381379
GSM540151	HL	0.220122	-0.0484031	-0.110626	-0.0112066	0.0393206	-0.122464	0.0239143	0.0754121	-0.0476233	0.0777271	0.00867651	0.0285585	0.105088	-0.120552	-0.143894	0.0998041
GSM540214	HL	0.0465046	-0.0466734	0.00253438	-0.0984726	0.0666396	-0.0599605	-0.0889498	0.00957908	-0.0574774	-0.106071	-0.0457414	0.0899365	-0.109151	0.0502994	-0.107333	-0.104873
GSM540264	HL	0.0237117	-0.0956435	0.0765882	0.0802298	0.0755747	0.041075	-0.0233662	0.060712	0.0669431	0.182623	0.0494041	0.0361336	0.0952829	-0.0578009	0.131984	0.0034947
GSM540353	HL	-0.120369	0.0062159	0.149602	-0.0632379	0.0275879	-0.0757232	0.0560302	0.0399461	0.0301382	0.096509	-0.0489108	0.084966	-0.0215609	-0.00275001	-0.034302	-0.0965602
GSM540362	HL	0.162735	-0.052678	0.129625	-0.0167923	0.0436441	-0.149768	0.029544	0.00400873	-0.0732965	-0.118197	-0.062973	0.126842	0.184496	0.0702486	-0.11499	-0.0583717
GSM540369	HL	-0.135034	0.012564	0.117079	-0.0223332	-0.17268	0.107183	0.00761938	0.0723404	0.0618189	0.0882068	-0.0757365	0.00898521	0.0330961	0.00575003	0.14688	0.0867773
GSM540371	HL	0.220614	-0.230165	-0.0157771	-0.0588482	-0.0687916	-0.17201	-0.037779	0.00269525	-0.0325813	0.0512364	-0.0946437	-0.000783799	0.00218739	-0.0531381	0.0692822	0.0887583
GSM1974607	HL	0.160316	0.0186752	-0.0119388	0.0472707	-0.0038817	-0.198149	0.043302	0.0233575	0.00449091	0.139995	0.00465877	-0.140651	-0.00292119	-0.117149	-0.175104	-9.51e-05
GSM1974617	HL	-0.0806341	0.0756981	-0.0380427	0.141107	-0.0308776	0.117169	-0.0484502	0.0797887	0.0970011	0.0539507	0.0838595	0.111042	0.0248648	-0.0195345	-0.0843645	0.131203
GSM1974631	HL	-0.0864592	0.172716	-0.0817871	0.163232	-0.0868078	-0.0159542	-0.0576017	-0.0105905	0.212626	0.135908	-0.120537	-0.00456315	0.0993367	-0.0795725	0.067249	0.219333
GSM1974665	HL	0.223616	0.0197032	-0.122102	-0.0265044	0.0745898	-0.054362	0.0536125	0.0306198	0.0742946	0.269338	-0.00979183	0.0376773	0.145597	-0.0291443	0.0244849	0.149927
GSM1974667	HL	0.258142	-0.0664447	-0.0872532	-0.135146	0.0175225	-0.117826	0.000315066	0.0453486	-0.135355	0.12338	0.0430058	0.0299435	0.0329024	-0.088305	-0.199736	-0.16952
GSM1974678	HL	0.0077237	-0.152621	-0.171886	-0.148089	-0.109872	-0.106575	-0.0394061	0.0106247	-0.0486456	-0.0136443	0.0794609	0.151806	0.0125526	-0.0587082	-0.277573	-0.0696485
GSM1974687	HL	0.0751046	0.108017	-0.00304221	-0.0636462	0.128192	0.283801	0.0145381	0.0962229	0.00725501	-0.0477129	0.0220213	0.171553	0.111088	0.0452427	0.00887262	0.035277
GSM1974697	HL	0.357198	-0.16727	-0.155509	-0.022443	0.270401	0.0816493	0.00533868	0.0616991	0.0904671	-0.112878	0.00871438	0.0802055	-0.0459188	0.0176125	0.0307618	-0.144183
GSM1974700	HL	0.130182	-0.0931086	0.0690841	0.00596351	0.251497	0.277274	0.0943669	0.104416	0.0150109	0.0270611	0.0935417	0.0867681	-0.0789841	0.0970019	0.184263	-0.143235
GSM1974708	HL	0.0116219	-0.0752823	0.0879564	0.254843	0.0773703	0.00986684	-0.0403332	0.0781137	0.0581504	0.0338294	0.0253092	-0.0590995	0.00575986	0.0664699	0.16758	0.0350081
GSM1974709	HL	-0.0558006	-0.23358	-0.180609	-0.169873	-0.233265	-0.189346	-0.161771	-0.0772995	-0.0150937	0.0361611	-0.0150681	-0.00191559	-0.154397	-0.0603652	-0.197119	-0.105895
GSM1974750	HL	0.27356	-0.0656657	0.0731154	-0.0351066	0.10391	-0.0253575	0.108809	0.0814907	0.0433101	0.0675441	0.100503	0.205224	-0.0971319	0.0781948	-0.148636	-0.0489745
GSM2738844	HL	0.0907912	-0.0954027	0.0271488	-0.20419	0.0101138	-0.0832379	-0.0337395	-0.0774656	-0.137079	0.00987867	-0.135399	-0.0793248	-0.0203637	-0.138377	-0.354594	0.147654
GSM2739109	HL	-0.211876	-0.0500836	-0.0100335	-0.154701	-0.181574	-0.0135168	-0.0569359	-0.112788	0.0831618	0.00357556	-0.0467726	0.0781179	-0.0431328	-0.107858	-0.125597	0.0787373
GSM1977664	HL	0.0116645	0.133498	0.00549448	0.00284654	0.0568135	-0.0284848	-0.0158518	0.0658464	0.0830962	-0.0411005	-0.0271299	0.0664119	0.0560048	-0.0853442	-0.0861348	-0.0450905
GSM1977687	HL	-0.0443695	0.00791408	-0.00870618	-0.0796735	-0.127244	0.0316026	0.0346641	-0.0140892	-0.0301808	0.00327776	0.0818451	0.048297	-0.0068788	0.0597987	-0.154516	0.0180248
GSM1977690	HL	0.0886926	-0.0217819	-0.0796235	-0.0610651	-0.0507913	0.0736448	-0.0708586	0.0377617	-0.0374242	0.100859	-0.0745736	0.0134766	-0.0155568	-0.0177088	-0.000788875	0.0395292
GSM1977692	HL	0.0613078	0.0499725	0.115584	-0.00336458	-0.109779	0.104191	0.0862896	0.0752595	0.102166	0.0156192	-0.0255647	0.0449118	0.0408615	0.0125807	0.101937	0.0125106
GSM1977697	HL	0.088534	0.0741289	0.0648713	-0.0179205	0.223942	0.0871239	0.0208341	0.0583268	0.236767	0.0301472	0.0291088	0.120283	0.072266	0.0378152	0.106671	-0.0121522
GSM1977721	HL	-0.0319674	-0.0432718	-0.0497503	-0.110632	-0.216047	-0.0974938	-0.0531384	-0.0260319	0.0115143	0.0342925	-0.0407115	0.0550878	-0.032798	-0.103876	-0.0457399	0.0703572
GSM1977730	HL	-0.30652	-0.00118252	-0.00171759	-0.0179903	-0.308236	-0.0795894	-0.00792881	0.00887452	0.00354402	0.062445	-0.0484892	0.0869453	-0.0132094	-0.0981338	-0.07426	-0.0892806
GSM1977733	HL	0.105729	-0.0883871	0.0194346	-0.021861	0.0489509	-0.0250724	-0.0587773	0.0479618	0.0325283	-0.035803	0.0272972	-0.0411871	0.146708	0.0932945	-0.0974007	-0.0878787
GSM1977739	HL	-0.152721	-0.00555585	0.125823	-0.122192	-0.0925548	0.118509	-0.0189378	0.0668258	0.057315	0.107839	-0.0534493	0.0366548	0.05439	0.0228391	0.100439	-0.0225031
GSM1977748	HL	-0.0834741	-0.109999	0.108889	-0.0395986	-0.234724	-0.113104	-0.0462072	-0.0252245	0.0895436	0.199323	-0.0588692	-0.0209313	-0.0106915	-0.0254566	0.0107745	-0.0131089
GSM1977765	HL	0.319283	-0.0382576	0.157404	-0.0652222	0.253341	-0.0110185	-0.10656	0.0222258	0.0779949	0.223173	0.0102527	-0.0191129	-0.0170304	-0.087916	0.0438315	0.0205035
GSM1977766	HL	-0.0878872	-0.0229318	0.050301	0.0869789	0.0027154	0.0387449	0.0116705	0.0302877	0.0960173	0.0159385	0.0380928	0.05127	0.0674767	-0.114395	0.0473444	-0.00973925
GSM1977770	HL	0.126705	0.0375468	0.106489	0.00460719	0.065362	0.0964181	0.154552	0.0217246	0.0759096	0.167519	0.0870635	0.046613	0.0175264	0.0225037	0.167626	0.0556376
GSM1977779	HL	-0.121434	0.0664437	0.144604	-0.0185143	0.0837292	-0.0533486	-0.07969	0.0339518	0.111237	0.0805835	0.0318619	-0.085366	-0.165212	0.0342834	-0.150966	0.0546014
GSM1977782	HL	-0.196985	-0.010468	0.0227988	0.0808052	-0.0645506	0.068387	-0.0913776	0.0238441	0.103827	-0.0755214	-0.0122608	0.115731	-0.0932632	-0.100181	-0.135174	-0.118004
B16	HL	0.181811	0.00237154	0.101867	0.0386569	0.232257	0.101034	-0.0796734	0.052166	0.0157211	0.13695	0.103675	0.128971	0.0407615	0.00797523	0.215589	0.103375
B22	HL	-0.244894	0.104419	0.0976904	0.0769734	-0.18219	-0.202637	-0.0481537	-0.0405063	0.0266861	0.0713085	0.0473651	-0.0223495	0.093677	-0.152908	0.0347369	0.108684
B91	HL	0.123653	0.00348261	0.127954	0.197482	0.32977	0.229879	-0.0360556	0.0822182	0.242374	0.14907	0.136019	0.109827	0.261065	0.188477	0.261586	0.149738
BP48	HL	0.16655	-0.223483	-0.128517	-0.159763	0.0379697	-0.0835957	0.0657457	0.0496703	-0.0311039	-0.000183373	-0.036351	0.114564	-0.19498	0.173044	-0.0543965	0.0283731
BP49	HL	0.147511	-0.147677	0.0683477	0.22256	0.144479	0.258315	0.0851681	0.123945	0.22826	0.0650452	0.10728	0.24132	-0.00343205	0.207486	0.352998	0.0629534
BP52	HL	0.155781	-0.0528482	0.0219304	-0.04488	0.0721587	0.0243311	0.0939998	0.0634652	0.039113	0.105555	0.0344894	0.191476	-0.0844757	0.189011	-0.0820157	0.130847
BP58	HL	0.0814877	-0.0971704	0.0137271	0.0963817	0.0819123	-0.0443811	-0.0212511	0.0372407	-0.0304398	0.0964782	-0.0187708	-0.00937291	0.0428721	0.033754	0.0531024	-0.109895
BP70	HL	-0.0300134	-0.057632	0.13021	0.0290087	-0.023712	0.00636389	0.107737	0.058654	0.00377716	0.187737	0.0381731	0.0366641	0.0787183	0.0765826	0.123581	0.0195385
BP71	HL	-0.0415365	-0.114303	0.200404	-0.132799	0.126483	0.0454273	0.0260089	0.0660637	0.170011	0.13782	0.0929786	0.127869	-0.0551914	0.0377518	-0.0355133	0.0358158
BP72	HL	0.0960611	0.02505	0.223524	0.185355	0.289072	0.145128	0.157084	0.0836377	0.259455	0.159186	0.0806305	0.0619292	0.0987021	0.139295	0.380489	0.0678671
BP78	HL	0.191473	-0.136494	0.0150701	-0.00390793	0.185592	-0.0259645	-0.0202768	0.0524783	-0.0162409	0.0760883	0.10628	0.0570636	-0.0205871	0.00789115	-0.0503504	0.00460426
BP80	HL	0.148906	-0.232047	-0.108992	-0.142681	0.0457721	-0.0570826	0.0640596	0.025489	0.0500532	0.0233315	-0.0117168	0.13629	-0.173425	0.186337	-0.0356801	0.0195188
BP99	HL	-0.187859	0.120501	0.0969643	0.039034	0.0569263	0.0439183	0.0426478	0.0382004	0.0874862	0.0431348	0.135702	-0.0248604	0.0121245	-0.0469875	0.0267196	-0.0129186
BQ02	HL	0.460579	-0.00676332	-0.11918	0.0707546	0.343777	-0.0869107	0.0335681	0.0974419	-0.0324838	0.0972066	0.0084108	0.0909788	-0.0636801	0.11549	0.0788926	0.0804614
BQ03	HL	0.0506748	-0.1228	-0.16263	-0.121829	-0.0225516	-0.195143	0.00847117	0.0533801	-0.0212751	-0.0432197	-0.0420621	0.0577513	0.015456	0.0743916	-0.151418	0.0172428
BQ34	HL	0.509463	-0.0741821	-0.116785	-0.141526	0.290936	-0.176697	-0.00159236	0.0615558	-0.118828	0.0164135	-0.0522027	0.0678424	-0.065282	-0.0903897	-0.0743704	-0.151416
BQ48	HL	0.143904	-0.275234	-0.166542	-0.128255	0.0177563	-0.0994193	0.0190416	0.0394139	0.0385593	0.0146733	-0.0753264	0.142106	-0.16939	0.137125	-0.13459	-0.0398753
BQ53	HL	0.0675387	0.00668469	0.0753686	-0.000357657	-0.0326163	0.123587	0.0219138	0.0832786	0.0619069	0.134567	0.080111	0.141477	-0.0398776	0.0762889	0.0770212	-0.0230436
BQ56	HL	-0.187685	0.263027	0.182753	0.122206	-0.00447895	0.152551	0.145249	0.0323528	0.0972442	0.117692	0.0441106	0.0749676	0.124022	-0.00443981	-0.0247632	-0.00343213
TN1	HL	0.0366653	-0.0918238	0.0514798	0.0702631	0.0354842	0.217428	0.0695378	0.104295	0.148236	-0.0774537	0.101796	0.177906	-0.11587	0.101907	0.122276	-0.0439286
TN17	HL	0.0475565	0.138523	0.0985713	0.0138123	0.0836652	-0.0172844	0.0987257	0.0256326	0.0346787	0.154115	0.0832599	-0.00889078	0.0803887	-0.0138856	-0.0159424	0.0403496
TN47	HL	0.221051	-0.00284973	0.0215041	0.0506671	0.278898	0.207468	0.121211	0.101615	0.298718	-0.156578	-0.00045952	0.0786039	0.0724103	0.134424	0.255979	0.122018
TN51	HL	-0.0450431	0.0343307	0.161715	0.197294	0.0634259	0.255623	0.123559	0.0897833	0.153687	0.00978062	0.0307356	0.101852	-0.188176	0.20275	0.189907	-0.0971845
TN63	HL	-0.136726	0.0329084	0.0800352	0.0548333	-0.0734765	-0.0189238	-0.120812	-0.0258579	-0.0143178	0.024257	-0.0896626	0.033653	0.126033	-0.141283	-0.104224	-0.0126182
MB.0062	HL	0.0357635	0.0512783	0.10238	0.0308177	0.121855	0.179664	-0.0205208	0.0784524	0.107148	-0.0355729	0.0124802	0.0821697	0.136898	0.124082	-0.102326	-0.00434286
MB.0115	HL	0.21709	0.088809	-0.130069	0.0682997	-0.0630698	-0.0401609	-0.115011	0.0418879	-0.0743601	0.123103	-0.00323846	-0.0161665	0.187676	-0.0771879	-0.0247681	-0.0432982
MB.0221	HL	0.0823128	0.00873894	0.0205127	-0.0151161	0.0839769	-0.139684	0.0117124	0.043153	-0.037999	0.107208	-0.0441235	0.0186443	-0.0558303	-0.0179406	-0.0920289	0.0641386
MB.0464	HL	0.166505	0.072963	0.0828103	0.0372487	0.238689	0.0836624	0.0235171	0.0770503	-0.105969	0.0278912	0.0566498	0.0130847	-0.0182857	-0.0893667	0.0180073	0.0578597
MB.0874	HL	-0.107306	0.0833995	0.147978	-0.121405	-0.0425688	0.0606097	-0.0177972	0.00716995	0.0871899	0.147238	-0.0350783	0.124772	-0.0938508	-0.0325322	-0.115762	0.0122871
MB.2917	HL	-0.132523	0.0346504	0.0910126	0.000403214	-0.169822	0.189913	-0.044212	0.0581305	0.0679739	0.0894398	-0.0405978	0.0951378	0.145843	0.120453	-0.044254	-0.0661772
MB.3001	HL	0.0147586	-0.0828025	0.0781415	0.0301454	-0.0522586	0.208629	0.000669969	0.0813881	0.0540356	-0.00696461	0.114907	0.0359527	0.0516804	-0.000913528	-0.131844	-0.00656866
MB.3153	HL	0.0923382	0.0347067	-0.0172112	0.0873129	-0.0232683	-0.172032	-0.0571383	-0.0472204	-0.0110916	0.1755	-0.0967883	0.0164609	0.0590235	-0.152346	-0.019614	0.118587
MB.3500	HL	-0.0167634	0.00250667	0.00742435	0.132337	0.0334796	0.151485	0.0633868	0.117587	0.134611	-0.018553	0.0671156	0.106574	0.0492452	0.28971	0.214578	0.128894
MB.5126	HL	0.351629	-0.0329178	-0.032581	-0.0755748	0.236941	0.0419561	-0.0164887	0.110395	0.0331956	0.16184	-0.0311304	0.0199416	-0.112615	-0.0859902	0.0566717	0.0794698
MB.6245	HL	0.25142	-0.0993073	0.102953	0.0471406	-0.0138217	-0.196841	0.022914	0.0128539	-0.0330582	0.114725	0.0545286	-0.0149661	-0.0211967	-0.19541	-0.0970382	0.0200031
MB.7009	HL	-0.13374	0.0642853	-0.0150878	-0.0462965	-0.0591791	0.195148	0.0318335	0.15564	0.04597	0.000885388	0.117901	0.0905968	0.0767222	0.161668	-0.0988107	0.0161393
MB.7031	HL	-0.121241	-0.0477592	-0.0349713	-0.0622029	-0.219505	-0.0592891	-0.0631543	-0.00243675	0.0518418	-0.0301125	-0.0716051	0.0185782	-0.188725	0.0480478	-0.178316	-0.0795701
MB.7155	HL	0.104396	0.0101726	-0.177079	-0.038566	-0.0424727	0.0195536	-0.0358271	-0.0604351	0.0718439	0.158051	-0.111169	0.100724	0.0346888	-0.0707601	-0.0508638	-0.0246887
TCGA.A2.A04P	HL	0.348184	0.0113667	0.0497471	0.0375054	0.187691	-0.12611	-0.0304977	0.118432	-0.0671322	0.0928305	0.0450396	0.130838	0.01701	0.0104718	0.0696878	0.06534
TCGA.A2.A3XS	HL	0.263867	0.0181848	0.0312371	-0.101544	-0.0447484	-0.115297	0.00126449	0.0343733	-0.0137047	0.111927	-0.024535	-0.0863744	0.0351567	0.029051	-0.136527	0.146755
TCGA.A2.A3XX	HL	0.309066	0.00128789	-0.0413951	-0.04633	0.0775445	-0.114481	0.0195307	-0.0639856	0.0281943	0.0236334	-0.0512252	-0.00459849	0.0567178	0.00725334	-0.0822755	0.0266184
TCGA.A8.A07C	HL	0.164145	-0.0374181	0.00915998	0.0698327	0.124949	-0.0278981	0.0593595	-0.0170164	-0.0129195	-0.0879184	-0.00257689	0.125684	0.00713934	-0.00642799	-0.0237582	-0.0998471
TCGA.AO.A1KR	HL	-0.134974	-0.0326761	0.0214105	-0.0775691	-0.293418	-0.374437	-0.0902334	-0.0436964	-0.115813	0.165479	-0.0792369	0.00682359	-0.0478942	-0.161604	-0.0874802	0.0439923
TCGA.AR.A0TU	HL	-0.261086	-0.0798644	0.0244598	0.0178497	-0.209794	0.115476	0.0523959	0.0303174	0.0971403	-0.10526	0.0611548	0.138761	-0.05663	0.0552714	0.0833337	0.0128246
TCGA.AR.A0U1	HL	0.168637	0.0646636	-0.0248975	-0.0881898	-0.0475851	-0.24404	0.013821	-0.0512107	0.033763	0.210331	-0.0284692	-0.0228537	0.0722162	0.0189664	-0.0332645	0.128402
TCGA.BH.A0B9	HL	0.253446	-0.0338834	0.0236413	0.186752	0.0881494	0.0840532	0.00738161	0.125008	0.191233	0.0680625	0.0799717	0.120048	-0.078683	0.0664517	0.135233	0.115592
TCGA.BH.A0E6	HL	0.347536	0.042322	-0.0240236	-0.134915	0.119006	-0.151	-0.00234623	0.0499448	-0.00216722	0.0603825	-0.00269676	0.0635786	0.0724709	0.0626367	0.0046683	0.12009
TCGA.E2.A14R	HL	0.235063	0.0539563	0.0481261	0.14815	0.0660824	-0.0108807	0.0936498	0.0672623	0.0396979	0.194285	0.102208	-0.0187715	-0.00942878	0.0864306	0.126039	0.0813365
TCGA.E2.A1L7	HL	0.064754	-0.0223867	0.084706	0.140818	0.193246	-0.0214476	0.102636	0.06024	-0.0334643	-0.0160339	0.176913	0.0699908	-0.056643	0.0735889	0.0443703	0.0930652
TCGA.E2.A1LI	HL	0.162675	0.0213589	-0.111419	-0.0240277	0.109038	-0.149999	-0.0382656	-0.0424735	0.0876672	-0.0753594	0.0170824	0.0999554	0.0197667	-0.0639256	-0.0932105	0.141137
TCGA.E2.A573	HL	0.384773	0.13937	0.0287222	0.272868	0.343655	0.0711513	0.110944	0.15664	0.218692	0.108824	0.0824454	0.0627066	0.103499	0.110161	0.310679	0.146375
TCGA.GM.A2DF	HL	0.402258	0.0832011	0.0644586	0.194765	0.348565	0.13914	0.0880235	0.128311	0.123283	0.099305	0.113994	0.0987454	0.17449	0.190741	0.287578	0.223178
TCGA.GM.A2DH	HL	0.219866	-0.0444405	-0.04849	0.0536567	0.254917	-0.00441613	0.00341409	0.119052	0.000729804	0.140973	0.0810092	0.0309628	4.83e-05	-0.00380805	0.0139306	0.0312194
TCGA.GM.A3XL	HL	0.15066	-0.0501183	0.0322304	0.0909379	-0.0498878	0.0796062	0.0439283	0.0326186	0.158849	0.192262	0.00842242	0.110255	-0.00651212	0.0469011	0.226417	0.121422
TCGA.HN.A2NL	HL	0.124738	-0.0659218	-0.0805891	-0.0364616	-0.121548	-0.214533	-0.00551194	-0.026208	-0.154743	0.0740646	0.0466134	-0.0760467	-0.0472796	-0.00565159	-0.173807	0.0909713
TCGA.OL.A5D7	HL	0.35465	-0.0599706	0.0653917	0.198009	0.296496	-0.0262632	-0.0624098	0.0812799	0.134782	0.213556	-0.00362775	0.0923711	0.0934293	0.119465	0.180285	0.104473
GSM50035	HL	0.0352697	-0.0793205	0.0566167	0.10567	-0.0703601	-0.00547615	-0.032501	0.105769	-0.0824583	0.126562	0.122582	-0.024959	0.0370764	-0.00841723	0.000837344	0.0911435
GSM50102	HL	-0.0522105	-0.241791	-0.0231595	-0.0677743	-0.280642	-0.132296	0.00576495	-0.0203655	-0.146345	0.179425	-0.00875852	0.140428	-0.0385521	0.0448838	-0.192653	0.0491759
GSM615098	HL	-0.00540704	0.219579	0.0452026	0.00190199	0.0104744	0.0163245	0.0346918	0.0498772	0.0459368	0.0466349	0.0950749	0.0005745	0.137036	-0.132287	-0.134926	0.0150229
GSM615154	HL	0.187819	0.156965	0.0558668	0.278967	-0.0438311	0.0877784	0.133309	0.191467	0.155398	0.180959	0.134673	0.141714	0.111818	0.0432916	0.0401471	-0.0154716
GSM615160	HL	-0.0792782	0.212035	0.170603	0.142105	-0.132959	0.282321	0.0436762	0.0683104	-0.0668709	0.196502	0.13014	0.0738999	0.140268	-0.00608973	0.137946	-0.0600631
GSM615188	HL	-0.180532	0.0781526	0.062967	0.0259544	0.108464	-0.0403136	-0.0184387	0.0194407	0.0756079	-0.00774535	0.138035	-0.077389	0.13366	0.00406103	0.0105116	0.137662
GSM615195	HL	0.414708	0.0811566	0.176815	0.200913	0.462158	0.201023	-0.000668965	0.0816219	0.12422	0.0870961	0.139044	0.039322	0.0650111	0.0913401	0.366432	0.0323945
GSM615212	HL	0.146519	0.225539	0.0369866	0.0839637	0.275048	0.0080629	0.0591887	0.0703532	0.130831	0.00167302	0.0555509	-0.128233	0.189004	0.0896658	0.180869	0.0719252
GSM615255	HL	-0.326421	0.240647	0.0368634	0.00211461	-0.0648105	0.121751	-0.00131693	0.0444303	0.113789	-0.167476	0.00306472	0.0296711	0.213873	-0.07558	0.0529108	-0.0274752
GSM615293	HL	-0.143968	0.0877408	0.0913525	0.0975298	0.0169991	-0.00903635	-0.00233023	-0.00620326	-0.00232366	0.0159246	-0.0707715	-0.0260977	0.0433156	-0.051312	-0.0349062	-0.00701856
GSM615307	HL	0.535501	0.115734	-0.0424718	0.137383	0.530709	0.0798903	0.0614162	0.137693	0.0514428	0.0210893	0.103644	0.0493222	0.277685	-0.107734	0.151793	0.151323
GSM615315	HL	0.125493	0.122002	0.0300094	-0.0725601	-0.1421	-0.0974431	0.00141653	0.0720052	0.0624318	-0.021885	-0.0844998	-0.114913	0.0454292	0.0131897	-0.225653	0.0959119
GSM615324	HL	0.0698702	0.176001	0.0296978	-0.0847451	-0.00814792	0.0083726	0.0286882	-0.00022094	0.0467237	0.176058	0.00631067	-0.0130554	0.106701	-0.0817417	-0.0478671	0.0395471
GSM615345	HL	0.0964547	0.0792833	0.103645	-0.0910792	0.109913	-0.049438	-0.159675	-0.0223867	0.00571495	-0.0960339	0.0160682	-0.116207	0.10063	0.0257563	-0.080357	0.0929709
GSM615378	HL	0.311981	0.00346775	0.194817	0.240375	0.211401	0.235582	0.172742	0.100326	0.075277	0.123482	0.0815961	0.106685	0.0374759	0.171189	0.199252	0.160982
GSM615390	HL	0.256809	0.112867	0.0180265	-0.0792705	0.0359372	-0.155583	-0.0258535	0.00314854	0.00579658	0.159372	-0.0735901	-0.0331023	0.183582	-0.112915	-0.0933513	0.0853154
GSM615392	HL	-0.116273	-0.103509	0.0768226	-0.129485	-0.0863111	-0.0907372	-0.152034	-0.0138603	-0.0765309	-0.00515728	-0.0820673	-0.073809	0.132861	-0.170227	-0.228554	0.0754971
GSM615397	HL	0.218082	0.0277265	0.102918	0.0526481	-0.0445953	0.0138913	0.0201203	0.0482779	-0.0202729	-0.0550038	0.00900974	0.0719264	0.0522892	-0.0227309	0.0720621	0.0271657
GSM615660	HL	-0.0618997	0.177595	-0.0576126	-0.115329	0.0691009	-0.117432	-0.118017	-0.0414814	0.0380624	-0.0198368	-0.152997	-0.0542294	0.00957603	-0.163515	-0.0233482	-0.0720011
GSM615672	HL	-0.0338236	0.211759	0.158616	-0.028104	0.227046	0.172838	0.0697448	0.113033	0.191289	0.0774223	0.0838679	-0.0562113	0.065426	0.265802	0.173779	0.199737
GSM615681	HL	-0.247606	0.140536	0.1858	-0.0974027	0.201889	0.0658829	0.0190005	0.0711604	0.0449515	-0.0310709	0.0430462	0.0176264	0.0608504	0.0338972	0.158291	0.116228
GSM615691	HL	0.200639	-0.189665	0.0191316	-0.0612095	-0.0165681	0.152218	0.100851	0.0653708	0.0386038	0.11568	0.12079	0.0521042	-0.102904	0.175524	0.0465323	0.0948811
GSM615694	HL	0.269342	-0.0210975	0.00644878	0.00104733	0.0567332	-0.00982114	0.0173415	0.0618051	0.0620407	0.00633913	0.0625115	0.0386168	0.0226396	0.0324476	-0.0658214	0.0677888
GSM615699	HL	0.213397	-0.0340004	0.234714	0.120049	0.217236	0.141686	0.0920858	0.0831518	0.192474	0.0111417	0.155769	0.117127	-0.0640557	0.13935	0.138251	0.0140409
GSM615716	HL	0.13192	0.0781385	0.136463	0.189152	0.101829	0.214805	-0.00402241	0.151542	0.177477	0.0455561	0.0531384	0.0894579	0.130149	0.0538864	0.283374	0.0431244
GSM615746	HL	0.250527	-0.0665822	-0.0478231	0.0385076	-0.0503334	0.0288741	0.113699	0.0635192	0.0190148	0.122101	0.0436595	0.192446	-0.0903868	0.0903596	-0.079516	0.0656692
GSM615803	HL	-0.0234206	0.00566917	0.188235	0.142118	0.068536	0.0288986	-0.0510201	-0.00821489	0.163739	-0.0549447	0.109785	-0.0594632	0.0154145	-0.000427804	0.05812	0.023313

## Sheet: XCell
Supplementary Table 4: In-silico immune characterization over benchmark TNBC datasets (Showing only tumors with >60% of tumor purity) - Cibersort, ssGSEA, xCell
Sample	Class	Adipocytes	Astrocytes	B-cells	Basophils	CD4+ T-cells	CD4+ Tcm	CD4+ Tem	CD4+ memory T-cells	CD4+ naive T-cells	CD8+ T-cells	CD8+ Tcm	CD8+ Tem	CD8+ naive T-cells	CLP	CMP	Chondrocytes	Class-switched memory B-cells	DC	Endothelial cells	Eosinophils	Epithelial cells	Erythrocytes	Fibroblasts	GMP	HSC	Hepatocytes	Keratinocytes	MEP	MPP	MSC	Macrophages	Macrophages M1	Macrophages M2	Mast cells	Megakaryocytes	Melanocytes	Memory B-cells	Mesangial cells	Monocytes	Myocytes	NK cells	NKT	Neurons	Neutrophils	Osteoblast	Pericytes	Plasma cells	Platelets
GSM2738791	HH	0.1113	0	0.2284	0.4982	0.2643	0.0163	0.1711	0.5156	0	0.2775	0.06	0.2904	0.5821	0.5538	0	0.0413	0.3718	0.0947	0	0.4199	0.4832	0	0	0	0.1548	0.0776	0.2628	0.1959	0.7897	0.8531	0.4253	0.1758	0.1625	0.0626	0.2133	0.1936	0	0.0262	0	0.0847	0.3668	0.4902	0.1509	0.1242	0.3897	0.0374	0.0141	0.1577
GSM2739171	HH	0.0161	0	0.1815	0.5409	0.4295	0.2109	0.1524	0.8093	0	0.3759	0.2138	0.4183	0.4782	0.3117	0	0	0.3036	0.4162	0.0377	0.3717	0.4906	0	0	0	0	0.1009	0.3101	0.2433	0.5232	0.6561	0.2669	0.0841	0.1371	0.0398	0.2475	0.0855	0	0	0.0135	0.0624	0.3265	0.1068	0.1172	0.0789	0.4022	0.0792	0	0.0516
GSM2739182	HH	0.0533	0	0.2395	0.7603	0.4115	0.2691	0.2781	0.7892	0.011	0.4326	0.2123	0.4581	0.572	0.3902	0	0.0387	0.2585	0.2382	0	0.2864	0.367	0	0	0.1382	0.1108	0.0579	0.0324	0.2824	0.7882	0.0986	0.5384	0.1434	0.4808	0.0508	0.2621	0.0882	0	0.0515	0.1087	0.1013	0.4888	0.3399	0.1044	0.1649	0.0558	0	0.2066	0.0218
GSM540285	HH	0.1916	0	0.128	0.5125	0.1785	0.03	0.146	0.5089	0	0.248	0.0127	0.1849	0.4466	0.294	0	0.2329	0.2453	0.174	0	0.5165	0.4733	0	0.01	0	0.2432	0.0621	0.2501	0.1111	1.0488	0.5489	0.248	0.1369	0.0602	0.0887	0.1473	0.2249	0	0.0766	0	0.1298	0.0929	0.7054	0.1184	0.0075	0.3997	0.0962	0.1733	0.142
GSM540348	HH	0.1453	0.0008	0.1862	1.0019	0.4009	0.171	0.2527	0.5132	0.1806	0.1256	0.1343	0.3848	0.4178	0.4318	0	0	0.144	0.17	0.1228	0.6257	0.5375	0	0	0.0308	0.4134	0.1147	0.1537	0.0273	0.9124	1.0169	0.4522	0.1731	0.3549	0.0092	0.2425	0.1954	0.0615	0.1468	0	0.0124	0.3556	0.9105	0.1105	0.0557	0.586	0.1051	0	0.0804
GSM540357	HH	0.0702	0	0.0352	0.8115	0.4209	0.3833	0.4883	0.7146	0	0	0	0.3508	0.4339	0.3156	0	0.4287	0.1634	0.3235	0.0276	0.7998	0.5579	0	0	0.0343	0	0.1073	0.1859	0.0111	0.89	0.7485	0.342	0.1816	0.1041	0.044	0.1818	0.2149	0	0	0	0	0.2718	0.9045	0.0918	0.0973	0.3088	0.0619	0	0.0564
GSM540359	HH	0.1437	0	0.5072	0.6389	0.4648	0.3123	0.5273	0.885	0	0.2596	0.3615	0.3198	0.4588	0.2292	0	0	0.501	0.119	0	0.5403	0.5255	0	0	0	0.0461	0.0814	0.1443	0.3245	1.0644	0.3862	0.5582	0.2426	0.3532	0.0888	0.016	0.1511	0.0914	0.002	0	0.0288	0.2233	0.6553	0.0727	0.1628	0.0743	0	0.0846	0.0537
GSM1977646	HH	0.1523	0	0.3292	0.2182	0.2662	0.0897	0.2444	0.6565	0	0.0999	0.0859	0.1816	0.5404	0.4527	0	0	0.2796	0.331	0.0144	0.8621	0.66	0	0	0	0	0.1081	0.2433	0.2283	0.6953	0.3777	0.4501	0.2005	0.0816	0.0817	0.3869	0.1583	0	0.068	0.0718	0.0511	0.0889	0.8499	0.1008	0.1592	0.3041	0.1069	0.2726	0.136
GSM1977648	HH	0	0	0.6293	1.0071	0.5717	0.3649	0.6092	0.97	0.1956	0.3969	0.3456	0.4035	0.3662	0.3561	0	0	0.7841	0.1721	0	0.7572	0.5216	0	0	0	0	0.0152	0.164	0	1.5779	0.6332	0.2411	0.1206	0.1291	0.1118	0.3059	0.1003	0.0786	0.1735	0	0.0951	0.1706	1.0359	0.1427	0	0	0.0446	0	0.2262
GSM1977661	HH	0	0	0.3552	0.5519	0.5116	0.1352	0.3206	0.9745	0	0.0777	0.1633	0.135	0.4329	0.308	0	0.0797	0.3374	0.3459	0	0.1088	0.4193	0	0	0.1221	0	0.0672	0.1329	0.2483	0.7429	0.302	0.5947	0.1358	0.3734	0.0621	0.1041	0.1169	0.0499	0	0.2699	0	0.2483	0.4017	0.0472	0.2226	0.4346	0.0496	0.0044	0.0069
GSM1977670	HH	0.5038	0	0.4274	0.2404	0.2257	0.0468	0.2539	0.7666	0.0099	3	0.329	0.203	0.5146	0.4703	0	0	0.1503	0.3123	0.3756	0.3799	0.6537	0	0.2932	0	1.1039	0.0671	0.2292	0.1266	0.6898	0.8815	0.1364	0	0.2762	0.0553	0.6021	0.0325	0.0906	0	0.0808	0	0.2959	0	0.0897	0.0789	0.466	0.1305	0.1188	0.136
GSM1977750	HH	0.0619	0	0.3284	0.8912	0.4431	0.142	0.527	0.7385	0	0.2395	0.356	0.4758	0.3094	0.4858	0	0	0.4856	0.172	0	0.7159	0.6642	0	0	0	0	0.0647	0.2016	0	1.2208	0.6968	0.6344	0.2736	0.4338	0.0425	0.0892	0.2091	0	0.0827	0.0836	0.0511	0.3823	0.6796	0.0781	0.1343	0.183	0.0534	0	0.0482
GSM1977760	HH	0.1825	0	0.1962	0.8188	0.3194	0.2173	0.3764	0.6402	0	0.3223	0.1797	0.4015	0.4347	0.349	0	0.0456	0.4286	0.1615	0	0.6894	0.5665	0	0	0	0.0538	0.1422	0.132	0	0.7498	0.3132	0.2568	0.1123	0.2924	0.1259	0.4061	0.0851	0	0	0	0.1068	0.5222	0.8685	0.1082	0.0273	0	0.0515	0.0227	0.2121
GSM1977761	HH	0.1762	0.0307	0.5861	0.4073	0.2198	0	0.0839	0.5122	0.0748	0.2461	0.0792	0	0.3723	0.3255	0	0.3329	0.5127	0.2035	0.0853	0.6231	0.5651	0	0	0	0.3205	0.0731	0.2354	0.2486	0.8539	0.3929	0.2577	0.0577	0.1183	0.0554	0.2026	0.1192	0.1286	0.0049	0	0.0085	0.0403	0.5088	0.1045	0.14	0.4593	0.0969	0.1272	0.0761
GSM1977764	HH	0.4328	0.0254	0.183	0.373	0.0732	0.0703	0.0665	0.4204	0	0.2993	0.2985	0.0258	0.2376	0.3225	0.185	0.3311	0.3166	0.2815	0.361	0.7963	0.6322	0	0.3819	0.1564	0.594	0.1635	0.3175	0.1467	0.3188	0.4476	0.3352	0.0805	0.2751	0.0337	0.5609	0.169	0	0.0632	0.0988	0.0222	0	0.6045	0.1209	0.1506	0.352	0.1571	0.1141	0.1214
GSM1977780	HH	0.2928	0	0.2379	0.1606	0.1018	0.1245	0.3091	0.255	0.0357	0.0583	0	0	0.5599	0.2244	0.0138	0	0.5568	0.2469	0.1906	0.9216	0.5131	0	0	0	0	0.1185	0.1369	0.0453	0.6873	1.8154	0.5865	0.0873	0.6873	0.0338	0.324	0.1319	0	0.0524	0	0.0248	0	0.7877	0.0947	0.0164	0.3482	0.1656	0	0.179
GSM1977795	HH	0.2378	0	0.1382	0.9473	0.0207	0.3635	0.3026	0.2877	0.0279	0.327	0.2673	0.3469	0.3696	0.1975	0	0.2546	0.4063	0.0658	0.3039	1.1754	0.6455	0	0.0383	0	0.1923	0.058	0.295	0	0.9896	1.2596	0.109	0.0131	0.3703	0.0251	0.3649	0.1978	0	0.1415	0	0.1236	0.2517	0.9032	0.1609	0	0.2356	0.2217	0	0.1851
GSM1977796	HH	0	0	0.2057	0.6818	0.349	0.2618	0.2909	0.5045	0	0.0926	0	0.3594	0.4021	0.235	0	0.0219	0.4702	0.2578	0	1.1921	0.4964	0	0	0	0	0.0402	0.1796	0	1.1491	1.3441	0.3668	0.1478	0.3281	0.0147	0.3349	0.1157	0	0.1018	0.0221	0.0495	0.0161	0.9124	0.1457	0.1454	0.4333	0.0803	0.0203	0.1792
GSM1974567	HH	0.0916	0	0.1401	0.954	0.0967	0.069	0.278	0.5164	0	0.0326	0	0.1436	0.4375	0.4562	0	0.0202	0.3362	0.1371	0.115	0.5806	0.6946	0	0	0	0.2152	0.0491	0.2192	0.1445	1.4859	0.453	0.5731	0.1876	0.286	0.0815	0.2382	0.0704	0	0	0.2593	0.0675	0.3116	0.7147	0.0763	0.1182	0.4186	0	0	0.0994
GSM1974577	HH	0.3216	0	0.4168	0.4568	0.4744	0.408	0.5923	0.9283	0	0.3362	0.3151	0.3969	0.3798	0.4265	0	0.1743	0.5787	0.2864	0.089	0.8037	0.6025	0	0.0011	0	0	0.0721	0.2484	0	1.018	0.818	0.3068	0.1386	0.1788	0.0636	0.3222	0.0718	0	0.0065	0.0685	0.075	0.3357	0.3658	0.0766	0	0.2566	0.0684	0.0752	0.208
GSM1974582	HH	0.3382	0.0077	0.8228	0.2673	0.4832	0.015	0.4451	0.913	0.2092	0.4493	0.43	0.4678	0.2819	0.3063	0	0.3044	0.6595	0.3415	0.2153	0.2823	0.5605	0	0.0621	0.0443	0.7681	0.0871	0.2035	0.1381	0.9472	0.375	0.4422	0.1283	0.159	0.1241	0.5602	0.0224	0.2111	0.026	0.2255	0	0.1467	0.0076	0.0997	0	0.3413	0	0.0393	0.1468
GSM1974591	HH	0.1801	0	0.3787	0.1897	0.4325	0.1561	0.6195	0.8033	0	0.252	0.3398	0.3276	0.3374	0.328	0	0	0.4683	0.3464	0.1818	0.6019	0.7596	0	0	0	0	0.1481	0.3852	0.1049	0.8535	0.8261	0.508	0.1676	0.2017	0.0289	0.3561	0.1383	0	0.0921	0.2891	0.0845	0.4185	0.1824	0.0567	0.1231	0.062	0.03	0.2152	0.1225
GSM1974614	HH	0.1038	0	0.1581	0.8181	0.2814	0.2263	0.5399	0.5591	0	0.0786	0.1932	0.4277	0.3387	0.3696	0.0358	0	0.4222	0.3121	0	0.8379	0.6919	0	0	0	0	0.1003	0.3298	0.0725	1.3221	1.2543	0.5017	0.2286	0.2078	0.0376	0.1141	0.07	0	0.0655	0.1392	0.0676	0.1789	1.0341	0.0874	0.1163	0.5108	0.1065	0	0.0581
GSM1974620	HH	0.0666	0	0.1528	0.5531	0.3066	0.1161	0.3528	0.6448	0	0.2116	0.1751	0.2737	0.7542	0.5281	0	0	0.4552	0.2514	0	0.8759	0.5761	0	0	0	0.0583	0.1064	0.3707	0	1.6629	0.8337	0.3746	0.1263	0.1952	0.0493	0.2834	0	0	0.0763	0.1602	0.0498	0.4557	0.8128	0.1043	0.0737	0	0	0.1276	0.1734
GSM1974624	HH	0.1946	0	0.3858	0	0.5432	0.1353	0.2924	0.9911	0	0.3683	0.4283	0.4165	0.2804	0.4898	0	0.0892	0.4799	0.368	0	0.6532	0.441	0	0	0.0206	0.0495	0.1025	0.2257	0	1.1238	0.2371	0.6124	0.1346	0.5325	0.0202	0.1716	0.0775	0.0157	0.0514	0.1403	0.025	0.3868	0.2998	0.0947	0.0266	0.2827	0	0.1381	0.2436
GSM1974628	HH	0.1589	0	0.378	0.2117	0.3903	0.1928	0.568	0.7072	0.0834	0.4246	0.4197	0.5387	0.2891	0.3417	0	0	0.4939	0.3477	0.1324	0.8908	0.7247	0	0	0	0.1503	0.1023	0.3706	0.0032	1.019	0.8539	0.5023	0.1838	0.3677	0.0161	0.3217	0.1155	0	0	0.0494	0.036	0.3018	0.4125	0.0413	0.0363	0.1632	0.0414	0.1412	0.1263
GSM1974633	HH	0.2717	0	0.6283	0.6772	0.421	0.3788	0.4709	0.5709	0.2324	0.4365	0.3864	0.5803	0.046	0.0317	0	0	0.7329	0.1684	0.0364	0.8136	0.6119	0	0	0	0.4718	0.0915	0.2044	0	1.3983	0.6965	0.4504	0.117	0.4928	0.0646	0.4158	0.217	0.1477	0.043	0	0	0.1579	0.8078	0.0833	0.0038	0.215	0.0169	0.0216	0.1191
GSM1974634	HH	0.457	0	0.5156	0.2019	0.3037	0.1634	0.3061	0.4554	0.2677	0.302	0.2912	0.335	0.0044	0.0213	0	0.2928	0.7146	0.2527	0.3602	0.7307	0.6553	0	0.2177	0	0.6147	0.0375	0.3205	0.1245	0.6299	0.4404	0.338	0.0709	0.3847	0.0558	0.5	0.1236	0.0697	0.0572	0	0	0.0105	0.3587	0.1037	0.076	0.7604	0.1429	0	0.1533
GSM1974646	HH	0.1009	0	0.2898	0.8814	0.2287	0.3322	0.5613	0.3741	0.0395	0.363	0.194	0.3971	0.3015	0.1469	0	0.1739	0.3878	0.2914	0.2025	1.1629	0.7412	0	0	0	0.0966	0.071	0.3071	0	1.3387	1.4342	0.331	0.166	0.3075	0.059	0.3627	0.1695	0	0.0856	0	0.0203	0.1118	1.061	0.1262	0.07	0.1929	0.2006	0.149	0.1601
GSM1974653	HH	0.075	0	0.4245	0.4002	0.3617	0.3725	0.2075	0.6503	0	0.3797	0.3014	0.4227	0.3015	0.2401	0.0334	0	0.4892	0.225	0	0.8406	0.4749	0	0.0429	0.0202	0.0418	0.1001	0.1273	0	0.9369	0.3945	0.4423	0.1327	0.3297	0.0893	0.3076	0.1499	0	0.0989	0.0359	0.1022	0.2543	0.5019	0.0696	0.1656	0.2263	0.0831	0.1507	0.2139
GSM1974656	HH	0.185	0	0.402	0.4927	0.5388	0.3887	0.3867	0.7503	0.0414	0.3395	0.3368	0.382	0.3424	0.1236	0	0.1845	0.4744	0.2286	0.0248	1.1391	0.56	0	0.064	0	0	0.0434	0.183	0	1.1935	0.3667	0.2615	0.0884	0.1712	0.0909	0.4859	0.1197	0	0.1055	0	0.0087	0.3611	0.6425	0.1134	0.1166	0	0.0934	0.1141	0.2609
GSM1974664	HH	0.2565	0	0.1562	0.4014	0.3064	0.3584	0.1319	0.4034	0	0.2202	0.0212	0.3162	0.2274	0.2126	0.0549	0.0299	0.4141	0.2091	0	0.7591	0.6277	0	0.0629	0	0.0356	0.1373	0.2203	0	0.9812	0.5806	0.3152	0.1246	0.2606	0.0813	0.4668	0.1345	0	0.0838	0	0.0754	0.1351	0.5824	0.1174	0.1341	0.1635	0.0427	0	0.2142
GSM1974670	HH	0.1746	0	0.2309	0.4721	0.5677	0.4051	0.2664	0.7933	0.0809	0.3445	0.3257	0.3878	0.266	0.2469	0	0	0.3895	0.2446	0	0.7319	0.4845	0	0	0.0418	0	0.0981	0.2263	0	0.768	0.3323	0.1916	0.0436	0.108	0.0725	0.4447	0.0955	0	0.0827	0	0.0291	0.3682	0.2772	0.1341	0.0997	0	0.0212	0	0.2188
GSM1974679	HH	0.1907	0	0.1615	0.9416	0.1489	0.136	0.2803	0.3712	0	0.2213	0	0.2512	0.1533	0.0379	0	0	0.3474	0.0281	0.062	0.5815	0.7412	0	0	0.0162	0.2003	0.0866	0.2981	0.4147	0.3741	0.9399	0.4531	0.1476	0.3398	0.1159	0.1875	0.1323	0	0	0.0208	0.0373	0.1367	0.554	0.0817	0.1235	0.3664	0.1139	0	0.1056
GSM1974682	HH	0.2016	0.0424	0.4224	0.3538	0.4251	0.3736	0.5926	0.5875	0.0395	0.4788	0.2815	0.524	0.2726	0.0251	0	0	0.5741	0.2041	0.217	0.7945	0.3944	0	0.3041	0	0.4367	0.1301	0.1444	0	0.7399	1.4012	0.403	0.1158	0.4558	0.0571	0.2188	0.19	0	0.0259	0	0.0409	0.2538	0.5736	0.1458	0.0691	0.4528	0.1606	0.1542	0.0556
GSM1974701	HH	0.1977	0	0.1664	0.6372	0.5603	0.2412	0.315	0.7088	0.0821	0.2992	0.1674	0.3161	0.5764	0.2491	0.1122	0	0.3355	0.2994	0.0312	0.6292	0.625	0	0	0	0	0.137	0.2235	0	0.5387	0.3358	0.2472	0.0354	0.2143	0.0651	0.3659	0.1173	0	0.0937	0	0.0596	0.2928	0.2989	0.1219	0.0389	0.1009	0.1185	0	0.1342
GSM1974704	HH	0.3135	0	0	0.6893	0.1235	0.2781	0.1727	0.3208	0	0.0991	0	0.1456	0.7834	0.2669	0	0	0.0719	0.0608	0.2902	0.8514	0.7212	0	0.1377	0	0.3021	0.0662	0.2764	0	0.7662	0.4127	0.2472	0	0.3353	0.025	0.3238	0.0953	0	0.1914	0	0	0.3388	0.7226	0.119	0.0606	0	0.029	0.0617	0.123
GSM1974707	HH	0.1521	0	0.2129	0.0195	0.1887	0.2023	0.4486	0.5571	0.0212	0.2658	0.1016	0.1135	0.3225	0.0119	0	0.0362	0.3776	0.1632	0.0649	0.9837	0.7832	0	0	0	0.3279	0.0974	0.3243	0.136	0.6657	0.8011	0.2723	0.0476	0.232	0.0679	0.4181	0.1746	0	0	0	0.0944	0	0.5267	0.0887	0.0556	0.1593	0.042	0.0453	0.1689
GSM1974710	HH	0.1418	0	0.2311	0.514	0.3801	0.1589	0.2052	0.7165	0	0.4362	0.2894	0.2084	0.8172	0.4382	0	0.1363	0.3077	0.2618	0	0.6283	0.6456	0	0	0	0	0.0794	0.3332	0.4142	0.6295	0.615	0.4152	0.1735	0.0948	0.0652	0.1609	0.0885	0	0.0195	0	0.0418	0.1049	0.4992	0.0821	0.033	0.1893	0.0962	0.1128	0.1024
GSM1974722	HH	0.226	0	0.31	1.0812	0.0444	0.1708	0.1338	0.0713	0.1047	0.2309	0.034	0.2157	0.3347	0.0264	0.1107	0.1189	0.5443	0.2015	0.1461	1.0526	0.5591	0	0	0	0.717	0.0744	0.2741	0	1.227	1.0027	0.2232	0	0.3846	0.0941	0.469	0.195	0	0.105	0	0.0832	0.1457	1.2105	0.1675	0.0092	0.3609	0.2099	0	0.2562
GSM1974740	HH	0.0255	0	0.1921	0.8619	0.2901	0.3622	0.2658	0.5808	0.1022	0.2386	0.0259	0	0.5083	0	0	0.3589	0.3986	0.2331	0.0113	0.8763	0.5135	0	0	0	0	0.0738	0.2059	0	1.0376	0.9444	0.4167	0.0447	0.4923	0.044	0.3818	0.1695	0	0	0	0.0556	0	0.6885	0.1063	0.0883	0.3246	0.0069	0.0669	0.1487
GSM1974754	HH	0.0327	0.1559	0.2126	0.4293	0.2721	0.3041	0.3448	0.494	0	0.1373	0	0	0.5688	0.2914	0.0628	0.1877	0.2655	0.2848	0.0686	0.6318	0.1145	0	0	0	0.1564	0.0769	0.0722	0	0.9481	0.5856	0.5419	0.1544	0.4698	0.0469	0.2446	0.2071	0.0119	0.0198	0.041	0.0109	0.0475	0.9458	0.1142	0.0594	0.2808	0.0582	0.0132	0.1501
MB.0100	HH	0.4468	0	0.3065	0.7164	0.2753	0.1707	0.4374	0.6921	0.132	0.4861	0.322	0.062	0.3435	0.494	0.1171	0.0947	0.1855	0.4746	0.2395	0.2986	0.5067	0	0.1663	0	0.9699	0.1151	0.2506	0	0.8481	0.2148	0.1488	0.0325	0.1131	0.0577	0.3841	0.1085	0.0313	0.1788	0.1276	0.0454	0.1983	0.3107	0.1338	0.113	0	0.0821	0.1992	0.0882
MB.0396	HH	0.0493	0	0.0733	0.7756	0.3321	0.0037	0.3557	0.697	0	0.2479	0.2443	0.3748	0.6066	0.3131	0	0	0.2199	0.15	0.0617	0.6172	0.5879	0	0.1199	0.0054	0	0.1123	0.2859	0.1296	0.9749	0.7715	0.1851	0.0324	0.2099	0.0528	0.3058	0.1757	0	0.0485	0	0.0416	0.4797	0.565	0.1147	0.0719	0.1874	0.0885	0	0.165
MB.0558	HH	0.207	0	0.1744	1.0869	0.2753	0.0362	0.3768	0.6533	0	0.0736	0.0427	0.223	0.5297	0.411	0.0052	0	0.2274	0.2678	0.1422	0.4247	0.4732	0	0.1729	0.1535	0.4813	0.101	0.1751	0.1678	0.7573	1.0198	0.4627	0.1105	0.2205	0.0954	0.3523	0.1475	0	0.1014	0.2546	0.0959	0.3742	0.4603	0.121	0.0834	0.2233	0.0451	0.1008	0.116
MB.0901	HH	0.0772	0	0.0453	1.3531	0.232	0.0014	0.4624	0.7463	0	0.2841	0.1169	0.3777	0.6217	0.3459	0	0	0.0796	0.1235	0.0817	0.2804	0.5414	0	0	0.1005	0.3253	0.0984	0.1293	0.1878	0.9787	1.095	0.6201	0.1702	0.5276	0.0818	0.2794	0.1076	0	0	0.1019	0.0615	0.4104	0.4467	0.0806	0.0962	0.4554	0.0894	0	0.168
MB.2718	HH	0.2136	0	0.2241	0.2599	0.3984	0.1744	0.4575	0.7174	0	0.0371	0.1678	0.2877	0.3786	0.4232	0	0.0908	0.3665	0.1268	0.0938	0.7003	0.6657	0	0.1967	0.0132	0.1153	0.1337	0.2144	0	0.7674	0.8946	0.4365	0.1891	0.3101	0.0463	0.4405	0.2207	0	0.0907	0.0201	0.0612	0.3634	0.7146	0.1337	0.1405	0	0.0677	0.1087	0.217
MB.3057	HH	0.1268	0	0.1921	0.9435	0.2778	0.1539	0.4167	0.438	0	0.1862	0.2116	0.3411	0.2581	0.3433	0	0	0.1949	0.1406	0.1817	0.5821	0.7993	0	0.0616	0	0	0.111	0.2877	0	1.1009	1.1027	0.4075	0.2288	0.2517	0.0461	0.4029	0.139	0	0.0976	0.0657	0.0871	0.4821	0.2812	0.1225	0.1062	0.156	0.0868	0.2379	0.1464
MB.3297	HH	0.1496	0	0.5822	0.4433	0.4265	0.2767	0.5012	1.1072	0	0.2379	0.1907	0.0617	0.6132	0.6509	0	0.1393	0.562	0.3177	0	0.6463	0.6663	0	0.0277	0	0.3458	0.1216	0.3007	0	1.4594	0.6447	0.3954	0.112	0.3283	0.0537	0.2689	0.0312	0.1287	0	0	0.1094	0.166	0.5852	0.0968	0.0474	0.0789	0	0.161	0.2258
MB.3706	HH	0.1815	0	0.0802	0.8374	0.1708	0	0.2539	0.52	0	0.0677	0.1374	0	0.4216	0.2916	0	0.3189	0.2588	0.0948	0.2563	0.7448	0.552	0	0.1098	0.0448	0.4876	0.095	0.2486	0	0.3149	0.9	0.6886	0.2374	0.5074	0.0147	0.4637	0.171	0	0.1447	0.0836	0.0936	0.0671	0.5299	0.1317	0.1607	0.3217	0.1924	0	0.1545
MB.4303	HH	0.2448	0	0.2489	0.1387	0.2525	0.3978	0.397	0.0978	0.2422	0.0731	0.0414	0.2016	0.3977	0.1678	0	0.1032	0.4875	0.1269	0.2006	0.9635	0.6596	0	0.2393	0	0.0208	0.1049	0.227	0	0.8011	0.813	0.296	0.1235	0.2682	0.0704	0.5444	0.135	0.0376	0.1311	0	0.0836	0.2598	1.2277	0.1203	0.0039	0.5618	0.2093	0.0496	0.2171
MB.4332	HH	0.1571	0	0.1824	0.6338	0.1319	0.1362	0.2735	0.3497	0	0.2599	0.0264	0.4346	0.3553	0.248	0	0.1777	0.3313	0.1738	0.1592	0.528	0.7065	0	0.0633	0	0	0.1068	0.3062	0	0.6677	0.8579	0.2814	0.0849	0.3706	0.0776	0.4995	0.1495	0.0079	0.0042	0	0.1007	0.297	0.8025	0.1267	0.0702	0.248	0.1633	0	0.2327
MB.4407	HH	0.0771	0.0347	0.1577	0.2469	0.0465	0.1406	0.2995	0	0.0152	0.1851	0.1179	0.064	0.2533	0.1292	0.1482	0.4681	0.3201	0.1257	0.1303	1.0353	0.6832	0	0.0598	0	0.2968	0.053	0.2608	0	0.668	0.8037	0.2707	0.0496	0.498	0.0801	0.2467	0.1592	0.0006	0.1522	0	0.1277	0.1083	0.9668	0.1166	0.089	0.2304	0.1374	0.0196	0.1529
MB.4408	HH	0.0092	0	0.3438	0.6877	0.3843	0.3618	0.3184	0.4787	0.2731	0.2903	0.058	0.4038	0.3103	0.2111	0	0.0424	0.4754	0.1624	0.1469	0.8381	0.3749	0	0	0	0	0.0577	0.0632	0	1.5569	0.7751	0.2948	0.1031	0.4747	0.0708	0.4533	0.1915	0	0.0256	0	0.0535	0.0847	1.1398	0.114	0.0631	0.4598	0.1451	0.1632	0.1892
MB.4417	HH	0.0899	0	0.2484	0.1771	0.3981	0.1475	0.2966	0.5221	0.2342	0.1941	0.0877	0.2106	0.2664	0.1627	0.0681	0.1111	0.3616	0.2474	0.0897	0.911	0.626	0	0.1085	0	0	0.1142	0.3537	0.0016	0.8174	0.6281	0.3484	0.1206	0.3621	0.061	0.3225	0.0182	0	0.0856	0	0.1213	0.16	0.8296	0.1089	0.1171	0.3027	0.0653	0.0163	0.1077
MB.4679	HH	0.1566	0	0.4925	0.2294	0.4399	0.391	0.4422	0.6293	0.2823	0.3303	0.205	0.5658	0.2803	0.1389	0	0.0438	0.6585	0.3897	0	0.9647	0.5989	0	0	0	0	0.1106	0.2977	0	1.2825	0.6252	0.3159	0.1116	0.2858	0.067	0.3458	0.0753	0.0601	0.0935	0	0.1019	0.2611	0.7374	0.119	0.0333	0.0617	0.1093	0.0112	0.1358
MB.4732	HH	0.2652	0	0.3952	0.2055	0.3027	0.1781	0.4564	0.5588	0	0.2969	0.1975	0.3214	0.4535	0.361	0	0.0724	0.5543	0.2943	0.0868	0.7277	0.4563	0	0	0	0	0.1088	0.2534	0	1.6483	0.457	0.3076	0.0831	0.1517	0.0554	0.3162	0.0604	0.0221	0.0702	0.0114	0.1236	0.248	0.9158	0.112	0.0523	0.4275	0.0099	0.1564	0.2069
MB.4757	HH	0.2049	0	0.4014	0.402	0.3616	0.1702	0.3403	0.5832	0.2405	0.2716	0.229	0.2289	0.3814	0.4243	0	0	0.5211	0.2719	0.2172	0.7366	0.3691	0	0.0823	0	0.5675	0.1216	0.137	0.0008	1.1877	0.9334	0.3516	0.1458	0.3115	0.1003	0.3841	0.1403	0.0283	0.0625	0	0.0515	0.0898	0.9907	0.1317	0	0.4664	0.1025	0.0158	0.0771
MB.4793	HH	0.2275	0	0.1322	0.4187	0.2434	0.411	0.3086	0.2066	0.088	0.2415	0	0.3174	0.5815	0.0843	0	0	0.385	0.1345	0.2154	0.9991	0.5084	0	0	0	0.5169	0.0103	0.1302	0	0.8547	1.3015	0.3832	0.1619	0.4324	0.0591	0.2744	0.0309	0	0.0831	0	0.0461	0.2331	1.1998	0.133	0	0.2648	0.1773	0	0.1169
MB.4880	HH	0.1227	0	0.1369	0.5268	0.4315	0.3366	0.24	0.4129	0.2214	0.314	0.1201	0.3658	0.4065	0.2151	0.0004	0.0696	0.3513	0.1074	0.0504	1.2147	0.5827	0	0.0152	0.1166	0	0.062	0.1775	0	0.8046	0.8205	0.3167	0.1577	0.4004	0.0815	0.3375	0.0707	0	0.0295	0	0.1637	0.0334	0.7481	0.1101	0.0978	0.1836	0.1051	0	0.1804
MB.4881	HH	0.197	0.1236	0.1358	0.7931	0.1459	0.141	0.0828	0.3153	0	0.1062	0.0701	0.0309	0.4582	0.2186	0	0	0.1925	0.1302	0.1455	0.7417	0.8442	0	0	0	0	0.1003	0.3909	0	1.2153	1.182	0.1582	0.0382	0.3548	0.0176	0.292	0.198	0	0.1085	0	0.0142	0.0655	0.6031	0.1245	0.0314	0.2222	0.106	0.0265	0.0621
MB.4945	HH	0.0943	0	0.2413	0.707	0.2023	0.3139	0.3197	0.2862	0.2457	0.4379	0.1206	0.1649	0.5068	0.3851	0	0.0556	0.3231	0.1948	0.2884	0.9172	0.5997	0	0	0	0.3	0.0679	0.3007	0	1.2099	1.039	0.1168	0.0063	0.4698	0.0448	0.514	0.1568	0.0143	0.1272	0	0.0666	0.0386	0.9871	0.1228	0	0.5817	0.1155	0.0072	0.1839
MB.5057	HH	0.3605	0	0.0845	0.7159	0.1641	0	0.0867	0.3205	0	0.3124	0.2242	0.1099	0.5026	0.2806	0	0	0.3433	0.3149	0.222	0.7056	0.4807	0	0.1138	0.1089	0.2569	0.0978	0.2013	0.0395	1.0089	0.8929	0.2943	0.016	0.4477	0.0625	0.3528	0.1332	0	0.0782	0	0.0909	0	0.8	0.141	0.0853	0.124	0	0	0.1126
MB.5298	HH	0	0	0.4076	0.9118	0.4327	0.5047	0.4579	0.6583	0.2606	0.3256	0.1296	0.496	0.3994	0.1277	0	0	0.6652	0.1699	0	0.8363	0.4284	0	0	0	0	0.0452	0.1166	0	1.62	0.8715	0.3877	0.1509	0.4624	0.09	0.367	0.1507	0.0057	0.0151	0	0.0294	0.2116	0.9261	0.1005	0.0256	0.3121	0.0968	0.093	0.1389
MB.5526	HH	0.2693	0	0.5473	0.3692	0.5035	0.1976	0.5807	0.808	0.1707	0.4196	0.3017	0.4119	0.4226	0.1767	0	0.2169	0.6767	0.3371	0.0775	0.8747	0.5399	0	0.0071	0	0.2735	0.0532	0.2505	0	1.355	0.4698	0.1751	0	0.2308	0.0719	0.3235	0.1029	0.0868	0.0651	0	0.0884	0.048	0.4485	0.1399	0.086	0.124	0.0884	0.0805	0.1638
MB.6242	HH	0.1168	0	0.2387	0.5315	0.3176	0.1619	0.35	0.6474	0.0337	0.2929	0.2437	0.4278	0.3936	0.0317	0	0	0.2981	0.3164	0.0165	0.688	0.6843	0	0.3421	0	0.3404	0.126	0.2281	0	0.9246	0.6516	0.4634	0.0812	0.4319	0.0978	0.5511	0.0326	0	0.1544	0	0.0955	0.3123	0.445	0.089	0.0807	0.2737	0.0553	0.0477	0.1691
MB.6280	HH	0.1612	0	0.1465	0.4165	0.2413	0.1558	0.5119	0.4386	0.0473	0.0086	0	0.0314	0.2546	0.1279	0	0	0.2325	0.1023	0.029	0.8331	0.7297	0	0.0725	0	0.3666	0.0934	0.2818	0	0.7154	0.8614	0.5603	0.2433	0.254	0	0.4822	0.1365	0	0.0953	0.1442	0.0107	0.1477	0.7207	0.1125	0.1752	0.1114	0.0914	0	0.1719
MB.6336	HH	0.2909	0	0.5469	0.2958	0.3756	0.1842	0.4177	0.5674	0.231	0.382	0.257	0.3736	0.2874	0.1257	0	0	0.6353	0.127	0.1184	0.9357	0.6167	0	0	0	0.1016	0.1018	0.3109	0	1.7024	0.9937	0.2419	0.0826	0.1953	0	0.3218	0.1387	0.1549	0.2084	0	0.0513	0.2898	0.4387	0.1124	0.0743	0.2777	0.0772	0	0.1981
MB.7036	HH	0.2026	0	0.0761	0.6968	0.1505	0	0.3355	0.3796	0	0.1105	0.0597	0.3021	0.5666	0.2446	0	0.0713	0.1219	0.2625	0.2465	0.3663	0.6012	0	0	0	0.5868	0.1085	0.2769	0.4049	0.1552	0.974	0.452	0.1847	0.3385	0.0248	0.2257	0.1782	0	0.0561	0.1365	0	0.3429	1.0199	0.1299	0.0244	0.0922	0.1304	0.0802	0.0617
MB.7270	HH	0.2223	0	0.2061	0.6573	0.3406	0.2633	0.3245	0.5691	0.0818	0.4517	0.2757	0.2991	0.5381	0.3929	0.006	0	0.5164	0.1825	0.1603	0.9553	0.5637	0	0.2349	0	0.4217	0.1033	0.1507	0	1.1422	0.5087	0.2233	0.0951	0.1921	0.0504	0.4648	0.0721	0	0.0581	0	0.1393	0.2284	0.8486	0.102	0.0043	0.3323	0.044	0.0523	0.1798
TCGA.AR.A5QQ	HH	0.0382	0	0.5263	0.4184	0.4398	0.3381	0.7295	0.7776	0.0752	0.4217	0.3475	0.4281	0.4253	0.4631	0	0	0.7514	0.4235	0.2633	1.2254	0.6082	0	0	0	0	0.0538	0.4065	0	1.4653	1.3872	0.4103	0.1341	0.3222	0.0507	0.3677	0	0.0549	0.1777	0.2649	0.045	0.1504	0.9154	0.0962	0.2336	0	0.0648	0.0293	0.1014
TCGA.A7.A4SD	HH	0.1869	0	0.4374	0.3436	0.4435	0.3983	0.2992	0.5354	0.142	0.3077	0.274	0.4873	0.3109	0.0862	0	0.3712	0.584	0.2029	0	1.0189	0.6435	0	0.5853	0	0.1786	0.0884	0.3475	0	0.5063	0.8245	0.3879	0.1826	0.1447	0.0879	0.5809	0.1273	0	0.2295	0	0.1361	0.1066	0.8918	0.0908	0.0286	0	0.2405	0.2057	0.2148
TCGA.AR.A1AQ	HH	0.0859	0.0436	0.5493	0.6519	0.6348	0.1289	0.7984	0.9184	0.1714	0.355	0.4351	0.4982	0.3095	0.3327	0	0	0.6832	0.4466	0	1.0156	0.4188	0	0	0	0.1907	0.0947	0.1828	0	2.0931	1.0012	0.523	0.1763	0.5332	0.069	0.5268	0.0805	0.053	0	0.0181	0.0831	0.471	0.3703	0.1706	0.1064	0.1606	0.0232	0.1175	0.2939
TCGA.S3.AA10	HH	0	0	0.4716	0.8969	0.5081	0.5389	0.7555	0.8198	0.0882	0.4074	0.3223	0.5533	0.4804	0.2292	0	0	0.7789	0.0467	0	1.3563	0.5577	0	0.0369	0	0	0.0351	0.2797	0	1.8194	0.6638	0.5415	0.24	0.4399	0.0656	0.4109	0.1739	0	0.1389	0.0627	0.1073	0.4708	0.9408	0.0725	0.1434	0.1987	0.0524	0.0198	0.1618
TCGA.EW.A6SB	HH	0.2104	0	0.6427	0.4859	0.449	0.2868	0.866	0.8399	0.0389	0.3806	0.3536	0.5493	0.3944	0.4444	0	0	0.7285	0.4149	0	0.9464	0.4473	0	0	0.0323	0	0.1128	0.1981	0	2.0446	1.2937	0.3649	0.17	0.138	0.099	0.2335	0.074	0.1481	0	0.0385	0.1063	0.4057	0.9112	0.0771	0.1436	0.3532	0.1346	0.2213	0.1674
TCGA.BH.A0BW	HH	0	0	0.4288	0.5195	0.4561	0.2936	0.6677	0.66	0.0483	0.0767	0.1944	0.2357	0.1344	0.2002	0	0.3611	0.5103	0.0693	0	1.0352	0.4933	0	0.15	0	0.0746	0.0939	0.1606	0	0.6755	0.0918	0.5232	0.2082	0.3644	0.0584	0.2561	0.1785	0	0.0373	0.0659	0.0853	0.4652	1.1447	0.1316	0.1483	0.2123	0.1533	0	0.1348
TCGA.AC.A6IW	HH	0.0986	0	0.339	0.904	0.4404	0.4351	0.6094	0.727	0.1255	0.4916	0.2994	0.4907	0.6744	0.36	0	0	0.5808	0.2391	0	0.9952	0.4856	0	0	0	0	0.1055	0.1347	0	2.0858	0.7638	0.5825	0.1911	0.5897	0.0648	0.4774	0.1314	0.003	0.0105	0.0513	0.0406	0.0679	1.1155	0.1144	0.0812	0.3702	0.1366	0	0.2461
TCGA.BH.A1FC	HH	0	0	0.4884	0.8333	0.4564	0.2798	0.5158	0.884	0	0.343	0.258	0.3854	0.5056	0.4577	0.082	0	0.5456	0.1141	0	0.7123	0.4513	0	0.138	0	0	0.0511	0.0158	0	1.4225	0.5055	0.4365	0.1817	0.3443	0.0915	0.4397	0.0927	0.0051	0	0	0.02	0.4622	0.9525	0.1172	0.0123	0.4602	0.0247	0.212	0.1428
TCGA.LL.A441	HH	0.1839	0	0.5591	0.6612	0.5236	0.7535	0.777	0.5662	0.2897	0.5594	0.3278	0.4421	0.3935	0.0619	0.0034	0.1073	0.8976	0.3658	0	1.6198	0.1161	0	0.1995	0	0.9038	0.0785	0.0401	0	1.9048	0.6049	0.0045	0	0.2445	0.1169	0.7065	0.2235	0	0.1425	0	0.0678	0.3301	0.9787	0.1871	0.0446	0	0.06	0	0.2426
TCGA.AO.A0J2	HH	0.3515	0	0	0.6088	0.0047	0	0.1428	0.2862	0	0.0048	0.0526	0.1189	0.5862	0.5365	0	0	0	0.1815	0.0506	0.7459	0.6167	0	0	0	0	0.1201	0.2032	0	1.3258	0.9424	0.3266	0.0638	0.4267	0.0225	0.2567	0.153	0	0	0	0	0.5376	0.9357	0.1145	0	0.4818	0.0909	0	0.0768
TCGA.AR.A0TS	HH	0.341	0	0.5588	0.6275	0.5532	0.4479	0.7085	0.649	0.3096	0.537	0.3576	0.2974	0.2111	0.1069	0	0.5171	0.8136	0.3438	0.0606	1.5702	0.3768	0	0.2684	0	0.7275	0.0006	0.076	0	1.9809	0.2109	0.2156	0.0798	0.3194	0.0955	0.5609	0.1588	0.0235	0.1819	0	0.164	0.2791	1.0574	0.1695	0.112	0	0.106	0	0.2492
TCGA.A2.A0CM	HH	0.1276	0	0.2838	0.7072	0.5963	0.3371	0.4218	0.9631	0.0777	0.4561	0.3488	0.4163	0.6459	0.3592	0	0.1718	0.4411	0.1523	0.209	1.0754	0.4423	0	0.041	0	0.174	0.0155	0.1874	0	1.0759	1.0337	0.5819	0.2109	0.3811	0.0495	0.1984	0.1597	0	0.0398	0.1741	0.0032	0.3834	0.7651	0.0887	0.1022	0	0.0411	0.005	0.1482
TCGA.D8.A1JG	HH	0.3365	0	0.5142	0.054	0.4588	0.2689	0.4551	0.6075	0.0442	0.2296	0.2043	0.2217	0.2248	0.256	0.0845	0.129	0.7104	0.2862	0.1348	1.3195	0.2532	0	0.2252	0	0.1574	0.141	0.0239	0	0.9643	0.8168	0.4464	0.1113	0.4047	0.0861	0.4893	0.2196	0	0.1289	0	0.0752	0.2003	0.7766	0.1265	0.163	0.1317	0.1432	0.1589	0.1901
TCGA.GM.A2DB	HH	0.2426	0	0.539	0.4604	0.1838	0.2264	0.5976	0.4403	0.0271	0.2269	0.234	0.102	0.6159	0.3579	0	0	0.7744	0.2918	0.1185	1.006	0.57	0	0.0009	0	0.2679	0.211	0.1789	0	1.2942	1.4902	0.3193	0.0349	0.4333	0.0074	0.6643	0.1306	0.1297	0.1326	0	0.0626	0.1627	0.7203	0.1414	0	0.2585	0.0513	0	0.2635
TCGA.A2.A0D2	HH	0.2842	0	0.3086	1.0614	0.3123	0.2195	0.3728	0.63	0	0.1826	0.2329	0.2847	0.5349	0.5291	0	0.1947	0.3935	0.1988	0.3407	0.7353	0.5252	0	0.0311	0.1449	0.4691	0.0454	0.0973	0	1.0819	1.008	0.316	0.1315	0.2583	0.0709	0.5245	0.0019	0	0.103	0.154	0	0.1528	0.704	0.0649	0	0.4727	0.1902	0	0.2019
TCGA.AO.A0J6	HH	0.0522	0	0.054	0.9877	0.1035	0	0.3525	0.1875	0	0.2362	0.215	0.3757	0.3358	0.3798	0.0328	0.0505	0.0458	0.0023	0	0.5812	0.7042	0	0	0	0	0.111	0.2869	0	0.7183	0.2167	0.4153	0.1442	0.3299	0.0678	0.3575	0.16	0	0.1296	0.0402	0.0042	0.532	1.1966	0.0688	0.0548	0.4732	0.0881	0	0.056
TCGA.BH.A1F6	HH	0.4085	0	0.0778	0.61	0.16	0	0.4603	0.2334	0	0.2267	0.2591	0.0226	0.5257	0.2068	0.0699	0.069	0.2048	0.1978	0	1.4658	0.6143	0	0.2076	0.1373	0.2448	0.0217	0.152	0	1.3481	1.0395	0.6035	0.1548	0.6931	0.0991	0.3606	0.1418	0	0.0909	0.204	0.0095	0.1634	0.8401	0.1446	0.1108	0.4498	0.2124	0.0836	0.0906
TCGA.E2.A159	HH	0.1857	0	0.5083	0.1255	0.5508	0.3194	0.6806	0.7735	0.1037	0.2873	0.4014	0.4494	0.1966	0.0845	0	0.047	0.6866	0.4364	0	1.2821	0.5583	0	0.0797	0	0.2058	0.0606	0.3375	0	1.2336	0.9397	0.4793	0.1152	0.442	0.0588	0.5184	0.1312	0	0.1602	0.0987	0.0883	0.3743	0.872	0.111	0.15	0	0.0172	0.1285	0.2524
TCGA.BH.A18V.06	HH	0.1026	0	0.5425	0.6384	0.5104	0.5066	0.7219	0.7346	0.2639	0.4228	0.3729	0.5946	0.2473	0.1324	0	0	0.7782	0.1961	0	1.278	0.305	0	0	0	0.0177	0.0147	0.0788	0	1.8372	0.9181	0.4614	0.1701	0.4694	0.0522	0.1109	0.105	0	0.1774	0.1726	0	0.4246	0.9763	0.1273	0.2502	0	0.1146	0	0.1614
TCGA.A2.A0D0	HH	0.2006	0	0	0.7946	0.0868	0	0.2071	0.4934	0	0	0	0.2359	0.7716	0.5396	0	0	0.0742	0.2198	0	0.6669	0.5909	0	0	0.0183	0.1106	0.0982	0.2526	0.2628	1.0119	0.7083	0.2205	0.1262	0.012	0.0602	0.3479	0.0097	0	0.158	0.0673	0.0669	0.2793	0.8749	0.1032	0.1615	0.564	0	0	0.1622
TCGA.C8.A134	HH	0.1821	0.1119	0.2601	0.4086	0.3328	0.2518	0.3104	0.3981	0.0007	0.2815	0.2091	0.1172	0.4476	0.3937	0.0781	0.4356	0.3847	0.303	0.0828	0.9795	0.379	0	0	0.1094	0.7215	0.1085	0.1865	0	1.1429	0	0.3173	0.1311	0.1406	0.0443	0.5958	0.1335	0	0.0478	0	0.1408	0.1224	1.0569	0.1149	0.0245	0.1739	0	0	0.2338
TCGA.AN.A0AT	HH	0	0	0.448	0.4181	0.1195	0	0.4527	0.5518	0	0.1918	0	0.0665	0.6284	0.4039	0	0.4362	0.5076	0.2701	0	0.6082	0.5013	0	0.2976	0	0	0.1236	0.2862	0.1209	0.8967	0.4865	0.3143	0.1252	0.1841	0.0619	0.2869	0.1202	0.0079	0	0	0.174	0.1712	0.5173	0.1714	0.0814	0.3713	0.0563	0	0.1927
TCGA.E2.A1LH	HH	0.2936	0	0.4327	1.0265	0.2839	0.5133	0.6965	0.5762	0.0416	0.4235	0.2688	0.4431	0.535	0.4264	0	0.1777	0.7943	0.3084	0.1477	1.1463	0.6222	0	0.1762	0	0.2076	0.0481	0.2556	0	1.7168	1.0143	0.5417	0.1232	0.6614	0.048	0.4823	0.1545	0.0369	0.1195	0.1144	0.0668	0.3607	1.4787	0.1137	0	0.2224	0	0.0233	0.2595
TCGA.A2.A3XY	HH	0.4621	0	0.3536	0.6169	0.4403	0.6547	0.6397	0.6246	0.1099	0.1459	0	0.2792	0.3162	0.0333	0	0.0922	0.6115	0.3322	0.2317	1.241	0.2538	0	0.4228	0.0255	0.763	0.0507	0.1775	0	1.4832	1.3441	0.1823	0.0695	0.2726	0.0796	0.7109	0.2137	0.0328	0.2075	0.0024	0.0895	0.0406	1.1944	0.1634	0.0668	0.0509	0.1662	0	0.2034
TCGA.BH.A0BG	HH	0.2939	0	0.6031	0.9411	0.5002	0.3084	0.7371	0.9095	0.1403	0.4257	0.3895	0.4815	0.2826	0.3885	0	0.1962	0.8015	0.2029	0	0.6552	0.4533	0	0.2468	0	0.1758	0.0777	0.141	0	1.6673	0.7292	0.3358	0.092	0.4226	0.0861	0.4923	0.2143	0.0438	0	0	0.0589	0.4839	0.664	0.0769	0.0334	0.4991	0.0366	0	0.2448
TCGA.D8.A1JL	HH	0.3036	0.1323	0.2571	0.3439	0.5862	0.1905	0.563	0.767	0.1144	0.2188	0.276	0.3216	0.2732	0.1919	0.0222	0.3392	0.3311	0.2688	0.1367	1.0168	0.0764	0	0.1419	0	0.5952	0.0476	0.048	0	0.9632	0.2794	0.5482	0.1307	0.5921	0.1023	0.4243	0.1825	0	0.2231	0.1576	0.2132	0.4337	0.9829	0.1583	0.1783	0.1734	0.0967	0	0.2085
TCGA.E2.A1AZ	HH	0.3733	0.2238	0.4028	0.3832	0.7361	0.1919	0.5802	1.0398	0.2262	0.4016	0.4074	0.3853	0.1712	0.1613	0.1733	0.2397	0.4275	0.2547	0.1533	0.645	0.1454	0	0.1274	0.1335	1.249	0.1036	0.1167	0	1.246	0.2222	0.3415	0.1024	0.2617	0.1191	0.832	0.1194	0	0.12	0.1167	0.0573	0.3829	0.13	0.2053	0.1136	0	0	0.0687	0.2629
TCGA.AR.A2LH	HH	0.3668	0	0.4484	0.3633	0.4399	0.3352	0.8691	0.5383	0.2809	0.4422	0.4387	0.4164	0.3392	0.0644	0	0.0615	0.7574	0.429	0.2599	1.6547	0.531	0	0.2631	0	0.704	0.0873	0.1833	0	1.445	0.467	0.2205	0.0482	0.4093	0.078	0.6032	0.1149	0.0753	0.2775	0.1497	0	0.0799	0.9192	0.1256	0.1389	0	0.0899	0	0.2184
TCGA.LL.A73Y	HH	0.2985	0	0.3717	0.5069	0.534	0.5695	0.6011	0.5812	0.267	0.417	0.2588	0.1217	0.4172	0	0.0982	0.4564	0.5746	0.4653	0.2256	1.1319	0.315	0	0.4451	0	0.8755	0.0581	0.1672	0	1.0924	0.7859	0.1368	0	0.3586	0.1032	0.5888	0.2441	0.0636	0.151	0	0.1614	0	0.7623	0.2328	0	0.158	0.1555	0	0.2616
TCGA.A2.A0SX	HH	0.371	0.0442	0.6363	0.4071	0.5547	0.5329	0.7863	0.7662	0.0838	0.4525	0.3802	0.4662	0.2372	0.1036	0	0.2133	0.8361	0.4731	0	1.2211	0.3715	0	0.3886	0	0.618	0	0.1835	0	1.4458	0.2267	0.3246	0.0597	0.4159	0.0833	0.5398	0.1588	0.0756	0.3523	0	0.0603	0.2821	0.8577	0.1999	0.1346	0	0.1077	0	0.2405
TCGA.AO.A0J4	HH	0	0.0471	0.6061	0.6547	0.4778	0.5318	0.4677	0.7259	0.1617	0.2993	0.2446	0.1749	0.2921	0.0623	0	0.5047	0.7374	0.3043	0.164	0.9385	0.5401	0	0.1751	0	0.3287	0.0451	0.154	0	1.1852	0.3776	0.2569	0.0965	0.2773	0.0502	0.5862	0.2105	0.1761	0.1399	0.0096	0.1922	0.28	1.1966	0.1399	0.1412	0.1023	0.1262	0.0005	0.2506
TCGA.EW.A1P4	HH	0.0739	0.0214	0.2581	0.3424	0.3575	0	0.7152	0.6391	0	0.2498	0.3507	0.4057	0.3635	0.2783	0.1807	0	0.5209	0.3711	0.1116	0.8738	0.6769	0	0.0856	0.1772	0.0291	0.1294	0.3409	0.0606	0.8607	1.3446	0.2115	0.0828	0.1556	0.1003	0.4289	0.0714	0	0.1226	0.1771	0.0627	0.493	0.3189	0.1045	0.2917	0.1362	0.1869	0	0.1656
TCGA.A7.A6VY	HH	0	0	0.3051	0.1157	0.295	0.241	0.3121	0.4193	0	0.1406	0	0.3374	0.5674	0.3013	0.0026	0.3273	0.5222	0.4057	0	1.5085	0.6471	0	0.7139	0	0	0.1251	0.3555	0	0.7974	1.1316	0.372	0.1307	0.4643	0.0854	0.6682	0.1565	0	0.18	0.0241	0.0273	0.0274	1.1349	0.1084	0	0.3588	0.2897	0.158	0.1017
TCGA.A7.A26G	HH	0.427	0.1102	0.5314	0.1224	0.5466	0.2288	0.4099	0.8234	0.1398	0.237	0.3691	0	0.329	0.1696	0	0.2756	0.6505	0.3179	0.0735	1.2875	0.2877	0	0.4879	0	1.0488	0.0821	0.124	0	1.265	0.5963	0.3472	0.0463	0.4822	0.1083	0.5807	0.1769	0	0.1779	0	0.1447	0	0.6651	0.1904	0.0591	0	0.1207	0.1097	0.2027
TCGA.AR.A0U4	HH	0.333	0	0.0796	0.9653	0.2545	0	0.5349	0.6	0	0	0	0	0.4165	0.4612	0	0.1287	0.1478	0.2465	0.0518	0.6157	0.2605	0	0.1377	0.1455	0.2787	0.0927	0.0523	0	1.276	0.4576	0.5505	0.1052	0.5903	0.0645	0.271	0.1116	0	0.0424	0.5095	0.0122	0.17	0.9147	0.1294	0.3342	0.3187	0.1262	0	0.1131
TCGA.D8.A1XK	HH	0.1251	0	0.0384	0.5071	0.1844	0.0598	0.2774	0.5805	0	0	0.0735	0.0051	0.5528	0.3042	0.1201	0.1008	0.2007	0.2263	0.0446	0.4512	0.378	0	0.3651	0.1188	0.0597	0.1012	0.231	0	0.6744	0.1929	0.4605	0.1683	0.1974	0.095	0.3054	0	0	0.0497	0.3113	0.0884	0.2596	0.7542	0.1344	0.2527	0.3492	0.0377	0.0874	0.1147
TCGA.AO.A129	HH	0.2419	0	0.524	0.9194	0.2437	0.2933	0.8154	0.576	0	0.3553	0.2736	0.5146	0.5131	0.2647	0	0.3649	0.6725	0.0761	0.2877	0.792	0.5608	0	0.384	0	0.0521	0.125	0.1898	0	1.4483	0.5554	0.4512	0.1561	0.4272	0.067	0.5781	0.1545	0.0889	0.1168	0.1086	0.1303	0.4269	0.9441	0.1064	0.0296	0.3159	0.2058	0.0821	0.1965
TCGA.D8.A27M	HH	0.3122	0.0432	0.6576	0.4186	0.4618	0.3256	0.6692	0.6245	0.1624	0.3793	0.361	0.3457	0.1821	0.0449	0	0.3318	0.9288	0.3183	0	1.2956	0.3751	0	0.4717	0	0.2755	0.0589	0.1814	0	1.4945	0.3848	0.3777	0.1024	0.506	0.0823	0.5982	0.2231	0.1025	0.2261	0.0126	0.0756	0.3237	1.0705	0.1572	0.0623	0.1259	0.1738	0	0.2347
TCGA.D8.A1XQ	HH	0.1013	0	0.5166	0.1192	0.2878	0.1614	0.5763	0.7079	0	0.2733	0.2853	0.2594	0.3374	0.3238	0	0.1406	0.507	0.1568	0	0.9762	0.3474	0	0.6166	0	0.2749	0.0878	0.0938	0	1.1969	0.5821	0.5992	0.1902	0.6097	0.057	0.3784	0.0229	0	0.1673	0.2503	0	0.1652	0.8282	0.1303	0.0391	0.3129	0.1135	0.2874	0.2595
TCGA.C8.A27B	HH	0	0	0.0843	0.8503	0.4702	0	0.3636	0.8292	0	0.3969	0.3967	0.3118	0.5424	0.4259	0	0.0151	0.1032	0.2467	0	0.776	0.4703	0	0	0.0451	0.0687	0.0515	0.2037	0	0.9775	0	0.5346	0.1915	0.2951	0.1229	0.3602	0.1038	0	0.0686	0.3185	0.0891	0.3826	0.3036	0.0977	0.2333	0.1285	0	0.1075	0.1625
TCGA.D8.A143	HH	0.2257	0	0.1958	0.8927	0	0	0.446	0.2916	0	0	0.0226	0	0.5608	0.2443	0	0.0543	0.278	0.2608	0.3431	0.8843	0.5508	0	0.0428	0	0	0.1008	0.1753	0.1838	0.5965	0.4678	0.1323	0	0.2412	0.0625	0.632	0.048	0	0.1242	0	0.1311	0.0532	0.9057	0.1487	0.0628	0.2153	0.1532	0.1643	0.1817
TCGA.E2.A14X	HH	0.3383	0	0.6567	0.5193	0.5431	0.3592	0.6162	0.848	0.1909	0.5157	0.4096	0.1893	0.3753	0.3643	0	0.2343	0.859	0.2321	0.1157	0.9547	0.5291	0	0.139	0	0.7549	0.0892	0.2371	0	1.823	0.3251	0.2896	0.0414	0.36	0.1092	0.6405	0.1524	0.1063	0.0407	0	0.1241	0.1987	0.5262	0.1106	0.0369	0	0.0961	0.1066	0.312
TCGA.A8.A09X	HH	0.4083	0	0.4614	0.4623	0.6476	0.2036	0.6195	0.8554	0.2282	0.4451	0.468	0.3993	0.4038	0.2883	0.0223	0.1689	0.613	0.2336	0.2526	1.0249	0.4139	0	0.0379	0	0.6905	0.1332	0.1644	0	1.7638	1.2585	0.6018	0.1592	0.6831	0.1382	0.4918	0.136	0	0.0648	0.1321	0.0027	0.3482	0.2662	0.0947	0.0219	0.4193	0.1681	0.0578	0.2059
TCGA.AR.A1AR	HH	0.5208	0.073	0.4428	0.1759	0.5517	0.1383	0.6068	0.9224	0.0932	0.3683	0.3103	0.212	0.3887	0.2362	0.1755	0.1172	0.4991	0.5098	0.1715	0.7333	0.2518	0	0.4124	0.2149	0.7491	0.0841	0.0077	0	1.5265	0	0.5615	0.1266	0.5311	0.1374	0.4695	0.0918	0.0136	0.0862	0.4323	0.1785	0.3256	0.6115	0.1119	0.1842	0	0	0	0.237
TCGA.E2.A1B6	HH	0.043	0	0.5328	0.8156	0.4774	0.3782	0.8539	0.762	0.348	0.5522	0.3615	0.4862	0.6469	0.3747	0	0.0412	0.8478	0.3363	0	1.3517	0.2638	0	0	0	0.3709	0.1073	0.1498	0	2.1531	0.9132	0.3322	0.1326	0.2415	0.0224	0.4138	0.0965	0.0046	0	0	0.1473	0.4272	0.9419	0.1587	0	0.1821	0	0	0.2874
TCGA.AN.A0AL	HH	0.223	0	0.5545	0.5833	0.2787	0	0.8361	0.4216	0.0701	0	0.2195	0	0.3298	0.2243	0.0102	0.1224	0.5466	0.1393	0.3885	1.0027	0.5286	0	0.4703	0	0.6651	0.0933	0.1267	0	1.1119	1.2254	0.4731	0.1506	0.5282	0.0537	0.8335	0.1922	0.1759	0.2118	0	0.0426	0	0.7026	0.1182	0.0254	0.3977	0.2397	0.1313	0.207
TCGA.B6.A3ZX	HH	0.0061	0	0.5176	0.9228	0.6717	0.6866	0.9897	0.8758	0.3474	0.613	0.4224	0.6191	0.3697	0.0749	0	0.0777	0.8864	0.3218	0	1.4517	0.1606	0	0.2375	0	0.5243	0.0438	0.1294	0	1.901	0.8728	0.0173	0.0292	0.2374	0.0385	0.4333	0.2424	0	0.1041	0	0.1336	0.2633	0.5889	0.1787	0	0.1004	0.1282	0	0.1826
TCGA.EW.A1PB	HH	0.1119	0	0.1604	0.3211	0.3557	0.2545	0.5898	0.5757	0.2195	0.3188	0.4214	0.491	0.4876	0.3665	0	0	0.2589	0.2702	0	0.9192	0.6232	0	0	0	0	0.135	0.2454	0	1.3192	0.8782	0.5836	0.2325	0.3769	0.0509	0.0897	0.0678	0.0139	0.0902	0.3435	0.0978	0.3168	1.0809	0.0699	0.2131	0.2316	0	0	0.1148
TCGA.BH.A0B3	HH	0.4479	0	0.4372	0.2007	0.1773	0.0787	0.1398	0.1491	0	0.1531	0.1097	0.1531	0.3174	0.2906	0.0347	0.0921	0.6084	0.2343	0.03	1.1753	0.6239	0.0121	0.3766	0	0.2716	0.0837	0.3594	0	0.5109	1.3094	0.5424	0.1459	0.5564	0.0467	0.2508	0.1193	0.0196	0.2504	0.0403	0.0841	0.0772	0.968	0.0949	0	0	0.2456	0.1045	0.1513
TCGA.AQ.A04J	HH	0.2621	0	0.5456	0.8243	0.5531	0.2617	0.6182	0.7052	0.3563	0.4776	0.4736	0.2324	0.2763	0.2135	0	0.5069	0.6117	0.3615	0.184	1.2461	0.2299	0	0.2653	0	0.9064	0.0473	0.1873	0	1.5878	0.3303	0.1199	0.0232	0.1544	0.0717	0.6639	0.1357	0.0634	0.1732	0	0.1261	0.1297	0.8488	0.2051	0.0563	0	0.0884	0.0078	0.2909
TCGA.EW.A1P1	HH	0.4226	0	0	0.4613	0.3917	0.2336	0.3795	0.4879	0.1439	0.2839	0.2765	0.1477	0.3743	0.0953	0.0894	0.1946	0.0647	0.4121	0.246	1.188	0.3021	0	0.6831	0	1.1096	0.0954	0.1849	0	1.2562	0.6092	0.3833	0.0104	0.5965	0.116	0.6598	0.083	0	0.234	0.0779	0.0707	0.034	1.2313	0.1851	0.1063	0	0.107	0	0.208
TCGA.BH.A42U	HH	0.3162	0	0.3249	0.7851	0.06	0.3546	0.6936	0.0935	0.1148	0.3804	0.1997	0.4163	0.3847	0.0963	0.0861	0.1372	0.5487	0.3318	0.1639	1.3601	0.4464	0	0.2974	0	0.8427	0.1215	0.2757	0	1.4765	1.376	0.0428	0	0.3875	0.074	0.7505	0.0737	0.0524	0.1886	0	0.0672	0.1022	1.2264	0.203	0	0	0.1169	0	0.2414
TCGA.AC.A8OQ	HH	0.3794	0	0.4245	1.0169	0.3288	0.5243	0.7433	0.3935	0.0846	0.4812	0.2192	0.4602	0.2311	0.0234	0	0.2962	0.8117	0.1882	0.2044	1.1916	0.284	0	0.2033	0	0.7262	0.0608	0.12	0	1.3936	0.8644	0.2011	0.0982	0.3825	0.0828	0.6666	0.2541	0	0.1584	0	0.1106	0.0367	1.211	0.1708	0	0	0.2428	0.0289	0.1939
TCGA.E2.A14N	HH	0.36	0	0.0722	0.8892	0.5403	0.2735	0.5806	1.0684	0	0.0974	0.1823	0	0.6545	0.5637	0	0.11	0.0948	0.1945	0	0.6736	0.3926	0	0	0.1648	0	0.1086	0.0304	0	1.4373	0	0.3168	0.1109	0.1551	0.0683	0.3543	0.1171	0	0	0	0.1116	0.0063	0.5561	0.1213	0	0.3804	0	0.0671	0.1707
TCGA.A2.A04T	HH	0.3	0	0.2055	0.8284	0.4786	0	0.535	0.8614	0	0.3711	0.2904	0.3573	0.565	0.4427	0	0.2775	0.3494	0.4301	0	0.5378	0.4219	0	0.0612	0.2025	0.3275	0.0636	0.1013	0.0337	0.7764	0.0986	0.3767	0.1294	0.3416	0.0475	0.3573	0.1068	0	0.1388	0.0631	0.1253	0.4403	0.6799	0.1657	0.0387	0.4586	0.1575	0	0.1634
TCGA.A8.A08R	HH	0.0613	0.0051	0.5648	0.5219	0.3309	0.3124	0.3713	0.6051	0	0.0488	0.0617	0.1814	0.3871	0.2609	0	0.4084	0.7311	0.1522	0.0764	0.9123	0.2866	0	0.1199	0	0.4332	0.0495	0.0981	0	1.3419	0.3897	0.5637	0.1818	0.5611	0.0667	0.5544	0.2164	0.068	0.0762	0.0854	0.1041	0.3928	1.2369	0.0987	0.094	0.4145	0.2106	0.062	0.26
TCGA.A2.A0EQ	HH	0.2118	0	0.5933	0.7409	0.5546	0.4096	0.7196	0.9336	0.1834	0.4855	0.4072	0.5309	0.3614	0.4792	0	0	0.7687	0.4398	0.1515	0.9529	0.2641	0	0	0	0.3145	0.1295	0	0	1.9512	0.8396	0.414	0.1255	0.3918	0.1164	0.4778	0.1458	0.0794	0.1065	0.1145	0	0.5907	0.527	0.1282	0	0.1698	0.1154	0.0608	0.121
TCGA.AR.A1AI	HH	0.0203	0	0.392	1.2333	0.5936	0.1922	0.5994	0.9252	0.1509	0.3674	0.3474	0.4272	0.3864	0.291	0	0.0453	0.4213	0.3203	0	0.8101	0.4237	0	0	0.0394	0	0.0095	0.0932	0	1.5346	0	0.5097	0.113	0.4746	0.0949	0.2722	0.1043	0	0	0.0669	0.0553	0.4762	0.8079	0.0574	0.0903	0.1696	0	0.1478	0.1668
TCGA.A2.A3XT	HH	0.2964	0	0	0.8963	0.3761	0.3435	0.6647	0.566	0.0511	0.0435	0	0.1503	0.4779	0.3087	0.2378	0.0362	0.2667	0.2977	0.0529	1.2125	0.3995	0	0.0675	0.0932	0.2477	0.0952	0.0978	0	1.412	1.0787	0.6284	0.1376	0.8363	0.0904	0.3045	0.2196	0	0	0.1687	0.0798	0	1.0126	0.0768	0.0868	0.2089	0.1529	0	0.0926
GSM491195	HH	0.1784	0	0.3794	0.7599	0.3431	0	0.4075	0.8365	0	0.2705	0.4162	0.1724	0.3301	0.3547	0	0.0821	0.3468	0.0805	0.1195	0.3393	0.6897	0	0.0586	0	0.2573	0.0523	0.1405	0.227	0.9696	0.7069	0.6649	0.2117	0.5489	0.0251	0.1902	0.0675	0.0361	0	0.1218	0.0468	0.1816	0.8315	0.087	0.1327	0.5508	0.0307	0.0657	0.0217
GSM491198	HH	0.1241	0	0.236	0.7532	0.2485	0.3739	0.1373	0.4434	0.0259	0.272	0.0829	0.2369	0.5602	0.0935	0.1057	0	0.2963	0.1823	0.0295	1.2076	0.3838	0	0.0172	0.0521	0.3745	0.0953	0.2375	0	0.991	1.1777	0.0662	0	0.2705	0.0736	0.5703	0.1846	0	0.1236	0	0.0026	0.1952	0.9903	0.1906	0.0666	0	0.1462	0	0.2618
GSM491202	HH	0.1113	0	0.301	0.4816	0.1296	0	0.1627	0.4244	0	0.0826	0.0561	0.1604	0.4107	0.3342	0.1024	0.0864	0.3191	0.2994	0	0.5446	0.601	0	0.0691	0.1859	0.4286	0.1143	0.1933	0.1405	0.6902	0.6452	0.5296	0.1668	0.3278	0.1076	0.1637	0.1564	0.0093	0.0646	0.1837	0.1292	0.1744	0.9453	0.1121	0.169	0	0.0379	0.2109	0.1338
BP46	HH	0.1988	0	0.5437	0.1564	0.4339	0.0389	0.4642	0.715	0.0516	0.1772	0.0166	0.1802	0.4253	0.4776	0	0.0115	0.5811	0.237	0.1786	0.1915	0.5445	0	0.1147	0	0	0.0708	0.1979	0	0.878	0.9487	0.6599	0.2305	0.4096	0.1115	0.3679	0.1134	0.1105	0.0051	0.2585	0	0.2131	0.5149	0.0409	0.1298	0.071	0.0952	0	0.1465
BP60	HH	0.1749	0	0.4683	0.3119	0.3912	0.3084	0.8174	0.6667	0	0.1967	0.1679	0.0559	0.644	0.2769	0	0	0.4885	0.1186	0.0609	1.0745	0.6836	0	0	0	0.637	0.1738	0.1107	0	1.1562	0.8323	0.4916	0.1067	0.5118	0.0613	0.4449	0.0851	0.1116	0.0422	0	0.019	0.0838	0.9334	0.116	0.0393	0.4618	0.0481	0.0384	0.2121
BP61	HH	0.06	0	0.1282	0.9194	0.3778	0.1735	0.4852	0.7254	0.2359	0.2521	0.2224	0.1284	0.4233	0.2111	0	0.2799	0.1379	0.1197	0.185	0.8172	0.5333	0	0	0.1697	0.312	0.1589	0.1336	0	1.1377	0.7885	0.5637	0.2027	0.4215	0.0897	0.4712	0.1878	0	0.0466	0.1912	0.0788	0.1522	0.572	0.1677	0.1035	0	0.072	0.0613	0.1754
BP63	HH	0.2148	0.1993	0.3048	0.1914	0.1425	0	0.2641	0.5223	0.0337	0.1784	0.1231	0.1138	0.3884	0.2832	0	0.3277	0.2721	0.2004	0.3274	0.3275	0.6373	0	0.0631	0	0	0.0694	0.2051	0	0.6243	0.7376	0.5814	0.2114	0.3208	0.0894	0.3432	0.0814	0	0.1546	0.2893	0	0.1591	0.3973	0.0591	0.0557	0.4093	0.1898	0.019	0.0216
BP69	HH	0.1086	0	0.3424	0.4449	0.4317	0.1476	0.3923	0.7862	0.0416	0.1629	0.2252	0.3363	0.5598	0.4664	0	0	0.3691	0.2171	0	0.8778	0.4557	0	0.0569	0	0.1217	0.1562	0.1786	0	1.3477	0.7246	0.4643	0.202	0.4347	0.0733	0.288	0.1931	0.0488	0.0471	0.0138	0.053	0.3015	0.7716	0.1373	0.1774	0.3448	0.0261	0.0962	0.194
BQ00	HH	0.061	0	0.3128	0.1663	0.2939	0	0.1442	0.682	0	0.1791	0.0943	0	0.3527	0.4294	0.2044	0.1935	0.544	0.3977	0.0502	0.7879	0.6132	0	0.2529	0.0423	0	0.0275	0.1659	0.0095	1.0543	0.618	0.6093	0.2127	0.4261	0.0987	0.2711	0.1102	0	0.0903	0.1562	0.0521	0.0028	0.4962	0.0813	0.0932	0.4453	0.1395	0.0689	0.1246
BQ01	HH	0.2367	0.057	0.3135	0	0.288	0.0533	0.3376	0.6164	0	0.2019	0.0873	0.0273	0.5524	0.4361	0	0.2536	0.3703	0.2054	0.2432	0.5644	0.6165	0	0.3053	0.0337	0.1219	0.0879	0.2843	0.156	0.2859	0.5586	0.6887	0.2275	0.4268	0.0766	0.023	0.0556	0	0.0522	0.3113	0	0	0.1852	0.0496	0.1397	0.4999	0.1501	0	0
BQ07	HH	0.2735	0.0159	0.3039	0.1546	0.3391	0	0.1262	0.6406	0	0.0322	0	0.0745	0.4748	0.2959	0	0.0102	0.3328	0.0687	0.192	0.0744	0.4232	0	0.4741	0	0.2222	0	0.1233	0.1563	0.4632	0.0898	0.635	0.2506	0.33	0.0582	0	0.1051	0	0.126	0.105	0	0.0936	0.3011	0.043	0	0.581	0.1194	0.133	0
BQ33	HH	0.1971	0	0.3586	0.4178	0.3267	0.2722	0.2171	0.6261	0.0788	0.1627	0.1704	0.2239	0.2354	0.3985	0	0.0184	0.4393	0.1966	0	0.952	0.6768	0	0	0	0.2103	0.0388	0.1914	0	1.0057	0.5869	0.4299	0.0912	0.4396	0.0673	0.3129	0.1003	0.0081	0.0045	0.0645	0.0604	0.1438	0.7208	0.0776	0.1037	0	0.0274	0	0.1625
BQ36	HH	0.0185	0	0.4181	0.6726	0.6474	0.1758	0.5047	0.9878	0.1247	0.3277	0.3586	0.4819	0.3043	0.4519	0	0	0.5735	0.3703	0.0325	0.8177	0.528	0	0	0	0.0038	0.0966	0.1695	0	1.3518	0.5488	0.48	0.192	0.3103	0.0157	0.0316	0.1803	0	0.0163	0.0151	0.01	0.4196	0.3668	0.0668	0.1252	0.1792	0.0424	0.0333	0.1736
BQ39	HH	0	0	0.4488	0.5458	0.4401	0.3236	0.6463	0.6634	0.353	0.3754	0.3405	0.357	0.3042	0.2242	0	0.1943	0.588	0.1091	0.1157	1.3702	0.4356	0	0.0462	0	0.5378	0.0736	0.0401	0	1.2911	0.1175	0.2483	0.1034	0.3528	0.037	0.4226	0.197	0	0.1157	0	0.102	0.1581	1.2605	0.1062	0	0.0607	0.109	0.1365	0.2564
TN10	HH	0.1956	0.0572	0.5192	0	0.3758	0.0879	0.3728	0.6119	0.2541	0.2577	0.1121	0.0669	0.4698	0.3429	0	0.0453	0.461	0.1695	0.032	0.4342	0.5463	0	0.2573	0	0.0252	0.0485	0.1789	0.0624	0.7426	0.8537	0.5178	0.1977	0.3138	0.1014	0.0037	0.113	0.0478	0.0182	0	0	0.0402	0.474	0.0115	0.0409	0.7497	0.1561	0.1528	0
TN11	HH	0.038	0	0.4206	0	0.5632	0.1959	0.2435	0.9033	0.1187	0.254	0.2982	0.4281	0.2648	0.3854	0	0	0.362	0.1629	0.1231	0.1607	0.7297	0	0	0	0.0634	0.0512	0.2599	0.151	0.6796	0.396	0.4824	0.0891	0.4373	0.0557	0.1202	0.0892	0	0	0	0	0.4041	0	0	0	0.5229	0.0485	0.0219	0
TN26	HH	0.1281	0	0.3674	0.2485	0.1392	0.0152	0.4154	0.387	0	0.2113	0.1446	0.194	0.4331	0.1807	0	0	0.4	0.0541	0.1115	0.9901	0.7393	0	0.0686	0	0.0963	0.0414	0.1116	0	0.5322	0.8712	0.7293	0.2078	0.6792	0.0814	0.2917	0.1437	0	0.0326	0.0859	0.0353	0.0728	0.9451	0.0379	0.0468	0.1598	0.172	0.049	0.1497
TN5	HH	0.2885	0	0.3047	0	0.3561	0.2897	0.3479	0.739	0.0382	0.2099	0	0.0638	0.6661	0.5241	0	0.0752	0.4155	0.0971	0.265	0.6081	0.6785	0	0.1304	0	0.4854	0.0136	0.2707	0.2185	0.3832	0.3373	0.2847	0.1399	0.1018	0.0421	0.3052	0.0266	0	0.0202	0	0.0272	0.1882	0.7544	0.0533	0	0.1798	0.142	0	0.0152
TN66	HH	0.0581	0.0268	0.4443	0.1518	0.4915	0.3831	0.4824	0.7106	0.255	0.2925	0.206	0.4379	0.471	0.2673	0	0	0.3129	0.0355	0.0777	0.5538	0.703	0	0	0	0.5005	0.0678	0.3367	0	0.3433	1.1247	0.2071	0.0889	0.2166	0.0531	0.2785	0.0968	0.0733	0.0845	0	0	0.3379	0.3229	0.0488	0	0.4969	0.1103	0	0.0187
TN7	HH	0.1608	0	0.5378	0.7384	0.3964	0.367	0.6612	0.5767	0.2635	0.5552	0.3633	0.3207	0.4699	0.0028	0	0.1361	0.5754	0.2465	0	1.4	0.3317	0	0	0	0.3955	0.0545	0.0627	0	1.2673	0.6816	0.1102	0	0.425	0.0658	0.6882	0.1634	0.0865	0.0668	0	0.1005	0.1189	1.2339	0.1353	0.0187	0.1481	0.0667	0	0.199
GSM2738844	HL	0.2697	0	0.3587	0.4265	0.29	0.1238	0	0.4585	0.1188	0.13	0	0	0.5362	0.1689	0	0.2355	0.226	0.1729	0.3636	0.7503	0.5653	0	0.0315	0	0.6027	0.0826	0.2957	0.0769	0.6401	0.1592	0.1616	0	0.2206	0.049	0.5753	0.1153	0.0963	0.0174	0	0.0727	0	0.21	0.1679	0	0.3397	0.0904	0.0683	0.1205
GSM2739109	HL	0.1676	0	0	0.6916	0	0.0196	0.0096	0.3884	0	0	0	0.1335	0.5063	0.2337	0	0.0721	0.0431	0.1388	0	1.1235	0.6818	0	0	0.0333	0.2157	0.1438	0.2504	0.1444	1.1515	0.6825	0.3356	0.0911	0.2857	0.0466	0.1346	0.0916	0	0.0312	0	0.1702	0.3234	0.7411	0.1443	0.0973	0.2943	0.0086	0.0173	0.1198
GSM540117	HL	0.0927	0	0.378	0.1814	0.2981	0.0432	0.2059	0.326	0.0552	0	0	0	0.4239	0.4337	0	0.24	0.3705	0.24	0	0.9237	0.5972	0	0	0.015	0	0.0705	0.16	0.3058	0.8931	0.3363	0.5021	0.1813	0.3562	0.0349	0.1619	0.1762	0.0727	0	0.1036	0.0661	0	0.9159	0.1114	0.1044	0	0.0663	0	0.0653
GSM540151	HL	0.2324	0	0.5813	0.1378	0.2558	0.2522	0.4378	0.3144	0.2017	0.2074	0.0806	0.0624	0.3476	0.0251	0	0.2803	0.5986	0.3088	0.0925	1.0626	0.6159	0	0.1806	0	0.6183	0.072	0.1988	0	1.0481	0.5009	0.1344	0	0.2071	0.0834	0.4596	0.1192	0.1113	0.1736	0	0.1252	0	1.0076	0.153	0.0885	0.0042	0.1261	0	0.1598
GSM540214	HL	0.1755	0	0.159	0.7672	0.1046	0.0543	0.3619	0.4081	0	0.3086	0.1663	0	0.7239	0.2747	0.006	0.1196	0.2711	0.2814	0	0.9593	0.4339	0	0.2639	0.04	0.0152	0.1434	0.2955	0	1.601	0.5377	0.1511	0.0139	0.1165	0.0488	0.5006	0.1576	0	0.2345	0.0374	0.1729	0.0347	0.9492	0.2185	0.1267	0	0.0723	0.1866	0.3218
GSM540264	HL	0.0564	0	0.2005	0.6849	0.4372	0.1595	0.5254	0.6954	0	0.3109	0	0.3225	0.8704	0.4039	0	0	0.3448	0.2651	0	0.8473	0.4341	0	0	0	0	0.0526	0.2158	0	1.6971	0.6685	0.3054	0.1213	0.3299	0.0814	0.3169	0.1007	0	0.0398	0.0226	0.1301	0.3022	0.6578	0.1187	0.1796	0	0.0967	0.2102	0.1805
GSM540353	HL	0.1079	0	0	0.5903	0.1451	0.3383	0.3414	0.3704	0	0.3073	0.2015	0.324	0.3976	0.4122	0	0	0.1612	0.259	0.2626	1.3021	0.6869	0	0	0	0.0923	0.1186	0.2122	0.0336	0.8078	1.2681	0.2778	0.0522	0.527	0.0902	0.6057	0.1524	0	0.0522	0	0.0419	0.1491	0.9402	0.1121	0.0609	0.4985	0.1348	0	0.1342
GSM540362	HL	0.122	0	0.1089	0.8303	0.2581	0.1877	0.1181	0.4024	0.1151	0.2151	0.1374	0.1672	0.5255	0.163	0	0	0.268	0.0995	0.2979	1.066	0.3874	0	0	0.1371	0.3042	0.1273	0.1631	0.0088	1.0664	0.9016	0.1141	0.0479	0.2092	0.0729	0.5225	0.149	0	0.0398	0	0.0587	0.1507	1.1782	0.1523	0	0.3148	0.0744	0.0455	0.2213
GSM540369	HL	0.1247	0	0	0.9158	0.3279	0.0076	0.3868	0.8905	0	0.1575	0.3437	0.1986	0.3908	0.4208	0	0	0	0.1795	0.2385	0.4888	0.4457	0	0	0	0.4506	0.086	0.0825	0.3347	0.8747	1.0694	0.6112	0.1226	0.5467	0.0165	0.278	0.1238	0	0	0.118	0	0.2462	0.623	0.0458	0.0498	0.5797	0	0.0819	0.1265
GSM540371	HL	0.2058	0	0.2878	0.6181	0.2845	0.1933	0.4354	0.4223	0.0621	0.2121	0.0361	0	0.4705	0.296	0.0961	0.0065	0.1457	0.2494	0.3489	0.5832	0.4574	0	0.1267	0.0587	0.708	0.1172	0.2427	0.3063	0.5373	1.0152	0.1891	0	0.4273	0.0897	0.6325	0.1924	0.0673	0.1326	0.0114	0	0	0.8982	0.143	0.0699	0.5514	0.0427	0.2976	0.1455
GSM1977664	HL	0.0718	0	0.2179	0.5393	0.0646	0.1847	0.3254	0.2555	0	0.2929	0.1549	0.2421	0.269	0.3416	0	0.1475	0.2707	0.1014	0	0.8335	0.681	0	0.044	0	0.2408	0.1164	0.1569	0.0246	0.6253	0.6835	0.4988	0.2029	0.2942	0.0438	0.404	0.1985	0	0	0	0.0555	0.1331	0.626	0.0991	0.0462	0.5579	0.1024	0.2119	0.1093
GSM1977687	HL	0.4298	0	0.1791	0.4468	0.0207	0.0531	0.2675	0.3525	0	0.3125	0.2305	0.061	0.5989	0.2062	0.1682	0.1651	0.4145	0.4101	0.1276	1.1944	0.4394	0	0	0.1668	0.5616	0.1039	0.1102	0	1.5966	0.8938	0.2321	0.0194	0.3798	0.0723	0.7228	0.1491	0	0.0882	0	0.1093	0	0.7394	0.1649	0.0978	0	0.0443	0	0.2309
GSM1977690	HL	0	0	0.1219	0.9311	0.1724	0.1413	0.3212	0.3569	0	0.0728	0.006	0.3562	0.4596	0.3792	0	0	0.3505	0.1804	0	1.1018	0.649	0	0	0	0	0.0879	0.262	0	1.2976	1.1732	0.2308	0.1516	0.3046	0.0474	0.251	0.2277	0	0.0988	0	0.1099	0.2174	0.9971	0.1462	0	0.0787	0.1589	0	0.1193
GSM1977692	HL	0.1472	0	0.0876	0.6282	0.3052	0.0735	0.1705	0.6191	0	0.0035	0.0068	0.1513	0.5156	0.5214	0	0	0.2927	0.267	0	1.1013	0.7332	0	0	0	0	0.0556	0.3523	0.0702	0.9432	1.2568	0.3779	0.1085	0.3475	0.0253	0.1313	0.1241	0	0.0919	0	0	0.0519	0.8281	0.1044	0.0767	0	0.1528	0.0129	0.1044
GSM1977697	HL	0.2085	0	0.4865	0.6693	0.2707	0	0.2454	0.9296	0	0.0415	0.1778	0.036	0.3467	0.4425	0	0.2203	0.4135	0.2492	0	0.1949	0.7219	0	0	0.1187	0	0.0814	0.339	0.2074	0.3714	0.6031	0.4138	0.1724	0.0234	0.0283	0.1805	0.086	0.1248	0	0.2004	0.0009	0.1647	0.495	0.092	0.1422	0	0.0613	0.0266	0.0685
GSM1977721	HL	0.1279	0.0076	0.1285	0.6133	0.2403	0.1775	0.0312	0.3827	0.1118	0.1521	0	0.1216	0.4008	0.3606	0	0.0828	0.3539	0.0475	0.0936	0.8163	0.6163	0	0	0	0.3311	0.0616	0.2863	0.037	0.6008	1.3082	0.2351	0.0887	0.3221	0.0587	0.277	0.118	0	0.0539	0	0.1117	0.1454	0.5575	0.133	0	0.4642	0.1754	0	0.1695
GSM1977730	HL	0.1796	0	0.0432	0.2262	0	0	0.0909	0.2254	0	0.1736	0.0772	0.0923	0.4299	0.5128	0	0.0308	0.2201	0.0728	0	0.8885	0.8193	0	0	0	0.278	0.1115	0.4491	0.2167	0.4027	0.6601	0.3283	0.135	0.0794	0.0581	0.2134	0.0729	0	0.0323	0.0185	0.0658	0.4561	0.7016	0.1044	0.0176	0.2414	0.0896	0	0.0981
GSM1977733	HL	0.3447	0.0476	0.3717	0.5882	0.2819	0.0067	0.2096	0.6692	0.1281	0.3301	0.4414	0.0191	0.4799	0.3992	0.1875	0.3939	0.4235	0.1556	0.2004	0.7792	0.4462	0	0.743	0.2562	0.6649	0.0727	0.1814	0	0.7892	0.0883	0.3341	0.0245	0.3591	0.0802	0.4583	0.1463	0	0.1441	0.0668	0.105	0.0828	0.4052	0.0894	0.0157	0.2451	0.0919	0.079	0.129
GSM1977739	HL	0.0671	0	0.0283	0.3716	0.11	0.061	0.2689	0.5784	0	0.1518	0.0278	0	0.6984	0.4875	0	0	0.2796	0.2527	0	0.9631	0.6517	0	0.0332	0.089	0.0972	0.0508	0.302	0.307	0.7308	0.7366	0.3314	0.1357	0.0637	0.0507	0.3064	0.1364	0	0.0495	0.1228	0.1008	0	0.9313	0.0911	0.0703	0.2281	0.0049	0	0.0837
GSM1977748	HL	0	0	0.0135	0.7412	0.1716	0.1702	0.163	0.385	0	0.0599	0	0.0119	0.8101	0.4384	0	0	0.2197	0.1275	0.0184	0.805	0.6261	0	0	0	0	0.1418	0.2257	0.2102	0.7376	1.0828	0.2983	0.1114	0.2909	0.0342	0.4628	0.0733	0	0.0061	0	0.1324	0.0469	0.9154	0.1672	0.2056	0	0.088	0.0436	0.2249
GSM1977765	HL	0.0795	0	0.7366	0.1362	0.6031	0.434	0.6731	0.9706	0.1613	0.2796	0.2526	0.2751	0.5037	0.4128	0	0	0.5198	0.2376	0	0.4153	0.6358	0	0	0	0.1304	0.1645	0.1502	0.062	1.0777	0.731	0.3696	0.1128	0.2931	0.0901	0.2426	0.062	0.2363	0.0154	0	0	0.2347	0.699	0.0893	0	0.6694	0	0.0937	0.0622
GSM1977766	HL	0.0995	0	0.3184	0.1311	0.2765	0	0.1921	0.8164	0	0.0792	0.2431	0.1826	0.4732	0.5178	0	0	0.4342	0.0571	0.0151	0.5957	0.5678	0.0486	0.0815	0	0.3987	0.1462	0.2731	0.1305	0.5492	0.8414	0.5737	0.139	0.3583	0.0412	0.1823	0.0554	0	0	0.0788	0.0338	0.3282	0.4783	0.0935	0.1364	0.6508	0.077	0.1601	0.1345
GSM1977770	HL	0.0167	0	0.122	0.739	0.1103	0.089	0.3859	0.1753	0	0.0589	0.0745	0	0.3246	0.3627	0	0.102	0.3257	0.0279	0	1.4451	0.6734	0	0.0993	0	0.0328	0.0676	0.2918	0	1.1448	1.5079	0.4292	0.1714	0.598	0.0483	0.5477	0.1692	0	0.0634	0	0	0	0.8871	0.1217	0.0351	0	0.1494	0.0919	0.0951
GSM1977779	HL	0.2758	0	0.2109	0.2439	0.4035	0.3219	0.5669	0.6059	0	0.1007	0.1743	0.0362	0.5134	0.5746	0.1318	0.1482	0.2794	0.0834	0.0947	1.1658	0.6884	0	0.0479	0	0	0.1399	0.1866	0	0.7411	1.3935	0.5508	0.1368	0.6156	0.0916	0.2279	0.088	0.0533	0.0475	0	0.0794	0	0.9049	0.1473	0	0.543	0.0991	0	0.1588
GSM1977782	HL	0	0	0.2813	0.4871	0.3696	0	0.1049	0.7806	0	0.1523	0.0223	0.0861	0.5775	0.6505	0	0.1186	0.4266	0.1346	0	0.2644	0.5601	0	0	0	0.318	0.0583	0.2986	0.4248	0	0.6432	0.4548	0.1987	0.0873	0.0736	0.1887	0.0905	0	0	0	0.0189	0.298	0.3197	0.0862	0.0806	0.657	0	0	0.0363
GSM1974607	HL	0.0883	0	0.3774	0.747	0.3081	0.2188	0.4243	0.658	0.0443	0.2614	0.2866	0.0816	0.3951	0.305	0	0	0.4582	0.1636	0.0008	0.5745	0.337	0	0.0069	0	0	0.073	0.1416	0.1248	1.2842	0.4527	0.2302	0.088	0.0577	0.0363	0.376	0.1455	0	0.0406	0	0.1213	0.1536	0.8109	0.0997	0	0.667	0.0374	0.1041	0.1575
GSM1974617	HL	0.1591	0	0.1229	0.6266	0.1224	0.0986	0.3712	0.3159	0.0349	0.193	0.0037	0.2359	0.5161	0.2424	0.0277	0.1518	0.2639	0.2263	0	1.2264	0.5898	0	0.3601	0	0.1604	0.0814	0.3016	0.0137	1.306	1.9373	0.2122	0.0229	0.3468	0.0878	0.3619	0.1913	0	0	0	0.1511	0.183	0.9623	0.175	0	0.0115	0.1729	0	0.1478
GSM1974631	HL	0.1207	0	0.1917	0.8086	0.0928	0.0317	0.2865	0.2849	0	0.0739	0.0066	0.2193	0.1333	0.3162	0.0431	0	0.2193	0.0907	0	0.4897	0.7208	0	0	0	0	0.132	0.3146	0.1006	0.9203	1.0108	0.4737	0.1265	0.3619	0.063	0.2669	0.2217	0	0.077	0.0415	0.0492	0.1194	0.5407	0.1005	0.0694	0.5164	0.0855	0.0861	0.0685
GSM1974665	HL	0.2194	0.1274	0.3315	0.3745	0.5733	0.3449	0.5776	0.8351	0.0916	0.3941	0.2619	0.3698	0.4083	0.1923	0	0.4435	0.3389	0.0928	0.1639	0.7523	0.5023	0	0.2359	0	0	0.1271	0.2208	0.0814	0.6219	0.6013	0.3944	0.0256	0.4887	0.0275	0.4379	0.2038	0	0.1536	0	0.0467	0.2241	0.4644	0.1043	0	0.3557	0.1792	0.1678	0.0914
GSM1974667	HL	0.1214	0.1482	0.4041	0.4641	0.2696	0.1443	0.1961	0.5184	0	0.2703	0.0936	0.1912	0.6075	0.1027	0	0.2775	0.0746	0.1129	0.2413	0.5686	0.3166	0	0	0	0	0.0901	0.1913	0.1955	0.62	0.2632	0.1779	0.0618	0	0.043	0.2288	0.1748	0.0084	0.1886	0	0	0.1797	0.4905	0.1592	0	0.3811	0.2149	0.3659	0.1255
GSM1974678	HL	0.1451	0	0.081	0.6692	0.3017	0.2219	0.0952	0.5374	0	0.4108	0.148	0.0957	0.5635	0.2222	0	0.3456	0.2228	0.151	0	0.9727	0.4561	0	0.185	0.1291	0.1676	0.1178	0.1715	0	0.9648	0.4506	0.0777	0	0.1416	0.0622	0.3633	0.133	0	0.0256	0	0.1067	0.1137	0.9974	0.1372	0	0.0951	0.0193	0	0.1636
GSM1974687	HL	0.3941	0	0.1145	0.599	0.2059	0.0312	0.3006	0.53	0	0.3157	0.2574	0.0389	0.6769	0.3429	0	0.264	0.2196	0.2564	0.1718	0.8826	0.5538	0	0.0859	0	0.609	0.0873	0.2271	0	0.708	0.4754	0.4927	0.0709	0.5094	0.0605	0.4451	0.1815	0	0.0917	0.0148	0.1171	0.2377	0.9544	0.1525	0.025	0	0.0386	0.1844	0.2254
GSM1974697	HL	0	0	0.3614	1.027	0.446	0.3511	0.3435	0.6897	0	0.4225	0.2781	0.2965	0.5392	0.4525	0.0209	0.0664	0.4802	0.2351	0	0.6791	0.2724	0	0	0.0395	0	0.0342	0.1421	0	1.4812	0.5333	0.0995	0.0736	0.1534	0.0843	0.3199	0.1996	0	0.1422	0	0.0633	0.2701	0.6028	0.1492	0.0709	0	0.0076	0.2757	0.2515
GSM1974700	HL	0.0142	0	0.2979	0.8586	0.4509	0.1852	0.4029	0.8347	0	0.3023	0.2259	0.2637	0.6272	0.4997	0.1308	0	0.4302	0.1859	0.0391	0.6488	0.488	0	0.1091	0.017	0	0.1444	0.1685	0	0.9571	0.9345	0.463	0.1277	0.3573	0.0666	0.4499	0.1886	0	0	0.1386	0.069	0.3482	0.6825	0.1231	0.1027	0	0.0697	0.1453	0.2198
GSM1974708	HL	0.2374	0.0068	0.3086	0.3473	0.3664	0.13	0.4979	0.6769	0	0.308	0.0647	0.3679	0.6122	0.3744	0	0.1713	0.3387	0.2784	0	0.593	0.3918	0	0	0	0.1231	0.103	0.2057	0.1323	1.1116	0.6983	0.4278	0.1481	0.306	0.0433	0.113	0.0359	0	0	0.0155	0.0949	0.3914	0.2387	0.1316	0.169	0.3632	0.0989	0.2359	0.1064
GSM1974709	HL	0.0573	0	0.1937	0.6213	0.2357	0.3374	0.0988	0.6999	0.0237	0.2558	0	0.1387	0.7881	0.5184	0.0415	0	0.2896	0.2038	0	0.9287	0.4197	0	0	0.1125	0	0.098	0.2102	0.2111	1.1509	1.2226	0.0461	0	0.1068	0.083	0.2659	0.0665	0	0	0	0.1114	0.19	0.8056	0.1283	0	0.1121	0.0686	0	0.172
GSM1974750	HL	0.0743	0.1223	0.1848	0.4842	0.0241	0.2576	0.1619	0.0367	0	0.1866	0	0	0.6611	0.2086	0.0327	0.3578	0.2657	0.2467	0	1.4748	0.4849	0	0.2018	0	0.4702	0.0745	0.2537	0	1.254	0.5974	0.1473	0.038	0.1777	0.0324	0.4786	0.2447	0	0.2185	0	0.091	0.0523	1.5017	0.1906	0.0198	0	0.1998	0.0688	0.228
MB.0062	HL	0.2674	0	0.227	0.7709	0.3204	0	0.4984	0.919	0	0.0978	0.1313	0	0.6309	0.6207	0	0.1024	0.3321	0.2457	0.0638	0.5544	0.5194	0	0.3026	0.1583	0.3594	0.1325	0.1372	0	0.7458	0.6882	0.4643	0.1153	0.2468	0.0554	0.441	0.1358	0	0	0.1812	0.1114	0.2636	0.534	0.1359	0.096	0.105	0	0.2092	0.1907
MB.0115	HL	0.2956	0	0.3428	0.7094	0.3401	0.2022	0.5137	0.8396	0	0.3498	0.1896	0.1288	0.4683	0.276	0	0.0898	0.3522	0.2462	0.0965	0.405	0.3561	0	0.1475	0.0448	0.7103	0.1626	0.2202	0.0713	1.0182	1.0928	0.1489	0.0668	0.1368	0.0904	0.4198	0.2047	0.0644	0	0	0.0154	0.2486	0.3895	0.1421	0.0282	0.2898	0.07	0.1779	0.145
MB.0221	HL	0.1743	0	0.4409	0	0.1834	0	0.6252	0.5171	0	0.1299	0.1953	0	0.6574	0.3487	0.0925	0.0357	0.4282	0.2694	0.0954	0.9048	0.4227	0	0	0	0.6581	0.227	0.0843	0	1.5234	1.1372	0.4021	0.0262	0.5735	0.0202	0.3551	0.1351	0.0663	0.1258	0.0164	0.0219	0.231	0.7503	0.1352	0.0154	0.3696	0.1055	0.3035	0.197
MB.0464	HL	0.3017	0	0.4157	0.6966	0.4371	0.2412	0.4946	0.8236	0.0178	0.2768	0.2844	0.1906	0.5355	0.4031	0	0.0295	0.4063	0.3621	0.207	0.8064	0.4771	0	0.2689	0.033	0.6616	0.1101	0.0469	0.021	0.9456	0.953	0.3172	0	0.3507	0.0844	0.4159	0.1048	0.0813	0.0399	0.0299	0.0569	0.1635	0.4579	0.119	0	0.2951	0.0911	0.077	0.1828
MB.0874	HL	0.1018	0	0	1.0711	0.1304	0	0.2331	0.4502	0	0.1313	0.1241	0.0486	0.7004	0.4319	0	0	0.1995	0.1002	0.0454	0.6314	0.6079	0	0.2933	0.0745	0	0.0952	0.2564	0	1.0417	1.0294	0.3457	0.0933	0.484	0.0565	0.228	0.1824	0	0	0	0.0287	0.3347	0.5967	0.1421	0.11	0.4054	0.1038	0	0.1123
MB.2917	HL	0.3646	0	0.16	0.4317	0.2661	0.1353	0.53	0.8368	0	0.063	0.1717	0.0948	0.5231	0.3201	0.064	0	0.2063	0.1406	0.2879	0.8304	0.5872	0	0.1515	0.2456	0.1285	0.1216	0.1146	0	0.6393	1.2358	0.5703	0.1406	0.4574	0.0241	0.2526	0.1112	0.0042	0.0666	0.1056	0.1033	0.3	0.4753	0.1072	0.1158	0.2449	0.0836	0.0387	0.0989
MB.3001	HL	0.3585	0	0.2973	0.5594	0.3759	0.2217	0.389	0.8412	0	0.301	0.138	0.104	0.5864	0.5071	0	0.127	0.4186	0.3162	0.1666	0.5997	0.4759	0	0.1657	0.0026	0.1486	0.0907	0.2479	0	1.2481	0.3352	0.5112	0.1228	0.5447	0.0797	0.4213	0.1441	0.0266	0.0138	0.042	0.1574	0.2482	0.5238	0.1292	0.083	0.3393	0	0	0.2794
MB.3153	HL	0.1839	0	0.2477	0.4231	0.3091	0.4886	0.4957	0.2768	0	0.2104	0.0805	0.1897	0.2496	0.251	0	0.1844	0.3895	0.1156	0.2877	1.2088	0.6529	0	0.0206	0	0.3372	0.1584	0.2326	0.0103	0.7351	0.5602	0.1927	0.07	0.415	0.0759	0.2688	0.1196	0	0.0383	0	0.1446	0.0719	0.8243	0.1135	0.018	0	0.1841	0.0404	0.1344
MB.3500	HL	0.182	0	0	1.0161	0.273	0	0.5608	0.7085	0	0	0.0638	0	0.6946	0.3884	0	0.094	0.1825	0.2185	0.0612	0.9261	0.6132	0	0	0.198	0.2107	0.1122	0.222	0.0575	0.9519	0.8256	0.4774	0.1026	0.3203	0.0619	0.3931	0.1645	0	0.0301	0.1527	0.0604	0.1597	0.4527	0.1132	0.1323	0	0.128	0	0.1193
MB.5126	HL	0.04	0	0.5295	0.4571	0.6177	0.3879	0.5068	0.9867	0.3254	0.4571	0.2321	0.2297	0.5963	0.3729	0	0	0.6405	0.1631	0	0.8343	0.7394	0	0	0	0.0747	0.1064	0.284	0	1.7053	0.8035	0.4027	0.0801	0.5399	0.0575	0.5155	0.0676	0.0136	0.0356	0	0.062	0.0245	0.6398	0.1186	0	0.1061	0.0636	0.0777	0.2184
MB.6245	HL	0.1338	0	0.4533	0.4632	0.3617	0.4081	0.3986	0.3873	0.2973	0.3089	0.1081	0.2109	0.2675	0.2514	0	0.0959	0.555	0.1859	0.0399	0.931	0.303	0	0.1182	0	0	0.0575	0.0953	0	1.4553	1.0993	0.0875	0	0.3865	0.0758	0.4622	0.175	0.0353	0.0959	0	0.0186	0	0.7529	0.149	0	0.6339	0.1682	0.0112	0.1586
MB.7009	HL	0.2647	0	0.1318	0.4628	0.1555	0.0172	0.1566	0.5211	0	0.1915	0.0675	0	0.6619	0.3333	0	0.3469	0.2995	0.21	0.3736	0.7817	0.4979	0	0.439	0.2834	0.8643	0.1374	0.2318	0.0931	0.5132	0.661	0.2988	0	0.3519	0.0857	0.4271	0.1462	0	0.1583	0.147	0.1882	0.0121	0.6234	0.1478	0.0107	0.225	0.0838	0.0024	0.0706
MB.7031	HL	0.1173	0	0.0326	0.6133	0.1984	0.0214	0.1617	0.5137	0	0.2575	0.1813	0	0.6316	0.4075	0	0	0.2899	0.0777	0.0934	0.797	0.6887	0	0.1484	0.0448	0.2764	0.113	0.2685	0.1493	1.1854	1.0949	0.1784	0	0.4662	0.0722	0.2409	0.1376	0	0.0278	0	0.0439	0.082	0.517	0.1333	0.0829	0.1126	0.0439	0	0.0927
MB.7155	HL	0.1574	0	0.3648	0.5683	0.3671	0.2997	0.3998	0.8468	0	0.2253	0.1427	0.3509	0.4913	0.3785	0	0	0.4788	0.272	0.0824	0.4134	0.6151	0	0.0524	0.05	0.3783	0.1367	0.2128	0	1.2449	1.1131	0.2354	0.0772	0.2902	0.0581	0.3685	0.1899	0.0437	0.0139	0	0.062	0.3879	0.5796	0.1101	0	0.5165	0.0532	0	0.2002
TCGA.AR.A0U1	HL	0.3	0	0.2854	0.5094	0	0.0103	0.3838	0.2975	0	0.2277	0.2394	0.0881	0.6207	0.3335	0.1486	0.1978	0.5488	0.3487	0.2826	1.1209	0.7511	0	0.5576	0	0.4353	0.203	0.3294	0	0.7937	0.0784	0.1958	0	0.2582	0.0695	0.5556	0.0783	0	0.2787	0	0.1227	0	0.799	0.1055	0.038	0.519	0.1527	0.1742	0.2505
TCGA.BH.A0B9	HL	0.2166	0	0.5283	0.6847	0.5962	0.3952	0.826	0.985	0.1363	0.5311	0.4428	0.5967	0.3783	0.1946	0	0	0.6636	0.448	0	0.4495	0.4067	0	0.0563	0	0.1156	0.1863	0.197	0	1.2824	0.8058	0.3385	0.0782	0.2369	0.0572	0.4984	0.0781	0.095	0.1433	0.0191	0.1466	0.45	0.1417	0.171	0.0693	0.4589	0.0287	0	0.2238
TCGA.GM.A2DH	HL	0.1538	0	0.622	0.4414	0.6015	0.4054	0.6976	0.9142	0.0387	0.3734	0.3955	0.4457	0.3094	0.1792	0.0185	0	0.8243	0.4983	0	0.7217	0.1923	0	0	0	0.2587	0.1504	0.0099	0	1.5353	0.602	0.2036	0.0068	0.3364	0.0724	0.5061	0.1489	0.0588	0.1916	0	0.1482	0.5089	0.4967	0.1778	0	0	0	0	0.2569
TCGA.A2.A04P	HL	0.2382	0	0.5133	0.5364	0.2838	0.2346	0.4371	0.4918	0.0925	0.1834	0.099	0.0572	0.5702	0.5167	0	0.325	0.5118	0.2787	0.2863	1.2441	0.5613	0	0.3519	0	0.8613	0.1003	0.1577	0	0.9974	0.7409	0.3237	0.0922	0.2906	0.0187	0.523	0.1132	0.1634	0.1025	0	0.1737	0	1.1947	0.1853	0	0.3279	0.2037	0.0465	0.1761
TCGA.E2.A14R	HL	0.0409	0	0.347	0.8522	0.2686	0.112	0.675	0.5991	0	0.2678	0.3499	0.2432	0.5019	0.5418	0	0.1335	0.6075	0.2405	0	1.0022	0.6824	0	0.0914	0	0.3446	0.0894	0.2145	0.0492	1.1047	0.5717	0.5234	0.138	0.5522	0.0425	0.1172	0.1087	0	0.0014	0	0.148	0.3672	0.8403	0.0706	0	0.1325	0.0871	0.1086	0.1582
TCGA.E2.A1L7	HL	0.2162	0	0.2526	0.7354	0.5982	0.3794	0.5012	0.8901	0.0841	0.3459	0.4326	0.345	0.4535	0.4835	0.0753	0	0.3019	0.4749	0	0.7069	0.1936	0	0.4241	0	0.3031	0.1831	0.0258	0	1.1268	0.8971	0.2934	0.0809	0.4591	0.0601	0.3554	0.1898	0	0.1957	0	0.0405	0.275	0.601	0.2228	0.0396	0.0678	0.1264	0	0.1828
TCGA.E2.A573	HL	0.2067	0.0096	0.4319	0.4931	0.358	0.1614	0.8942	0.5899	0	0.4088	0.3768	0.5716	0.3892	0.2264	0	0.0875	0.6308	0.2987	0	1.3269	0.4926	0	0	0	0.3411	0.0175	0.2004	0	1.9847	0.3483	0.402	0.1811	0.2387	0.054	0.1682	0.17	0.0685	0.0985	0.18	0.044	0.467	0.8961	0.1114	0.055	0	0	0.1473	0.1403
TCGA.A8.A07C	HL	0.0507	0	0.4225	0.4886	0.482	0.1088	0.5496	0.9459	0	0.2441	0.2972	0.2566	0.2394	0.4278	0	0	0.6846	0.1743	0.0605	0.8921	0.1797	0	0.0743	0.0579	0.4517	0.1211	0	0	1.1283	0.387	0.341	0.0417	0.4684	0.0814	0.3197	0.1699	0	0	0	0.1774	0.396	0.3693	0.1279	0.0551	0.0268	0.031	0.0357	0.1906
TCGA.OL.A5D7	HL	0.0607	0	0.5161	1.0185	0.4622	0.5237	0.4816	0.7824	0.0576	0.4803	0.207	0.5644	0.6822	0.2952	0	0	0.7684	0.161	0	0.9701	0.3266	0	0	0	0	0.0895	0	0	1.8409	0.902	0.3565	0.1218	0.5923	0.0679	0.2874	0.1114	0.0214	0	0	0.054	0.279	0.8079	0.0748	0.0523	0.3701	0	0	0.1555
TCGA.E2.A1LI	HL	0	0	0.4114	0.6905	0.224	0.118	0.249	0.5005	0	0.1319	0	0	0.4902	0.4196	0.0066	0.1781	0.6357	0.1338	0.1253	0.7974	0.5013	0	0.1839	0.2109	0.9203	0.1267	0.091	0.0868	0.6194	0	0.3152	0.0666	0.2489	0.0951	0.4451	0.0995	0.0599	0.0377	0.1309	0.2038	0	0.9931	0.1488	0.1185	0	0.0126	0.0523	0.1877
TCGA.BH.A0E6	HL	0.3567	0	0.3825	0.969	0	0.0751	0.5027	0.0015	0	0.1928	0.0661	0.0795	0.568	0.3192	0	0.2744	0.5086	0	0.3279	0.8637	0.6659	0	0.2218	0	0.6482	0.1681	0.2335	0.1148	0.906	0.9626	0.2661	0.0263	0.493	0.0361	0.5252	0.1377	0.1349	0.1915	0	0.125	0	1.0034	0.1942	0	0.1192	0.1442	0.1283	0.2102
TCGA.GM.A3XL	HL	0.1972	0	0.2569	0.6982	0.23	0.2047	0.4718	0.5594	0	0.3371	0.2871	0.4504	0.5533	0.5533	0	0	0.2896	0.331	0	0.8305	0.5676	0	0	0	0	0.1435	0.2306	0	1.9417	0.9029	0.4535	0.1118	0.4478	0.0534	0.0551	0.0143	0.0683	0	0.0691	0.0285	0.4027	0.9575	0.028	0.0274	0.4998	0.0372	0.1521	0.1198
TCGA.GM.A2DF	HL	0.3712	0	0.5397	0.5029	0.2686	0.3328	0.7023	0.4976	0.0673	0.3361	0.186	0.1912	0.3411	0.3201	0	0.2634	0.7987	0.3382	0.1673	1.1697	0.5203	0	0.0592	0	0.6239	0.0635	0.206	0	1.9276	0.7955	0.525	0.1308	0.7087	0.0159	0.5525	0.1252	0.0938	0.1763	0.0522	0.1269	0	1.2702	0.1301	0.0917	0.4007	0.0458	0.1607	0.2725
TCGA.A2.A3XS	HL	0.1772	0	0.2704	0.9328	0.1297	0.4179	0.4359	0.2151	0.1084	0.3638	0.0425	0.1255	0.574	0.3055	0.0209	0.2098	0.4913	0.1392	0.1913	1.3496	0.6091	0	0.2143	0	0.7892	0.0505	0.2126	0	1.3851	1.2698	0.1933	0	0.5063	0.0757	0.5364	0.0799	0.0289	0.0579	0	0.1348	0	1.2115	0.1738	0	0.0169	0.1439	0	0.1176
TCGA.HN.A2NL	HL	0.019	0	0.2489	0.9345	0.3361	0.2864	0.2346	0.5111	0.0948	0.5075	0.2463	0.241	0.6917	0.2773	0.0531	0	0.4068	0.2387	0	0.6084	0.2606	0	0	0.1616	0.1798	0.1509	0.008	0.117	1.3425	0.8246	0	0	0.2682	0.0669	0.3844	0.1217	0	0	0	0.1277	0.0095	0.5449	0.243	0	0.5586	0.1433	0.1411	0.2261
TCGA.AR.A0TU	HL	0.0069	0	0	0.825	0.3664	0.0607	0.3673	0.7116	0	0.1177	0.1656	0.2455	0.6593	0.5821	0	0	0	0.3749	0	0.4921	0.4182	0	0	0.0999	0.1573	0.1223	0.0524	0.1869	1.1486	0.6104	0.4637	0.1206	0.4197	0.0466	0.1774	0.1301	0	0	0.0353	0.0251	0.4757	0.6892	0.171	0.0411	0.6511	0.0098	0	0.0239
TCGA.A2.A3XX	HL	0.1197	0	0.4094	0.4594	0.0445	0.3953	0.1271	0.0744	0	0.3423	0.0741	0.0667	0.4452	0.2516	0	0.1938	0.5886	0.0574	0.0946	1.4424	0.5994	0	0.0211	0	0.1982	0.0871	0.1972	0.1543	1.0023	1.1002	0.2028	0.0298	0.4282	0.0711	0.4281	0.1562	0.0611	0.0751	0	0.0875	0	1.2591	0.1524	0	0	0.1821	0.0574	0.1275
TCGA.AO.A1KR	HL	0.2729	0	0	0.7054	0.0616	0.1213	0.2846	0.3163	0	0.154	0.0129	0.281	0.7227	0.5095	0	0	0	0.074	0.1634	0.9857	0.6536	0	0	0	0.1937	0.1601	0.2162	0.1277	1.182	0.8815	0.1215	0	0.1543	0.0582	0.3648	0.1056	0	0.0369	0	0.1284	0.1564	0.9749	0.1431	0	0.3863	0.1266	0.0868	0.0966
GSM491176	HL	0.3454	0.023	0.1498	0.3613	0.2327	0.1546	0.207	0.6358	0.1098	0.2111	0.1478	0.0608	0.5353	0.3189	0.164	0.3667	0.4468	0.3845	0.3787	0.786	0.3457	0	0.0394	0.2331	0.2821	0.1054	0.143	0	0.8394	0.7359	0.3039	0.008	0.3342	0.1373	0.5012	0.1044	0	0.1217	0.0311	0.0534	0.2076	0.6072	0.13	0.1355	0	0.1367	0.069	0.2113
GSM491184	HL	0.2037	0	0.439	0.2089	0.0974	0	0.3771	0.3048	0.0185	0.432	0.179	0.2125	0.6502	0.2282	0	0	0.4611	0.0574	0.1406	1.0963	0.5884	0	0	0	0.3724	0.0645	0.1803	0.0375	1.5216	1.1926	0.2497	0.0251	0.5075	0.0898	0.3097	0.0981	0.0007	0.0701	0	0.0721	0.0233	1.212	0.1339	0	0.1904	0.1505	0.2402	0.0897
GSM491190	HL	0.133	0	0.0995	0.7413	0.3242	0	0.592	0.6156	0.0066	0.3371	0.3919	0.1433	0.6869	0.3806	0	0.0567	0.1966	0.3	0.138	0.5877	0.6211	0	0.2487	0.0009	0.2707	0.1449	0.2114	0.2216	1.1313	0.6261	0.4315	0.1398	0.3579	0	0.3378	0.1007	0.0468	0.0761	0.127	0.0738	0.0928	0.8626	0.1451	0.0199	0.7733	0.1246	0.0589	0.182
GSM491201	HL	0.2802	0	0.1147	0.0956	0.0595	0	0.0563	0.3053	0	0.0331	0.1233	0	0.4195	0.2733	0.1262	0.0443	0.3526	0.2418	0.064	0.9193	0.5068	0	0.1813	0.0855	0.3452	0.1121	0.1485	0.2428	0.6613	0.2641	0.2353	0.0539	0.1396	0.0853	0.3356	0.1375	0	0.1493	0	0.1037	0.0061	0.9959	0.1405	0.1705	0.2123	0.0524	0	0.1678
B16	HL	0.2427	0	0.4698	0.3358	0.4621	0.0989	0.5104	0.9132	0	0.1909	0.2483	0.2703	0.4397	0.5216	0	0.0491	0.451	0.1879	0	0.5723	0.6235	0	0.1779	0.0084	0.1172	0.0954	0.2384	0	1.2762	0.5597	0.4321	0.2186	0.0647	0.0968	0.1464	0.1143	0.0259	0.0738	0	0.072	0.3796	0.3374	0.0841	0.0501	0.3814	0	0.2036	0.1531
B22	HL	0.2101	0	0.3244	0.0101	0.1769	0	0.0523	0.6155	0	0.0644	0	0.0103	0.6456	0.4961	0	0	0.272	0.1046	0.1791	0.2441	0.7044	0	0.0275	0	0.1665	0.0474	0.2444	0.2215	0.2641	0.4699	0.5656	0.1963	0.2735	0.0814	0.0958	0.0135	0	0	0.0362	0.0425	0.178	0.3846	0.0556	0.0414	0.6622	0.0365	0.1935	0.0623
B91	HL	0	0	0.2764	0.7557	0.4547	0	0.5672	0.9509	0	0.1947	0.2703	0.3586	0.3251	0.5463	0	0	0.3813	0.0784	0.0129	0.5592	0.6197	0	0.036	0.0161	0.1287	0.1015	0.2047	0.0291	1.237	0.6904	0.7136	0.2417	0.4566	0.0575	0.4902	0.1178	0	0	0.1133	0.0616	0.2897	0.3937	0.1072	0.1791	0.2772	0.0099	0.2311	0.1595
BP48	HL	0.0782	0	0	1.2792	0.1996	0.3375	0.642	0.2357	0	0.2193	0.2586	0.1123	0.6429	0	0.1481	0	0.2907	0.2104	0	1.6893	0.1612	0	0	0.1829	0.7288	0.1557	0.1216	0	1.3559	1.1166	0.0868	0	0.3794	0.049	0.6962	0.2391	0	0.1541	0	0.1871	0.2306	1.3975	0.2577	0.0696	0	0.1182	0	0.2515
BP49	HL	0	0	0	0.9878	0.2613	0.1377	0.6273	0.4585	0	0.2406	0.256	0.3649	0.4905	0.1337	0	0	0.171	0.2834	0	1.6927	0.4652	0	0	0	0.2352	0.0453	0.2541	0	1.5153	0.823	0.4035	0.1329	0.4406	0.0449	0.5463	0.1349	0	0.1384	0	0.0482	0.2659	1.2216	0.1854	0.1078	0	0.0417	0	0.2398
BP52	HL	0.1658	0	0.1261	1.0876	0.2485	0.2379	0.568	0.3708	0	0.2228	0.2469	0.1778	0.6988	0.281	0.0773	0.0472	0.2821	0.3428	0.0584	1.4735	0.3783	0	0.0222	0	0.4906	0.1411	0.2285	0	1.7477	1.0836	0.2073	0.0623	0.2841	0.0402	0.6443	0.1927	0	0.1904	0	0.1327	0.309	1.0971	0.2408	0.0574	0	0.1883	0	0.2531
BP58	HL	0.1259	0	0.233	0.7921	0.468	0.2643	0.2807	0.5717	0.0693	0.3587	0.3625	0.2339	0.4245	0.3135	0	0.3402	0.3767	0.2659	0	1.1979	0.5153	0	0.1165	0	0.4286	0.1312	0.315	0	1.5793	1.2923	0.1337	0	0.2595	0.1093	0.5452	0.1443	0	0.1209	0	0.1677	0.2442	0.5843	0.1946	0.0546	0	0.1082	0.0553	0.2561
BP70	HL	0	0	0.0821	0.6829	0.0157	0.124	0.3517	0.0211	0	0.1397	0.035	0.069	0.597	0.396	0	0	0.282	0.1779	0.034	1.1114	0.6491	0	0	0.0269	0.0499	0.0838	0.2293	0	1.0332	1.0684	0.5075	0.1497	0.29	0	0.4844	0.1481	0	0	0	0	0.1125	1.0331	0.1071	0.0736	0	0.1415	0.0245	0.1298
BP71	HL	0	0	0	0.9605	0.2845	0.2805	0.6423	0.4276	0	0.051	0	0.1904	0.4957	0.1298	0	0	0.2013	0.2215	0	1.4886	0.6867	0	0	0	0.3122	0.1325	0.2569	0	1.252	1.0115	0.3565	0.1499	0.3165	0.0369	0.6386	0.2215	0	0.0804	0	0.1317	0.2447	0.9385	0.1821	0.1491	0	0.0959	0	0.1488
BP72	HL	0.1387	0	0.4877	0.0374	0.4323	0.1555	0.3868	0.6974	0.1793	0.2218	0.0915	0.2715	0.3089	0.3966	0	0.143	0.6081	0.2068	0.0575	0.8727	0.6321	0	0	0	0.192	0.1293	0.2237	0	1.0452	0.3932	0.6955	0.2391	0.5012	0.0349	0.4063	0.0989	0.0252	0.0342	0.166	0.0093	0.084	0.5505	0.0723	0.1407	0.1151	0.06	0	0.2243
BP78	HL	0.2419	0.0649	0.3363	0.5619	0.2661	0.3659	0.4054	0.1351	0.2648	0.3334	0.1267	0.24	0.3493	0.2244	0.2166	0.2126	0.3995	0.1705	0.0229	1.2222	0.5665	0	0.3781	0.0042	0.8923	0.0742	0.1717	0	1.1138	0.5743	0	0	0.1338	0.0795	0.3788	0.1646	0.0081	0.2077	0	0.1552	0.0142	1.596	0.1607	0.0149	0.1194	0.2156	0	0.1634
BP80	HL	0.1048	0	0	1.2169	0.2091	0.3038	0.6302	0.2352	0	0.1909	0.2706	0.1385	0.595	0.1777	0.108	0	0.2383	0.2371	0	1.8595	0.1777	0	0.0624	0.1339	0.7192	0.1507	0.1209	0	1.5942	0.878	0.0737	0	0.4027	0.0415	0.734	0.2185	0	0.1866	0	0.1756	0.2337	1.408	0.266	0.0895	0	0.1015	0	0.2983
BP99	HL	0.2145	0.0128	0.3855	0	0.4245	0.1116	0.0396	0.9472	0.1926	0.2755	0.1668	0.0564	0.494	0.4251	0	0	0.273	0.1996	0.0766	0.0471	0.64	0	0	0	0	0.0399	0.3844	0.1813	0.7195	0.7021	0.4963	0.215	0.2624	0.0503	0.2242	0.1052	0	0	0.1262	0	0.0764	0.1109	0.0467	0	0.6321	0.0078	0.0359	0.1473
BQ02	HL	0.2633	0	0.3306	1.1732	0.5047	0.4701	0.6778	0.6163	0.3875	0.3434	0.328	0.2105	0.567	0.3038	0	0.0438	0.4798	0.2357	0.0292	1.3132	0.3018	0	0.1662	0.0286	0.8642	0.1194	0.0917	0	1.6813	0.5638	0	0	0.1965	0.0434	0.6582	0.1674	0	0.1238	0	0.1747	0.2722	1.126	0.2006	0.0246	0	0	0	0.2039
BQ03	HL	0.1074	0	0	1.0978	0.0931	0.2922	0.3781	0.138	0	0.1557	0.0613	0.032	0.7967	0.1576	0.0584	0	0.2146	0.2662	0	1.2948	0.4008	0	0	0.1131	0.4955	0.1345	0.2343	0	1.2559	1.5281	0	0	0.1373	0.0513	0.7068	0.2162	0	0.0929	0	0.1132	0.2684	1.2173	0.2014	0	0	0.1172	0	0.2289
BQ34	HL	0	0	0.3909	1.0056	0.364	0.2195	0.4957	0.5527	0.3504	0.3045	0.0801	0.1551	0.6258	0.0232	0.0435	0	0.619	0.0888	0	1.1884	0.3618	0	0	0	0.2826	0.1213	0.0916	0.0216	1.2418	1.054	0.0353	0	0.3719	0.09	0.4861	0.222	0	0.0345	0	0.0507	0.1538	0.9946	0.1584	0	0	0.1083	0.0424	0.1766
BQ48	HL	0.0405	0	0	1.1896	0.1401	0.3482	0.5835	0.2305	0	0.2166	0.259	0.1251	0.5953	0.0986	0.0413	0	0.2327	0.2521	0	1.7921	0.1966	0	0	0.1569	0.7863	0.1758	0.0798	0	1.4901	1.1142	0.0293	0	0.4421	0.0376	0.6945	0.2578	0	0.1665	0	0.1847	0.292	1.3823	0.2579	0.0399	0	0.0985	0	0.2645
BQ53	HL	0.2743	0	0	0.7743	0.1358	0.4243	0.5684	0.1421	0	0.2583	0.2155	0.1389	0.6562	0	0.0864	0.0491	0.0463	0.1631	0.0592	1.6892	0.4679	0	0.4484	0.0381	0.7661	0.1309	0.1726	0	0.4658	1.4184	0.2919	0.1096	0.3375	0.0455	0.5385	0.2144	0	0.2411	0	0.0804	0.1998	1.2618	0.1979	0	0.1767	0.1626	0	0.1393
BQ56	HL	0.443	0	0.2799	0	0.4152	0.0668	0.1092	0.7046	0.1344	0.2631	0.0218	0.1009	0.7044	0.4068	0	0.0445	0.4007	0.3107	0.3326	0.3044	0.4659	0	0.2393	0	0.3515	0.0228	0.2658	0.1423	0.4963	1.3515	0.4128	0.1697	0.2445	0.0526	0.2351	0.0431	0	0.0505	0.1667	0.053	0.1815	0.0487	0.0567	0.102	0.4099	0.1107	0	0.1117
TN1	HL	0.2307	0	0.021	0.9077	0	0.1592	0.3827	0.3634	0	0.1847	0.246	0	0.6169	0.2212	0.2153	0	0.2505	0.246	0.0739	1.2506	0.3239	0	0.2906	0.1197	0.3599	0.1679	0.1388	0	1.0464	0.9957	0.1586	0	0.2255	0.0361	0.5419	0.1825	0	0.0323	0	0.1353	0.117	1.4098	0.222	0	0	0.072	0	0.2243
TN17	HL	0.1622	0	0.3432	0.2727	0.3964	0.2105	0.4049	0.819	0.1201	0.2406	0.0311	0.2086	0.7294	0.3828	0.0364	0.0313	0.3989	0.2811	0.2443	0.38	0.4038	0	0.0068	0	0.3223	0.0253	0.082	0.1447	0.9566	0.7075	0.3128	0.1084	0.2891	0.0893	0.3247	0.0365	0	0	0.0947	0.0803	0.2537	0.6263	0.0719	0.0019	0.5198	0.1583	0	0.1688
TN47	HL	0.0482	0	0.1948	1.1669	0.3208	0.1261	0.5675	0.4069	0	0.2079	0.2962	0.1999	0.557	0.2923	0.0768	0	0.4216	0.2785	0	1.3447	0.3665	0	0.071	0	0.7752	0.197	0.1225	0	1.2727	1.2773	0.4414	0.122	0.4766	0.0619	0.4697	0.1342	0	0.1093	0.0649	0.112	0.1249	0.7999	0.1766	0.169	0.1578	0.0368	0.0612	0.1787
TN51	HL	0.2435	0	0.1372	0.858	0.3584	0.1741	0.5977	0.6973	0	0.0802	0	0.1907	0.6662	0.6412	0	0	0.2424	0.2506	0.133	0.794	0.4226	0	0.1674	0.0198	0.0619	0.1678	0.2042	0.14	1.2317	0.7239	0.5648	0.1386	0.6659	0.0694	0.4605	0.0651	0	0.1049	0.078	0.1018	0.4287	0.8701	0.1399	0.0766	0.1441	0.056	0	0.2252
TN63	HL	0.1999	0	0.1663	0.4331	0.2436	0.0341	0.1111	0.6324	0	0.1656	0	0.0467	0.6927	0.5496	0	0	0.2755	0.1474	0.0596	0.4627	0.6738	0	0	0	0.5979	0.0814	0.2001	0.315	0.3806	0.5053	0.3426	0.0607	0.3397	0.0714	0.1665	0.0652	0	0.0213	0	0.0999	0.1202	0.5294	0.0498	0	0.3732	0.0665	0.0866	0.0557
GSM2738697	LH	0.1511	0	0	0.4094	0.2848	0.206	0.4112	0.5674	0	0	0.099	0.1967	0.4917	0.2073	0	0	0.0969	0.2563	0.0776	1.0175	0.6432	0	0	0	0	0.1176	0.235	0.087	0.6038	0.814	0.4875	0.1436	0.4012	0.0387	0.2959	0.1662	0	0	0.0054	0.0496	0.2963	0.7031	0.0794	0.1564	0.3434	0.0908	0	0.1051
GSM2738700	LH	0	0	0	0.451	0.039	0.0674	0.0827	0.1899	0	0.1868	0	0	0.539	0.2746	0.0109	0	0.1774	0.098	0.112	1.1253	0.2452	0	0	0.0111	0.1364	0.0835	0.0712	0.2536	0.5375	0.4936	0	0	0	0.0549	0.3451	0.1163	0	0.1362	0	0.0852	0	0.5335	0.244	0	0.4393	0.1805	0	0.1029
GSM2738712	LH	0.2185	0	0	0.3212	0.0582	0	0.3902	0.0808	0	0.0371	0	0	0.4876	0.3583	0.1641	0.0829	0.0971	0.0112	0.1646	0.847	0.6124	0	0.7987	0	0.0953	0.157	0.2933	0	0.2197	1.7887	0.3735	0.0255	0.4889	0.0977	0.3293	0.1653	0	0.1157	0	0.0575	0	0.818	0.1735	0.0469	0.4678	0.2783	0	0
GSM2738761	LH	0.3028	0	0	0.2761	0.3361	0.0338	0.2262	0.4222	0.062	0	0.0285	0	0.2072	0.2313	0.0132	0.5408	0	0.181	0.3595	0.6211	0.6482	0	0.0931	0	0.5322	0.2244	0.3706	0.1672	0.0534	0.637	0.1194	0	0.1377	0.0691	0.4489	0.1001	0	0.1558	0.0977	0.0113	0.0083	0.0382	0.1403	0.0771	0.2754	0.0791	0	0.0931
GSM2738908	LH	0.2465	0	0.1663	0.7203	0.0809	0	0.0688	0.4235	0	0.133	0	0	0.3552	0.4293	0	0.1381	0.3044	0	0.0185	0.4008	0.4966	0	0	0.1042	0	0.0359	0.1658	0.2393	0.5802	0.2771	0.5651	0.1445	0.3244	0.0871	0.3527	0.0633	0	0.0354	0.1189	0.0776	0	0.8275	0.1192	0.2213	0.442	0.0848	0.2156	0.0558
GSM2738965	LH	0.0521	0	0.0188	0.516	0.0836	0.1499	0.2664	0.5037	0	0	0	0	0.4784	0.2985	0	0.1413	0.0959	0.3014	0.1499	0.512	0.741	0	0.0557	0	0.2412	0.1652	0.2585	0.209	0.4264	0.6872	0.1596	0.0075	0.1401	0.0124	0.4715	0.1147	0	0.0166	0	0.0901	0.0236	0.5006	0.1117	0.0074	0.6561	0.0871	0	0.1459
GSM2739025	LH	0.1647	0	0.0386	0.3133	0.0355	0.1031	0.1181	0.4385	0	0.1256	0	0	0.4692	0.1146	0	0.3192	0	0.1595	0.2691	0.7577	0.5374	0	0	0.1225	0.696	0.1094	0.2316	0.1536	0.1691	0.4637	0.3377	0	0.3367	0.1196	0.4484	0.123	0	0	0	0.1242	0	0.5121	0.1324	0	0.3127	0.0714	0.1449	0.0974
GSM2739026	LH	0.2743	0	0.0497	0.3946	0	0	0.263	0.3204	0	0.0835	0.1055	0	0.2101	0.4726	0	0.0972	0.1409	0.1564	0.1735	0.4711	0.406	0	0.2911	0	0.344	0.0744	0.1765	0.2155	0.4353	0.8696	0.4641	0.0853	0.5856	0.0819	0.3643	0.1505	0	0	0.1368	0.0484	0	0.8709	0.1143	0.0845	0.6522	0.0839	0.0022	0.0892
GSM2739067	LH	0.3358	0	0.0718	0.0925	0.0165	0	0.0634	0.1933	0	0	0.2045	0	0.0807	0.1673	0	0	0.1765	0.2814	0.2727	0.581	0.7329	0	0.1897	0	0.3323	0.1201	0.3577	0.1019	0.3959	0.9121	0.2322	0.0055	0.3612	0.0265	0.4832	0.1662	0	0.2	0.1362	0.1476	0	0.297	0.1134	0.0994	0.3007	0.0379	0.0364	0.1707
GSM2739081	LH	0.2295	0	0.0053	0.2433	0.0489	0	0.0865	0.261	0	0	0	0	0.108	0.1803	0.1422	0	0.0733	0.1404	0.157	0.7145	0.6728	0	0.4045	0	0.0816	0.1156	0.3153	0.2481	0.1682	1.205	0.4646	0.069	0.4509	0.0676	0.0478	0.0396	0	0.1272	0	0	0	0.4966	0.107	0.1445	0.3475	0.177	0	0.0605
GSM2739120	LH	0.1442	0	0.2673	0.6299	0.1998	0.0704	0.1271	0.6149	0	0.0735	0.0154	0.1161	0.5049	0.3463	0	0.2004	0.3461	0.0343	0.0704	0.3748	0.4899	0	0	0	0.3334	0.0922	0.1783	0.2505	0.3929	0	0.2896	0.075	0.2568	0.0972	0.2165	0.1807	0	0	0	0.106	0.1713	0.659	0.1091	0.0145	0.6175	0.0111	0.1946	0.066
GSM2739158	LH	0.2677	0	0.1192	0.397	0.1213	0.0457	0.3961	0.1492	0	0.0499	0	0	0.5682	0.2169	0	0.3685	0.0215	0.1016	0.4631	0.843	0.6663	0	0	0	0.6036	0.1315	0.3633	0	0.7954	1.2614	0.335	0.1097	0.2463	0.0434	0.7318	0.1536	0	0.1313	0	0.0859	0.0826	0.6894	0.1704	0	0.3696	0.1083	0.2892	0.1954
GSM2739173	LH	0.3484	0	0.2009	0.6846	0	0.0523	0.0651	0.2235	0.0812	0.1185	0	0	0.5525	0.2249	0	0.1957	0.4276	0.1421	0.1035	0.433	0.4464	0	0.3483	0	0.4634	0.0117	0.1254	0.3033	0.241	0.4203	0.4282	0.1012	0.4182	0.0453	0.0352	0.0766	0	0.0458	0.0285	0.0254	0.1034	0.9048	0.1121	0.0922	0.6062	0.1246	0	0.0507
GSM2739267	LH	0.1824	0	0.246	0.4087	0.1099	0	0.1107	0.4778	0	0.1591	0	0	0.6155	0.2929	0	0	0.091	0.1893	0	0.3575	0.4703	0	0.2573	0.1355	0.4088	0.096	0.2129	0.137	0.7039	1.0569	0.4646	0.0716	0.2391	0.0223	0.3829	0.0523	0.0491	0.0066	0.0467	0.0979	0	0.2067	0.1179	0.1218	0.4901	0.0376	0	0.0848
GSM2739330	LH	0.1164	0	0	0.5971	0.1669	0.0173	0.1467	0.4683	0	0.0739	0	0	0.575	0.3739	0	0.1259	0	0.1198	0	0.6806	0.6951	0	0	0.023	0.4393	0.0633	0.3171	0.2155	0.3156	0.4971	0.3799	0.0543	0.3282	0.0668	0.3756	0.13	0	0.0074	0	0.061	0.1208	0.7457	0.1565	0.1276	0.6335	0.1155	0	0.0564
GSM540127	LH	0.2874	0.0231	0	0.2713	0.196	0	0	0.3579	0	0.1816	0.1738	0.0101	0.2158	0.1646	0.0258	0.2493	0.0266	0.1809	0.5171	0.5418	0.7137	0	0.4486	0.0756	0.2847	0.0789	0.4685	0.3137	0.0121	1.2203	0.4031	0.0527	0.2915	0.068	0.384	0.2141	0	0.1433	0.0603	0.0421	0	0.1383	0.1169	0.1953	0	0.1955	0	0.0881
GSM540138	LH	0.1736	0	0.1441	0.7738	0.1931	0.1712	0.0776	0.3713	0.0564	0.2372	0.0101	0.0538	0.5499	0.0904	0	0	0.0516	0.079	0.0528	0.6978	0.3556	0	0	0	0.0996	0.1057	0.131	0.2412	0.9341	0.4101	0.0815	0	0.1379	0.0862	0.2447	0.0458	0	0.1685	0	0.0813	0.1397	0.5417	0.1956	0	0.3925	0.0993	0.0979	0.2719
GSM540140	LH	0.2994	0	0	0.2173	0	0.0568	0.1146	0.1875	0	0.026	0	0	0.4731	0.1475	0	0.1563	0.2165	0.0682	0.3654	0.8384	0.565	0	0.3778	0	0.6216	0.0639	0.2744	0	0.2151	1.1704	0.3871	0.0472	0.6026	0.0585	0.4471	0.1378	0	0.0883	0.0124	0.0689	0.1116	0.7241	0.1082	0.0963	0.2363	0.199	0	0.089
GSM540146	LH	0.3588	0	0	0.1714	0.0883	0.0287	0.113	0.3214	0	0.2175	0	0	0.345	0.3446	0.0357	0.3832	0.0928	0.0297	0.3367	0.8068	0.4712	0	0.1295	0	0.3024	0.0707	0.2199	0.0443	0.4296	1.1529	0.4418	0.0429	0.5748	0.0578	0.282	0.1327	0	0.0395	0.0642	0.0053	0	0.5092	0.1399	0.0896	0.358	0.2002	0	0.0888
GSM540178	LH	0.3425	0	0	0	0.2201	0.1807	0.3114	0.0998	0.1022	0.1233	0.0288	0	0.3223	0.2406	0.1799	0.4391	0.2012	0.0823	0.4757	1.0365	0.5877	0	0.5198	0	0.7028	0.1077	0.1638	0	0.3298	0.6609	0.1552	0	0.4063	0.0642	0.6633	0.1591	0	0.1622	0	0.1419	0	0.7501	0.1512	0.092	0.3751	0.2503	0	0.1519
GSM540183	LH	0.3449	0	0.108	0.6072	0.1829	0	0.1825	0.7772	0	0.0221	0	0	0.6065	0.6148	0.0766	0.0762	0.1862	0.1645	0	0.4898	0.6018	0	0.2731	0.0685	0.4634	0.0942	0.201	0.1	0.7478	0.1989	0.5673	0.1027	0.5081	0.0795	0.3291	0	0	0	0.1368	0.1348	0.2226	0.4637	0.1214	0.1464	0.0776	0.0129	0.0218	0.0663
GSM540242	LH	0.3754	0	0.2679	0.0429	0.2042	0.0718	0.342	0.3375	0.1257	0.2234	0.1182	0	0.3918	0.3401	0.1728	0.331	0.3942	0.1779	0.3524	0.3789	0.4616	0	0.6538	0	0.8655	0.1508	0.3084	0.019	0.4268	0	0.1125	0	0.1619	0.1053	0.565	0.1086	0	0.1394	0.0742	0.0993	0.1036	0.7532	0.1584	0.0327	0	0	0.1337	0.1666
GSM540250	LH	0.2245	0	0	0.2079	0.215	0.1032	0.2495	0.3262	0.0103	0	0	0.0385	0.3956	0.3638	0.0594	0.2535	0.0838	0.1331	0.2927	0.7695	0.5987	0	0.4867	0	0.5265	0.1323	0.2357	0	0.444	1.2712	0.3609	0.0094	0.5072	0.1089	0.4656	0.1017	0	0.1892	0.0628	0.0558	0.1679	0.5176	0.1456	0.1266	0.0667	0.1677	0	0.1329
GSM540261	LH	0.2771	0.0371	0	0.6246	0	0	0.1737	0.2526	0	0.0623	0	0	0.3525	0.1371	0	0	0.1106	0.0688	0.08	1.0061	0.6548	0	0.3573	0	0.4704	0.076	0.3431	0	0.6764	1.3355	0.1783	0.0291	0.0839	0.0671	0.3558	0.0791	0	0.1499	0	0.1156	0.2115	0.7564	0.1667	0.1594	0	0.2007	0.0314	0.1443
GSM540263	LH	0.3305	0.0317	0.2805	0	0.1323	0.1541	0.1259	0.2159	0.1398	0.3006	0.0627	0	0.3638	0.2015	0.149	0.3552	0.3934	0.1881	0.4263	0.802	0.4516	0	0.3888	0.0207	0.9002	0.1501	0.2938	0	0.5117	0.6865	0.1024	0	0.1385	0.0248	0.7677	0.08	0.0931	0.1869	0	0.1124	0	0.6488	0.1766	0	0	0.1008	0	0.2532
GSM540276	LH	0.1116	0	0.055	0.6479	0.1076	0	0.2602	0.5514	0	0.0873	0	0	0.61	0.5193	0	0.1717	0.0972	0.1193	0.0729	0.558	0.6299	0	0.1101	0.0811	0	0.1014	0.2677	0	0.9388	0.6267	0.4605	0.0874	0.1797	0.0623	0.3387	0.1226	0	0.0251	0.0866	0.1145	0.0946	0.7318	0.1192	0.098	0.1994	0.1091	0.0705	0.0971
GSM540293	LH	0.4146	0.0028	0.061	0.1643	0.1965	0.2719	0.2461	0.0122	0.1779	0.2329	0.0013	0	0.4506	0.1024	0.13	0.3819	0.1922	0.1333	0.4284	0.773	0.246	0	0.5639	0.1845	1.0405	0.0857	0.1893	0	0.4647	0.1142	0	0	0.3651	0.1104	0.6794	0.127	0	0.1737	0	0.0247	0	0.8862	0.1611	0.089	0	0.101	0.0165	0.1787
GSM540339	LH	0.3345	0	0.1273	0.1481	0.2693	0.1609	0.2601	0.5629	0.0757	0.1103	0	0	0.5751	0.1061	0.0846	0.129	0.1692	0.2227	0.1585	1.1392	0.512	0	0.1963	0.0338	0.4842	0.1661	0.1351	0	0.9303	1.2349	0.5873	0.0998	0.6998	0.1417	0.397	0.1498	0	0	0	0.1075	0.0466	0.6643	0.1254	0.1451	0.3548	0.1515	0.1114	0.1511
GSM540368	LH	0.2655	0	0.0943	0.1171	0	0.2076	0.0798	0.1477	0	0.0857	0.1519	0	0.2993	0.2743	0	0.5572	0.0541	0.1032	0.154	0.7636	0.5301	0	0.2269	0	0.4833	0.1188	0.1974	0.2078	0.1447	0.083	0.4615	0.1437	0.2237	0.0534	0.2608	0.0554	0	0.1332	0	0.0023	0	0.8534	0.1316	0.1502	0.4245	0.0392	0.0831	0.0768
GSM1977660	LH	0.0702	0.1652	0.0788	0.1426	0.0281	0	0	0.3229	0	0.0746	0	0.1933	0.3548	0.3252	0	0.2458	0.1959	0.1536	0.3222	0.556	0.6837	0	0.2986	0	0.0355	0.0638	0.3459	0.036	0.0279	0.5188	0.5049	0.145	0.2978	0.008	0.4441	0.1435	0	0.1709	0.1496	0.0174	0.1325	0.4447	0.0996	0.164	0	0.1817	0	0.0763
GSM1977666	LH	0.1774	0	0.1253	0.4859	0	0	0.2729	0.462	0	0.3097	0.0632	0.0081	0.5694	0.4053	0	0.1037	0.2954	0.0079	0.31	0.2646	0.6175	0	0.24	0	0.256	0.0688	0.3865	0.2025	0.2938	1.1856	0.642	0.1513	0.5377	0.0561	0.2545	0.0966	0	0.1023	0.2906	0.0054	0.3618	0.1518	0.078	0.2353	0.5885	0.1147	0	0.096
GSM1977679	LH	0.3666	0	0.3275	0.0306	0.2638	0.0737	0.0952	0.6821	0.0188	0.3589	0	0	0.5071	0.3734	0.0684	0.1159	0.269	0.3344	0.4655	0.3879	0.5856	0	0.5981	0.0788	0.9732	0.0815	0.1984	0.1231	0.1838	0.314	0.2492	0.0158	0.2218	0.0756	0.5951	0.0902	0	0.0332	0.1079	0.0905	0	0.1505	0.077	0.0817	0.1635	0.0904	0.0811	0.0679
GSM1977680	LH	0.1258	0	0	0.0575	0	0	0	0.2184	0	0.2415	0.0576	0	0.5519	0.4888	0	0.5054	0.1021	0	0.3995	0.7164	0.6312	0.0272	0.6332	0	0.1643	0.028	0.3525	0.1274	0	1.1091	0.347	0.0466	0.3714	0.0161	0.2376	0.1094	0	0.0261	0.0414	0.0842	0	0.6305	0.1513	0.1561	0.3763	0.2611	0	0.0616
GSM1977683	LH	0.0812	0	0.0975	0.132	0.1233	0.2485	0.2208	0.311	0	0.0192	0	0	0.4613	0.439	0.1307	0	0.2399	0.0767	0.0464	0.9874	0.7177	0	0	0	0.3344	0.1334	0.2149	0	0.8781	0.9502	0.2938	0.0432	0.3937	0.1342	0.239	0.1411	0	0	0	0.0775	0.1041	0.7402	0.1253	0.0436	0.4909	0.0478	0.0083	0.1608
GSM1977702	LH	0.2246	0.1777	0.2678	0.0948	0.2141	0	0.1431	0.5498	0.2207	0.3654	0.2306	0	0.5742	0.3154	0	0.085	0.2868	0.1125	0.0798	0.2425	0.6098	0	0.109	0	0.9165	0.182	0.3072	0.1623	0.7585	0.1275	0.0586	0	0.0193	0.0795	0.399	0.1159	0	0.0401	0	0.1047	0.1619	0.2999	0.1292	0	0.1232	0	0.2368	0.1624
GSM1977712	LH	0.0893	0	0.1434	0.5008	0.0978	0.0941	0.1641	0.5676	0	0.2722	0.0521	0	0.748	0.4542	0	0.126	0.2609	0.1733	0.0674	0.8898	0.5932	0.0159	0	0.0575	0.2752	0.0772	0.2621	0.0024	0.6285	1.2564	0.4025	0.0576	0.2683	0.0699	0.3339	0.1513	0	0.099	0	0.1016	0	0.7896	0.1361	0.0183	0.3694	0.0138	0.2012	0.119
GSM1977715	LH	0.3644	0	0.0773	0.3045	0.0493	0.1864	0.3794	0.3055	0.0704	0.2449	0.1467	0	0.6027	0.3579	0.2161	0.1889	0.2096	0.3512	0.193	0.9253	0.4135	0	0.8372	0.0105	0.8515	0.1426	0.2334	0	1.0816	0.5506	0.006	0	0.1152	0.1106	0.4578	0.117	0	0.137	0	0.1027	0.2371	0.9385	0.1974	0.014	0	0.1079	0.2055	0.183
GSM1977725	LH	0.1057	0.0159	0.0932	0.1132	0.1833	0.3248	0.2461	0.5523	0.1867	0.3244	0.2614	0	0.4985	0.2347	0.2625	0.1342	0.259	0.1427	0.1111	0.5836	0.4525	0	0.6704	0.0396	1.0131	0.2029	0.2401	0	0.7834	0.7207	0.0562	0	0.1382	0.0941	0.4136	0.1234	0	0.0909	0.0332	0.1365	0.1472	0.388	0.1841	0.0545	0.0427	0.0636	0.1514	0.1544
GSM1977728	LH	0.2229	0.1167	0	0.7717	0.2106	0.1612	0.1248	0.32	0.0565	0.2726	0.3481	0.1023	0.2061	0.1869	0	0.1305	0.1255	0.1608	0.1611	0.867	0.6184	0	0.1392	0.0605	0.6256	0.1482	0.2845	0	1.0953	0.8809	0	0	0	0.0293	0.7238	0.1949	0	0.1157	0.1637	0.1252	0.0265	0.7153	0.2014	0.0661	0.1455	0.0319	0	0.1691
GSM1977741	LH	0.1687	0	0.131	0	0.1383	0	0.1935	0.379	0.006	0	0	0	0.3726	0.3088	0.0388	0	0.1939	0.2807	0.3359	0.7128	0.65	0	0.2527	0.1611	0	0.1664	0.2648	0	0.1062	1.1136	0.7234	0.0834	0.8105	0.0425	0.334	0.1222	0	0.0081	0.2781	0.0521	0	0.5421	0.081	0.2014	0.2575	0.1775	0.0743	0.0809
GSM1977756	LH	0.3902	0	0	0.3876	0.0829	0.3527	0.2251	0	0.0162	0.1147	0	0.0333	0.389	0.0455	0	0.3137	0	0.0826	0.3209	1.1866	0.4997	0	0.5454	0	0.7787	0.1306	0.3378	0	0.5964	0.5658	0	0	0.2851	0.0616	0.74	0.2186	0	0.172	0	0.002	0	0.9503	0.1966	0	0	0.1902	0	0.1544
GSM1977757	LH	0.0288	0	0	0.5928	0.0656	0.3147	0.3612	0.1402	0.0661	0.039	0	0	0.6667	0.2931	0	0.2689	0.2662	0.0823	0.2082	0.9184	0.5407	0	0.0766	0	0.4464	0.1324	0.1492	0	0.243	0.9736	0.1351	0	0.1727	0.0652	0.6045	0.112	0	0.0504	0	0.1713	0.1395	0.7754	0.1644	0	0.1712	0.156	0	0.209
GSM1977771	LH	0.3944	0	0.3244	0	0.1936	0	0.1336	0.5592	0.0348	0.2617	0.0498	0.0376	0.4695	0.2552	0.082	0.0662	0.3152	0.2513	0	0.4453	0.5868	0	0.0163	0.0516	0.1986	0.0981	0.2059	0.3414	0.2161	0.3277	0.2677	0.0514	0.1257	0.0884	0.4247	0.0993	0	0	0	0.1144	0.0643	0.3379	0.0906	0	0.5444	0.0174	0.0238	0.1514
GSM1977774	LH	0.2201	0	0.0756	0.0904	0.1509	0.2494	0.2552	0.3394	0	0.1277	0	0	0.5602	0.3719	0.0502	0.0623	0.3389	0.0791	0.0151	0.9221	0.6583	0	0.1101	0	0	0.0995	0.2389	0.083	0.4651	0.7528	0.2894	0.0959	0.2368	0.0053	0.2723	0.1149	0	0.0807	0	0.0286	0	0.7334	0.1307	0.0267	0.4798	0.1414	0.0918	0.0927
GSM1977810	LH	0.169	0.0012	0.1462	0.2176	0.2391	0.0418	0	0.5958	0	0.1153	0	0	0.5456	0.298	0	0	0.3542	0.2373	0	0.3876	0.4947	0	0.3326	0	0.447	0.0798	0.2651	0.2488	0	0.5756	0.574	0.1935	0.4028	0.0398	0.4078	0.0868	0	0.0465	0.0555	0.1008	0	0.2713	0.0941	0.1146	0.1724	0.1088	0	0.0282
GSM1974574	LH	0.3994	0	0.0471	0.1947	0.1343	0.0282	0.1796	0.2556	0	0.023	0	0	0.2698	0.2388	0	0.1598	0.2701	0.1836	0.3554	0.9499	0.5746	0	0.663	0	0.6804	0.1035	0.2009	0	0.4013	1.2329	0.3524	0.0333	0.4643	0.0528	0.4566	0.1532	0	0.1353	0.1256	0.0689	0.097	0.5169	0.133	0.0949	0.1203	0.1943	0	0.1236
GSM1974584	LH	0.2799	0	0.1479	0.3442	0.302	0.2119	0.0781	0.3959	0.1722	0.2591	0	0	0.4314	0.4116	0.0097	0.1762	0.2808	0.0974	0	0.6614	0.2455	0	0.081	0	0.5943	0.1051	0.0652	0.2967	0.2945	0.1707	0	0	0.1638	0.0959	0.2925	0.1305	0	0	0	0.0544	0	0.7393	0.1868	0	0.3493	0.0458	0	0.0756
GSM1974594	LH	0.2278	0	0.1001	0.3725	0.2466	0.1582	0.5179	0.3728	0	0	0.2108	0.3671	0	0.1299	0	0	0.472	0.3139	0.0487	0.6955	0.6603	0	0.1399	0	0.055	0.0991	0.1689	0	0.6266	0.6555	0.5841	0.1779	0.4861	0.0498	0.1386	0.0758	0	0.1841	0.0761	0	0.3094	0.8516	0.1326	0.0926	0	0.1193	0	0.0786
GSM1974597	LH	0.1803	0	0.2123	0.5117	0.2098	0	0.4127	0.5617	0.1483	0.0596	0.23	0.0486	0.5847	0.5384	0.0975	0	0.4818	0.2132	0.3219	0.7419	0.4623	0	0.3422	0	0.7286	0.1503	0.0827	0.0167	0.8084	0.8214	0.4334	0	0.6084	0.0881	0.4592	0.0181	0.0064	0.0302	0.085	0	0.145	0.89	0.1659	0.0362	0.6321	0.0314	0.0386	0.1478
GSM1974598	LH	0.0614	0	0.0817	0.6753	0	0	0.1776	0.2791	0	0	0	0	0.653	0.4178	0.0375	0	0.2353	0.0667	0	0.8495	0.754	0	0.1225	0	0.1058	0.1155	0.2898	0.0119	1.0034	0.9841	0.4252	0.0818	0.6344	0.0521	0.3883	0.1713	0	0.0877	0	0.0651	0	0.9953	0.124	0	0.5128	0.1822	0.0241	0.0772
GSM1974613	LH	0.175	0	0.1154	0.724	0.1129	0	0.1746	0.3382	0	0.0706	0.0711	0	0.387	0.2991	0	0	0.3558	0.0927	0	0.796	0.5785	0	0	0.0875	0.2125	0.0844	0.1297	0	1.1667	0.6024	0.6317	0.1114	0.6277	0.0907	0.3061	0.1311	0	0.1244	0.2556	0.0474	0.0114	1.0724	0.0971	0.1087	0.0682	0	0	0.1602
GSM1974630	LH	0.0524	0.0726	0.2085	0.2789	0.1249	0.0354	0.1202	0.2884	0.1679	0.056	0.0596	0.1482	0.3317	0.4259	0	0.2639	0.2893	0.1921	0.2292	0.4245	0.5288	0	0.3922	0	0.2811	0.057	0.2974	0.1507	0.4391	1.2441	0.3981	0.1414	0.2259	0.0087	0.1656	0.1836	0	0.1682	0.1072	0	0	0.4613	0.1285	0.0458	0.2296	0.2101	0	0.0814
GSM1974636	LH	0.2935	0	0.0847	0.0841	0.0735	0.0679	0.1225	0.3003	0.1278	0.1826	0	0.0212	0.2372	0	0	0.2885	0.2299	0.0867	0.1429	0.9204	0.458	0	0.006	0	0.3066	0.0653	0.2143	0.1311	0.6941	0.771	0.3457	0.0139	0.4672	0.0609	0.3442	0.1806	0	0.1042	0	0	0	0.7967	0.1507	0	0.3102	0.0945	0.0221	0.1758
GSM1974639	LH	0.3524	0	0.2149	0.8324	0.1956	0.1811	0.1752	0.275	0.0208	0.0971	0.0064	0.1201	0.2253	0.3673	0	0.2308	0.3927	0.1582	0.4773	0.9291	0.505	0	0.4592	0	1.0743	0.1726	0.1457	0	0.3009	0.4244	0.1799	0.069	0.3787	0.0995	0.7277	0.2081	0	0.1355	0	0.0726	0.089	0.8329	0.1492	0.0247	0.0866	0.1536	0.037	0.1568
GSM1974647	LH	0.0905	0	0.0567	0.7654	0	0.0153	0.2396	0.0865	0.0551	0.0249	0	0	0.4849	0.4187	0	0	0.1587	0.0012	0	0.7907	0.7101	0	0	0	0	0.0867	0.1997	0.112	0.9217	1.1389	0.3458	0.0266	0.6365	0.0655	0.233	0.1859	0	0	0	0	0	1.0063	0.0762	0	0.7774	0.1639	0	0.0689
GSM1974650	LH	0.2713	0	0.1397	0.2062	0.0681	0.0427	0.2461	0.2914	0	0.0018	0.0694	0	0.2918	0.1057	0	0.2911	0.3447	0.2746	0.1864	0.7712	0.5008	0	0	0	0	0.0804	0.1617	0.2559	0.5096	0.6326	0.2184	0.0569	0.1988	0.0243	0.3283	0.1816	0	0.0921	0	0	0	0.7712	0.154	0	0.6178	0.143	0	0.1197
GSM1974655	LH	0.1892	0	0.1654	0.066	0.0582	0	0	0.4084	0	0.2979	0.2759	0.0204	0.3604	0.3272	0	0.2664	0.4174	0.0928	0.0619	0.8799	0.6331	0	0.476	0	0.5617	0.1175	0.3223	0	0.488	0.6492	0.2237	0.0157	0.2027	0.0529	0.4676	0.1447	0	0.208	0.0215	0.0879	0	0.2971	0.1459	0.1337	0	0.1528	0.0082	0.2
GSM1974662	LH	0.2144	0.0097	0.1007	0.3249	0.18	0.1562	0.1335	0.3085	0.2012	0.2701	0.1152	0	0.2305	0.2961	0	0.2363	0.1225	0.0431	0.183	0.7158	0.4261	0	0.1283	0.0672	0.5577	0.1054	0.2535	0	0.6952	0.2023	0.0763	0	0.1585	0.0712	0.44	0.1951	0	0.0677	0	0.0235	0	0.5936	0.1716	0	0.5819	0.1696	0	0.1482
GSM1974668	LH	0.152	0.0734	0.0943	0.5983	0.1022	0.013	0.0777	0.3113	0	0.1323	0.121	0.0387	0	0.0787	0.0181	0.1273	0.3012	0.0719	0.3351	0.3766	0.4412	0	0.5738	0.1653	0.5146	0.0999	0.2078	0	0.1982	0.9001	0.4911	0.1323	0.3692	0.0746	0.3834	0.1845	0	0.126	0.2534	0.0436	0	0.7144	0.1498	0.0707	0.3168	0.187	0	0.1339
GSM1974671	LH	0.2871	0	0.1091	0.7275	0.0708	0.232	0.2258	0.2336	0	0.2814	0	0	0.3949	0.321	0.0076	0	0.2821	0.1065	0.1494	0.9042	0.7844	0	0.1233	0.0327	0.4785	0.1252	0.2968	0.124	0.5353	0.6271	0.3744	0.1336	0.4442	0.103	0.4187	0.0935	0	0.0124	0	0.0668	0.0189	0.7867	0.0843	0.0837	0.0025	0.0496	0	0.1084
GSM1974673	LH	0.1646	0	0.2526	0	0.3293	0.0623	0.1528	0.3093	0.0863	0.111	0.1441	0.0345	0.182	0.3922	0.0252	0.1043	0.416	0.1935	0.2326	0.8894	0.4841	0	0.4	0.0998	0.6039	0.1184	0.1864	0	0.6772	1.442	0.3778	0.0178	0.4589	0.0293	0.3087	0.0931	0	0.1379	0	0.0782	0	0.5375	0.1591	0.0976	0.2948	0.1234	0	0.1553
GSM1974676	LH	0.0924	0	0.1738	0.2283	0.2239	0.2866	0.3663	0.4068	0	0.0704	0.0015	0.043	0.387	0.1835	0.0377	0.0068	0.4627	0.1862	0	1.3403	0.6132	0	0	0.075	0.4307	0.1841	0.2224	0	0.9368	0.8426	0.1349	0.0298	0.1612	0.1005	0.3939	0.1095	0	0.2564	0	0.0667	0.1378	1.0346	0.1271	0.0272	0	0.1578	0.0648	0.26
GSM1974680	LH	0.1868	0.0501	0.1258	0.0379	0.014	0.2258	0.1828	0	0.1142	0.3634	0.2704	0.1139	0.1709	0.1555	0	0.0767	0.3329	0.1615	0.2479	1.0488	0.68	0	0.4011	0	0.5317	0.0929	0.2705	0	0.1554	1.3967	0.258	0.0374	0.3089	0.0388	0.4592	0.1575	0	0.1255	0	0	0	0.9057	0.1351	0.0957	0	0.3019	0	0.0906
GSM1974683	LH	0.1186	0.0479	0.0227	0.5107	0.2552	0.1121	0.0242	0.5341	0	0.1243	0	0	0.4916	0.3042	0	0.1935	0.0795	0.1039	0.4616	0.6307	0.3419	0	0.1125	0.011	0.545	0.0889	0.2626	0.1126	0.4134	0.501	0.1369	0.0394	0	0.0442	0.2194	0.1159	0	0.0426	0.1699	0.1312	0.1268	0.5291	0.167	0.2316	0.0941	0.1394	0	0.0067
GSM1974690	LH	0.1391	0.0075	0.1197	0.5292	0.0692	0.2429	0.2734	0	0.1331	0.2237	0	0.1432	0.0385	0.0083	0.0137	0.134	0.2644	0.0539	0.0386	0.8008	0.7746	0	0.1907	0	0.5497	0.0426	0.3139	0.1446	0.4794	1.2525	0.1826	0	0.2919	0.0682	0.26	0.1532	0	0.0828	0	0.0219	0	1.0289	0.1088	0	0.4128	0.2127	0	0.0382
GSM1974711	LH	0.0162	0	0.2007	0.2256	0.2145	0.3426	0.0615	0.373	0.0313	0.3352	0.0279	0	0.6886	0.3657	0	0.2027	0.3026	0.1413	0.1118	1.136	0.6391	0	0	0	0	0.108	0.2325	0	0.6751	0.4745	0.0356	0	0.0636	0.0722	0.3726	0.1638	0	0.1273	0	0.1407	0	0.6105	0.146	0.0171	0.0328	0.1416	0.1769	0.1228
GSM1974713	LH	0.1834	0.1523	0.1087	0.3075	0.0918	0.0954	0.1372	0.1835	0	0.1475	0	0	0.62	0.172	0.1005	0.1186	0.24	0.242	0.1442	0.844	0.478	0	0.3158	0.1576	0.3688	0.0793	0.1266	0	0.4608	1.0421	0.3636	0.0632	0.2755	0.0153	0.3404	0.0825	0	0.1253	0.1211	0.1254	0	0.7781	0.172	0.0511	0	0.1812	0.0396	0.0441
GSM1974720	LH	0.3751	0	0.0969	0.1835	0	0.1146	0.4319	0.0947	0	0	0	0	0.5043	0.2587	0	0.2542	0.2164	0.1595	0.2852	1.297	0.4542	0	0.3021	0	0.576	0.071	0.1523	0	0.968	1.5411	0.4279	0.0407	0.6538	0.0259	0.4366	0.1164	0	0.0694	0	0.0776	0	1.014	0.1561	0.0814	0.3561	0.2748	0	0.1357
GSM1974731	LH	0.365	0	0.1438	0.6925	0.0438	0.0824	0.1369	0.3944	0	0.1187	0	0	0.3737	0.2872	0.0995	0.2349	0.1013	0.0645	0.1764	0.5707	0.7119	0	0.0754	0	0.1548	0.0898	0.2794	0.1092	0.6678	0.6211	0.4272	0.0692	0.4343	0.0724	0.2056	0.1848	0	0.1324	0	0.0805	0	0.745	0.1153	0.1246	0.4108	0.1469	0.1218	0.1654
GSM1974746	LH	0.1091	0.0948	0	0.4257	0	0	0.2464	0.3543	0	0.1726	0	0	0.7181	0.3716	0.0419	0.1487	0.16	0.2321	0.4805	0.8801	0.3181	0	0.3809	0	0.7928	0.0915	0.1511	0	0.5533	1.0801	0.318	0.0288	0.3561	0	0.5006	0.0715	0	0.1724	0.107	0.1184	0.0722	0.9853	0.1843	0.1313	0.4391	0.2951	0.0703	0.1543
GSM1974763	LH	0.2484	0	0.2057	0.1451	0.1217	0.1171	0.1904	0.0617	0.1787	0.041	0.1076	0.0917	0	0.337	0	0.1325	0.5606	0.1539	0.131	0.6365	0.6792	0	0.3228	0	0.7717	0.1223	0.2805	0	0.4461	0.7279	0.3502	0	0.5095	0.0947	0.4865	0.0585	0	0.1111	0	0.0204	0	0.7326	0.1311	0.0988	0.3884	0.0662	0	0.1978
MB.0149	LH	0.194	0	0	0.9851	0.1731	0.1272	0.0994	0.2922	0.0103	0.2803	0	0.0219	0.4053	0.1277	0.0684	0.1849	0.1907	0	0.1441	0.5911	0.5768	0	0.0628	0.0298	0.2311	0.0811	0.1807	0.1651	0.6446	0.2588	0.0899	0	0.4043	0.1157	0.2294	0.169	0	0.0755	0	0.0824	0	0.6157	0.1138	0.078	0.3581	0.1315	0.012	0.11
MB.0191	LH	0.1582	0	0.1077	0.5577	0.1285	0.0063	0.3391	0.5534	0	0	0.0968	0	0.5088	0.2236	0	0.2013	0.2298	0.1338	0.111	0.3459	0.6285	0	0.2733	0.212	0.1853	0.1257	0.2941	0.1041	0.56	0.9107	0.3856	0.0988	0.3391	0.081	0.362	0.0724	0	0.1356	0.1297	0.0923	0.2951	0.3292	0.1366	0.0618	0.0284	0.1552	0.0137	0.2304
MB.0249	LH	0.1804	0	0.133	0.2606	0	0	0.4414	0	0	0	0	0	0.6262	0.3202	0	0.0543	0.229	0.1636	0.118	1.108	0.7624	0	0.1315	0	0.2782	0.1025	0.3184	0	1.1214	1.308	0.6373	0.088	0.7163	0.0678	0.4654	0.0764	0	0.0444	0.0913	0.0563	0.0179	0.9569	0.1252	0.0585	0.1422	0.1356	0	0.0995
MB.0259	LH	0.2231	0	0.004	0.6057	0	0	0.4495	0.1588	0	0.0285	0	0	0.4804	0.3459	0	0.0066	0.1832	0.0597	0.1153	0.7475	0.7583	0	0.1184	0	0.1351	0.0771	0.2184	0.0666	0.4668	0.8471	0.3813	0.1597	0.2778	0.0148	0.4683	0.16	0	0	0	0.0329	0.0641	0.8554	0.127	0.1805	0.438	0.254	0.0604	0.1342
MB.0318	LH	0.187	0	0	0.4751	0.2341	0.1714	0.3062	0.1776	0.1599	0.253	0	0	0.5981	0.0018	0.3365	0.0619	0.1923	0.0836	0.1172	0.6487	0.5649	0	0.5117	0.0344	0.4785	0.1211	0.2826	0.1749	0.6267	0.8986	0	0	0.2021	0.1125	0.3166	0.1498	0	0.0473	0	0.0702	0.0464	0.8291	0.1731	0.0474	0.4973	0.1163	0	0.116
MB.0481	LH	0.4117	0	0.1033	0.6103	0.1956	0.1734	0.3149	0.6247	0	0.1648	0.1592	0.0364	0.5998	0.1525	0.1379	0	0.3241	0.2643	0.0961	0.5705	0.456	0	0.5863	0.0214	0.3486	0.0895	0.1026	0	0.6701	1.0082	0.3297	0	0.5676	0.1055	0.2855	0.1069	0	0.0457	0.1057	0.0519	0.1717	0.639	0.1493	0.064	0.3571	0.0912	0	0.1065
MB.0516	LH	0.0641	0.1213	0	0.6946	0.1265	0	0.0904	0.3299	0	0.0985	0.0088	0	0.4173	0.3527	0	0.0901	0.0676	0.1789	0.1788	0.5752	0.6115	0	0.4016	0.2065	0.317	0.0949	0.3533	0	0.5435	0.3238	0.3837	0.0522	0.5437	0.0382	0.4275	0.1839	0	0.147	0.2863	0.0959	0.0311	0.4226	0.1347	0.1925	0.0336	0.0543	0.0035	0.0779
MB.0525	LH	0.3313	0	0	0.4955	0	0	0.317	0.1047	0	0.0417	0.1065	0	0.623	0.2463	0.056	0.1318	0.1825	0.235	0.2658	0.9135	0.7105	0	0.4886	0.0036	0.1369	0.138	0.3049	0.3003	0.2044	1.1789	0.3558	0.0393	0.35	0.0836	0.4483	0.067	0	0.1565	0.0131	0.0253	0	0.8638	0.1079	0.0458	0.5457	0.1428	0	0.1087
MB.0581	LH	0.2638	0.0925	0	0.2214	0.0418	0	0.0191	0.3218	0	0	0	0	0.2936	0.2674	0.0603	0.2141	0.1586	0.1564	0.1252	0.9609	0.7233	0	0.3971	0	0.2578	0.1524	0.3177	0.0991	0.4717	0.7098	0.3876	0.0382	0.5248	0.0663	0.3923	0.1322	0	0.1715	0	0.1037	0	0.8522	0.1215	0.0659	0.0935	0.224	0	0.1473
MB.0582	LH	0.1889	0	0	0.7091	0.0435	0.0021	0.2524	0.3999	0	0.2699	0.0126	0	0.5633	0.1931	0.02	0	0.2305	0.0623	0.0425	0.7604	0.6936	0	0.0617	0.0154	0.1504	0.1186	0.1961	0.07	0.6849	1.1063	0.1281	0	0.3583	0.0754	0.5498	0.154	0	0	0	0.0124	0.0671	0.5051	0.1223	0.1354	0.3858	0.0853	0.0318	0.1629
MB.0639	LH	0.4014	0	0.0454	0.3307	0	0	0.2672	0.2178	0	0.1199	0.0268	0	0.5326	0.4568	0.0885	0.2612	0.081	0	0.4003	0.9523	0.7319	0.0302	0.3567	0.1663	0.606	0.1064	0.2709	0.056	0.1886	0.4789	0.3544	0	0.533	0.0124	0.3541	0.1603	0.0057	0.1011	0.1222	0.1185	0	0.7757	0.1436	0.0898	0.2364	0.2198	0.0135	0.082
MB.0659	LH	0.1674	0	0.1564	0.3055	0.258	0.1373	0.1236	0.3623	0.0251	0.3339	0.0389	0	0.4463	0.241	0	0.1031	0.2314	0.0592	0.1024	0.8245	0.5024	0	0.3652	0	0.646	0.1203	0.092	0	0.7864	0.3196	0.0844	0	0.2157	0.0519	0.537	0.145	0	0	0	0.1275	0.0587	0.5563	0.1623	0.0865	0.5954	0.1357	0.0533	0.174
MB.0664	LH	0.2636	0	0.0337	0.7035	0.0448	0.1569	0.1951	0.2567	0	0.3596	0.1208	0.013	0.3298	0.3251	0.0425	0.2655	0.0591	0.1097	0.131	1.0168	0.6871	0	0.1815	0.0367	0.0727	0.0789	0.2908	0	0.7088	0.2711	0.3051	0.1547	0.2373	0.0496	0.195	0.2008	0	0.1245	0.0149	0.1434	0	0.6403	0.1014	0.1287	0	0.0299	0	0.0278
MB.2922	LH	0.2993	0	0.1721	0.1125	0.221	0.2194	0.4502	0.6279	0	0	0.0489	0.0425	0.4743	0.4063	0.0578	0.2123	0.2897	0.194	0.1552	1.0439	0.5823	0	0.3385	0	0.2491	0.1378	0.1698	0	0.6784	0.4438	0.3847	0.0408	0.4885	0.0742	0.2528	0.0896	0	0.1147	0	0.0559	0.1435	0.8519	0.1286	0.1002	0	0.1492	0.0694	0.157
MB.3063	LH	0.1015	0	0.1391	0.3056	0.1369	0	0.4341	0.2033	0	0.1523	0	0	0.4802	0.424	0	0.2385	0.3303	0.0369	0.2112	0.8228	0.5445	0	0.3806	0	0.5557	0.0786	0.2016	0	0.6729	0.9264	0.623	0.169	0.6239	0.0099	0.2834	0.1501	0	0.1077	0.1941	0.0226	0.0402	0.5702	0.133	0.0703	0.3857	0.206	0.018	0.1319
MB.4015	LH	0.3723	0	0.0208	0.2214	0.0331	0	0.3392	0.2258	0	0	0.1472	0	0.1118	0.3984	0	0.2037	0.0972	0.1666	0.241	0.7887	0.7447	0	0.536	0	0.2145	0.1152	0.2915	0	0.4964	0.7508	0.6097	0.1284	0.6769	0.0335	0.3305	0.0537	0	0.0195	0.0676	0.1051	0.1068	0.6861	0.1063	0.0566	0.125	0.1744	0.062	0.1157
MB.4640	LH	0.4038	0	0.0962	0	0.0896	0	0.3876	0.1299	0.048	0.1358	0.0745	0.0007	0.5448	0.2673	0.1154	0.3336	0.2689	0.143	0.2896	0.8665	0.5325	0	0.5441	0	0.5498	0.1205	0.155	0	0.8644	0.6762	0.446	0.0835	0.528	0.0191	0.5544	0.0114	0	0.2165	0	0.1052	0.0151	0.9784	0.1289	0.0103	0.4951	0.2008	0	0.1825
MB.4715	LH	0.2096	0	0.1516	0.646	0.5393	0.2851	0.3653	0.5183	0.3639	0.2393	0.0919	0.2657	0.3215	0.1285	0.01	0.2799	0.3562	0.2309	0.0538	0.6512	0.6252	0	0	0.0091	0.2378	0.1159	0.2715	0	1.419	0.679	0.2931	0.0269	0.3931	0.1134	0.3396	0.0288	0	0.1157	0	0.1233	0.1331	0.3964	0.1493	0.021	0.5591	0.0964	0.0038	0.1614
MB.4758	LH	0.1896	0	0.0882	0.3446	0.1773	0.1609	0.0765	0.4271	0.0361	0.2927	0.2436	0	0.4963	0.4111	0	0.3187	0.2094	0.0418	0.0589	0.8644	0.5529	0	0.1871	0	0.3676	0.1101	0.2929	0	0.9819	1.013	0.3837	0	0.5535	0.0386	0.4619	0.1742	0	0.0592	0	0.1172	0.001	0.381	0.1386	0.0228	0.7325	0.0737	0	0.1395
MB.4769	LH	0.1392	0	0.0405	0.3257	0	0.0953	0.172	0.1759	0	0.1581	0	0	0.7831	0.44	0	0	0.3509	0.0376	0.0479	1.002	0.6093	0	0.0609	0	0.0617	0.1195	0.1597	0.129	0.7589	1.2577	0.3137	0.1178	0.3231	0.0599	0.1402	0.1978	0	0.0693	0	0.0135	0.0741	0.9725	0.1265	0.0464	0.2724	0.1615	0	0.0355
MB.4792	LH	0.2625	0.1945	0	0.5245	0.0566	0.188	0.0878	0.2016	0.0666	0.1617	0	0	0.6086	0.1682	0	0.1956	0.1441	0.0272	0.3087	0.7488	0.6696	0	0.1673	0	0.6032	0.0757	0.3581	0.1985	0.3834	0.7487	0.3119	0.0582	0.2741	0.031	0.3829	0.1738	0	0.2845	0	0.0386	0.1086	0.8885	0.1445	0	0	0.1525	0	0.0944
MB.4911	LH	0.28	0	0	0.9922	0.1064	0.0487	0.1761	0.3054	0	0.2762	0	0	0.6519	0.3656	0	0.0667	0	0.2303	0.0882	0.3852	0.7241	0	0	0.0034	0.0465	0.0949	0.3052	0.0271	1.0391	0.9302	0.4155	0.1425	0.2458	0.0482	0.2497	0.1482	0	0.0102	0.0107	0.0302	0.0874	0.6258	0.1048	0.1528	0.0521	0.0384	0	0.1201
MB.4938	LH	0.3055	0	0.0069	0.6296	0.1915	0.1294	0.1491	0.148	0	0.1256	0.0186	0	0.3622	0.1899	0.048	0.1562	0.2144	0.1126	0.2594	0.8381	0.6665	0	0.3618	0.1016	0.6754	0.0894	0.2864	0.0297	0.2881	0.6735	0.2979	0	0.4307	0.0998	0.3589	0.1502	0	0.0894	0	0.1466	0	0.7972	0.1569	0.06	0	0.1425	0	0.062
MB.4992	LH	0.3098	0	0.0435	0	0.008	0.1027	0.2362	0.0233	0.0346	0.1268	0.0457	0.0766	0.3979	0	0.0131	0.2688	0.2339	0.1054	0.3049	0.995	0.6541	0	0.4596	0	0.8363	0.1397	0.2223	0	0.6502	0.8653	0.2232	0	0.4546	0.0837	0.4533	0.1547	0	0.1255	0	0.0926	0	1.0171	0.1422	0.0257	0.3029	0.1858	0	0.1405
MB.4993	LH	0.3173	0	0.1224	0	0.1956	0	0.3834	0.2957	0.0101	0	0.1651	0	0.4279	0.2355	0	0.2681	0.3391	0.172	0.1346	1.1243	0.4372	0	0.4026	0	0.3988	0.1339	0.2119	0	1.1389	1.2669	0.5272	0.1026	0.6383	0.0562	0.5612	0.1261	0	0.1064	0	0.0997	0.0063	0.7129	0.1329	0.0653	0.5209	0.1393	0.0701	0.2344
MB.5072	LH	0.3337	0	0.1874	0.1986	0.1382	0.0071	0.2517	0.2412	0	0.1293	0.0725	0	0.6261	0.0044	0.0275	0.1497	0.2474	0.109	0.1901	1.1354	0.5435	0	0.2258	0	0.4709	0.1929	0.142	0	0.96	1.6338	0.4445	0.0309	0.7127	0.0964	0.5529	0.1273	0	0	0	0.0864	0	0.4286	0.1109	0.0438	0.6512	0.1171	0.0427	0.2304
MB.5115	LH	0.1633	0	0.2164	0.6665	0.2463	0.1676	0.0291	0.5941	0	0.1063	0.0038	0	0.4464	0.3749	0	0.0133	0.3954	0.0466	0.1485	0.9455	0.4709	0	0.0218	0.0164	0.5013	0.077	0.1686	0	1.5957	0.7967	0.0847	0.0346	0.1915	0.0951	0.5263	0.1902	0	0	0	0.0257	0	0.6946	0.1273	0	0.5579	0.0841	0.007	0.1748
MB.5281	LH	0.3197	0	0	0.1766	0.073	0.1772	0.239	0	0.2038	0.1436	0.0827	0	0.5374	0.0616	0.166	0.3039	0.0376	0.1918	0.4002	1.12	0.4121	0	0.3141	0	0.5985	0.1045	0.1618	0	0.5961	1.2539	0.1453	0	0.5151	0.0829	0.4019	0.1431	0	0.1182	0	0.0649	0	0.8245	0.1252	0.1522	0.4264	0.2725	0	0.183
MB.5421	LH	0.3087	0	0.1629	0.4226	0.3143	0.1327	0.1588	0.4781	0.2286	0.1795	0.0475	0	0.439	0.2133	0	0.1535	0.348	0.3066	0.1944	0.6164	0.4847	0	0.1504	0	0.2362	0.1073	0.2916	0	1.2118	0.8214	0.0735	0	0.1725	0.091	0.3031	0.1493	0	0.0205	0	0.0556	0	0.5954	0.1483	0	0.5289	0.0994	0.0447	0.2092
MB.5529	LH	0.3706	0	0.1535	0	0.4616	0.3552	0.1971	0.5787	0.1766	0.294	0.0745	0.2872	0.1671	0.2009	0	0.1586	0.2692	0.2442	0.1688	1.2331	0.7192	0	0.0537	0	0.8283	0.0523	0.1972	0	0.6175	0.6706	0.3316	0.0561	0.3387	0.05	0.4778	0.1786	0	0.0742	0	0.0406	0.0153	0.573	0.1072	0.0674	0	0.0662	0	0.1237
MB.5560	LH	0.4441	0	0.1405	0.5194	0.3336	0.0626	0.3122	0.7377	0.0245	0.1052	0.2203	0	0.3	0.3182	0	0.2452	0.2925	0.0686	0.29	0.8514	0.4926	0	0.2398	0.0827	0.6685	0.1104	0.1649	0.0653	0.7748	0.1645	0.2811	0.0816	0.2771	0.0706	0.3581	0.1113	0	0.124	0.0718	0.0651	0	0.352	0.151	0.0892	0.099	0.0593	0	0.1312
MB.6143	LH	0.2992	0.098	0.1024	0.5525	0.0825	0.1475	0.039	0.4343	0	0.3365	0	0	0.469	0.3358	0.1286	0.4985	0	0.0813	0.3246	0.6352	0.411	0	0.4803	0	0.6092	0.1356	0.2765	0.0903	0.8161	0.5146	0.1605	0	0.2344	0.1036	0.3154	0.149	0	0.1953	0.0888	0.0956	0.121	0.5802	0.1673	0	0.3117	0.1757	0.1212	0.1273
MB.6237	LH	0.1264	0.0467	0.1352	0.2599	0.2301	0.2971	0.3693	0.5811	0	0.2965	0.1259	0.0496	0.6429	0.3007	0	0.4068	0.1643	0.0483	0.1677	0.8921	0.4611	0	0.3242	0	0	0.0894	0.2946	0	0.9466	0.5351	0.347	0.0355	0.3669	0.0597	0.2382	0.126	0	0.1284	0.106	0.1196	0.0448	0.5459	0.1765	0.0449	0.7738	0.2665	0.1117	0.1559
MB.7012	LH	0.2086	0	0	0.6364	0.1102	0.0564	0.0838	0.4733	0	0.1998	0.0411	0	0.6261	0.2412	0	0.0688	0.191	0.1342	0.1012	0.8138	0.6373	0	0.161	0	0.1995	0.096	0.3504	0.0468	0.6725	0.833	0.5031	0.1594	0.2126	0.0428	0.4336	0.1597	0	0.0893	0	0.063	0	0.508	0.1592	0.2158	0	0.0885	0	0.1235
MB.7055	LH	0.1739	0	0	0.439	0.0294	0.1169	0.0665	0.2556	0	0.1505	0.0939	0	0.4418	0.3073	0.0468	0	0.0101	0.0199	0.4039	0.8917	0.685	0	0.1636	0	0.59	0.132	0.1509	0.0166	0.3624	0.6849	0.0446	0	0.2233	0.1055	0.3966	0.0724	0	0	0	0.0933	0.1166	0.8562	0.1293	0.0529	0.4856	0.0983	0.0786	0.1038
MB.7090	LH	0.232	0	0	0.6919	0.0328	0.1678	0.4545	0.1433	0	0	0	0	0.5195	0.2781	0	0.1733	0.0787	0.0597	0.0286	0.6878	0.7582	0	0.422	0	0.332	0.1251	0.3033	0.0056	0.3414	0.9567	0.143	0	0.163	0.0667	0.3188	0.0851	0	0.1805	0	0.0963	0.0713	0.7485	0.1591	0.1145	0.2308	0.1826	0	0.0347
MB.7145	LH	0.3274	0	0.1089	0.3246	0.1484	0.1851	0.3653	0.6297	0	0.1047	0	0	0.4169	0.4126	0.0306	0	0.1613	0.2004	0.1123	0.6951	0.6811	0	0.0706	0.2243	0.6557	0.1007	0.1396	0.0218	0.7015	0.6574	0.3447	0.11	0.3094	0.0678	0.5186	0.0116	0	0.0075	0.1174	0.1236	0	0.626	0.1224	0.09	0.5798	0.1121	0.085	0.1188
MB.7165	LH	0.129	0	0.1245	0.4812	0.3369	0.1239	0.2806	0.7169	0	0.0496	0.0184	0.0526	0.6296	0.3921	0.0069	0.0032	0.2282	0.3377	0.0285	0.5872	0.7022	0	0	0	0.1788	0.0927	0.235	0.0958	0.9978	0.8216	0.226	0.0418	0.1661	0.0984	0.4389	0.0734	0	0	0	0.0722	0.2478	0.4809	0.1135	0.1143	0.2692	0.1059	0.2151	0.1779
TCGA.AC.A7VC	LH	0.0236	0	0	0.499	0.0004	0.2575	0.3322	0	0.0659	0.108	0	0	0.5423	0.2764	0	0	0	0.0662	0.5228	0.9056	0.0734	0	0.6616	0	0.8073	0.1292	0	0.1211	0.7036	1.9593	0.2733	0	0.3406	0.0541	0.3578	0.1595	0	0.2163	0	0.0404	0	1.0037	0.2084	0	0.3656	0.2927	0.032	0.065
TCGA.BH.A18G	LH	0.2028	0	0	0.5089	0	0	0.0834	0.1333	0	0.0121	0	0	0.6458	0.5963	0	0	0	0	0	0.727	0.7472	0	0.5439	0.0933	0	0.1339	0.225	0	0.4493	1.4602	0.3077	0.0492	0.3134	0.0436	0.2939	0.1132	0	0.0945	0.079	0.0399	0.0888	0.8315	0.117	0.0662	0.4293	0.1625	0.0163	0.0698
TCGA.AO.A124	LH	0.1645	0	0.075	0.9479	0.0224	0	0.0575	0.206	0	0.26	0	0	0.5127	0.4631	0	0.4231	0	0	0	0.5071	0.544	0	0.1377	0.0325	0.1507	0.088	0.2816	0	0.9995	0	0.1657	0.0313	0.1947	0.0603	0.3858	0.1841	0	0.0221	0	0.1138	0	0.9782	0.1673	0.0826	0	0.0303	0	0.1119
TCGA.BH.A0WA	LH	0	0.0535	0.0689	0.4237	0	0	0.0661	0	0	0.0677	0	0	0.378	0.2132	0.075	0.4586	0.0278	0.0963	0.2289	0.7268	0.3988	0	0.3931	0	0.6713	0.1162	0.2356	0	0.3433	0.5549	0.209	0.0461	0.2105	0.0365	0.3924	0.2105	0	0.1875	0	0.1637	0.1193	1.022	0.1719	0	0.2096	0.1558	0.002	0.0973
TCGA.E2.A1LS	LH	0.2306	0	0	0.6638	0.0055	0	0.016	0.2587	0.1074	0.3238	0.0514	0	0.5657	0.5353	0.0165	0.4437	0	0.0504	0.1549	0.55	0.5261	0	0.1296	0.039	0.842	0.1923	0.1058	0.08	0.2848	0.3019	0.2922	0	0.3015	0.1023	0.4929	0.1824	0	0	0	0.1334	0	0.6573	0.165	0.0672	0.2693	0.0199	0.0156	0.086
TCGA.BH.A1EW	LH	0.3693	0	0	0.4452	0.464	0.2653	0.4966	0.7132	0.0847	0.2248	0.2326	0.0547	0.5172	0.2609	0.0528	0.0556	0.2632	0.128	0.2722	1.0365	0.2571	0	0.282	0	0.9334	0.144	0	0	1.2173	0.5791	0.2649	0	0.5135	0.1322	0.6827	0.1693	0	0.1653	0.2117	0.0932	0.0504	0.8215	0.176	0.293	0	0.024	0	0.1786
TCGA.C8.A12L	LH	0.2851	0	0	0.3193	0	0.0039	0.2267	0.0199	0	0	0	0	0.3645	0.3061	0.1374	0	0.2364	0.1853	0.1316	0.8635	0.6787	0	0	0	0	0.1258	0.3398	0.0468	0.4146	0.8784	0.2086	0	0.3819	0.1057	0.5189	0.1738	0	0.1143	0	0	0	1.2849	0.1544	0.086	0	0.1821	0.0677	0
TCGA.D8.A142	LH	0.2516	0	0.4213	0	0.0343	0	0.4252	0.1174	0.0534	0.1884	0.0405	0	0.2514	0.058	0	0.1878	0.7916	0.0079	0.3813	1.5157	0.4723	0	0.5928	0	0.8292	0.0526	0.123	0	0.4616	1.4809	0.5057	0.0592	0.6066	0.0331	0.7622	0.1612	0	0.1907	0	0.1117	0	0.5917	0.1522	0	0.0503	0.2335	0.0245	0.2088
TCGA.C8.A131	LH	0.2867	0	0	0.3775	0	0	0.3172	0.1229	0	0	0	0	0.492	0.3573	0.0493	0	0	0.2978	0.4282	0.8761	0.6782	0.0248	0.4753	0.1875	0.3941	0.1359	0.2905	0.0452	0.5681	1.5636	0.2843	0	0.3916	0.0763	0.4759	0.0726	0	0.1667	0.2418	0.0569	0.0211	0.86	0.1315	0.2522	0	0.2533	0	0
TCGA.D8.A27H	LH	0.2706	0	0	0.2612	0.0539	0.2051	0.1314	0.1183	0.0605	0.1974	0	0	0.4142	0.1081	0.0883	0.2894	0.4169	0.1677	0.3202	0.7334	0.5795	0.0006	0.571	0.0804	0.4808	0.117	0.2931	0	0.1721	1.3489	0.2276	0.0334	0.3284	0.065	0.3867	0.2672	0	0.248	0	0.1529	0	0.7233	0.1929	0.0678	0.4268	0.2642	0	0.1329
TCGA.B6.A409	LH	0.3039	0	0	0.5438	0	0.1524	0.2535	0.1639	0	0.1275	0	0	0.636	0.4061	0	0	0.0139	0.0961	0.2524	0.9447	0.758	0	0.248	0.0319	0.7134	0.1601	0.3242	0.2405	1.0197	1.5059	0.3584	0.0731	0.5045	0.0801	0.5541	0.0264	0	0	0	0.1065	0	0.8457	0.1403	0.1842	0.3283	0.0839	0.0656	0
TCGA.C8.A3M7	LH	0.3467	0	0.1774	0.2196	0.2027	0.2623	0.284	0.2611	0.153	0.2734	0.1398	0.0832	0.4969	0.062	0.2041	0.3339	0.3421	0.1005	0.3764	1.1701	0.4798	0	0.4159	0	1.3171	0.1503	0.1237	0	0.8034	0.7215	0.1745	0	0.3821	0.1379	0.6466	0.0971	0	0.1563	0	0.0776	0	0.9023	0.1964	0.0628	0	0.1357	0.1665	0.2149
TCGA.E2.A1LL	LH	0.3698	0	0	0.6055	0	0	0.1672	0.1419	0	0	0	0	0.5489	0.3432	0.1667	0	0.067	0	0.5599	0.4122	0.7702	0	0	0.0744	0.2501	0.1579	0.5272	0.1339	0.3418	0.9073	0.152	0	0.3734	0.0544	0.2811	0.0436	0	0.1443	0	0.1161	0	0.6068	0.129	0.0239	0.3415	0.1569	0	0.054
TCGA.D8.A13Z	LH	0.0953	0.0762	0.3473	0.0236	0.2384	0.1021	0.2662	0.2843	0	0	0.0542	0	0.3637	0.2917	0.0121	0.1214	0.6013	0.3876	0.274	1.3039	0.4714	0	0.2491	0	0.28	0.0797	0.2766	0	1.0757	0.8514	0.4324	0.1007	0.4388	0.0661	0.6968	0.0821	0	0.2181	0.1319	0	0	0.631	0.1364	0.2428	0	0.1041	0	0.2607
TCGA.A7.A5ZV	LH	0.2023	0	0	0.175	0	0.2048	0.2552	0	0	0.1303	0	0	0.6491	0.3534	0.034	0.3274	0.1582	0.1707	0	0.9975	0.3573	0	0.2379	0	0	0.1626	0.214	0	1.498	1.0574	0.4391	0.0506	0.579	0.0515	0.1869	0.1032	0	0.1548	0	0.1505	0	0.7981	0.1529	0.2138	0.7489	0.1955	0.0794	0.1138
TCGA.EW.A1OW	LH	0.4695	0.0616	0	0.4105	0	0	0	0	0	0.059	0	0	0.277	0.1701	0.0138	0.3877	0	0.1914	0.4243	0.7392	0.3482	0	0.5231	0.0391	0.865	0.0972	0.2291	0.1365	0.4179	0.2235	0.1461	0.0504	0.2172	0.0478	0.5104	0.1805	0	0.2663	0	0.1905	0.0297	1.3237	0.2258	0.0259	0	0.2013	0.0257	0.0078
TCGA.A7.A26F	LH	0.3191	0.1383	0.2978	0	0.4436	0.1067	0.2911	0.6047	0.1252	0.0308	0.0186	0	0.2527	0.1376	0.1108	0.3183	0.3271	0.2748	0.2941	1.1738	0.5293	0	0.4201	0.0112	0.4914	0.113	0.3438	0	0.5556	0	0.4308	0.1136	0.271	0.1183	0.3904	0.1459	0	0.3089	0.1945	0.0917	0.0277	0.9411	0.1015	0.2901	0	0.1294	0.1296	0.126
TCGA.OL.A5D6	LH	0.2786	0	0	0.1108	0	0.2307	0.2628	0	0	0.0116	0	0	0.5957	0.0828	0.1194	0.0765	0.0952	0.2355	0.3178	1.4529	0.4592	0	0.4043	0	0.741	0.1599	0.1596	0	0.7912	1.9374	0.3815	0.0041	0.5803	0.0563	0.5727	0.1437	0	0.1657	0.0029	0.0503	0	1.1043	0.1626	0.0642	0.2849	0.205	0.0829	0.1087
TCGA.A2.A0YE	LH	0.128	0	0.002	0	0	0	0.3169	0	0	0.065	0.0328	0	0.3891	0.1109	0.0558	0.1309	0.2286	0	0.1157	0.9868	0.531	0	0.2838	0	0.463	0.1093	0.152	0	0.356	1.2493	0.1674	0	0.3593	0.0241	0.4231	0.1207	0	0.1167	0	0.1651	0	0.9335	0.1423	0	0.3936	0.2973	0.09	0.0113
TCGA.A7.A26I	LH	0.0678	0.0694	0.0863	0.1108	0.2519	0	0	0.2757	0	0.127	0	0	0.3697	0.2248	0.1614	0.2547	0.1989	0.1691	0.2072	0.6559	0.44	0	0.6362	0	0.5977	0.1665	0.3055	0	0.3807	1.0248	0.5787	0.0538	0.6357	0.063	0.4396	0.1715	0	0.104	0.0903	0.1357	0	0.3632	0.1837	0	0.1432	0.1254	0	0.1887
TCGA.E2.A1LG	LH	0.2061	0	0.1854	0.3501	0.1836	0.0366	0.3727	0.4158	0.0049	0.3053	0.1422	0.0045	0.716	0.437	0	0.3151	0.1448	0.1297	0	0.7479	0.7144	0.0307	0.1279	0	0.3015	0.1406	0.4137	0	0.6878	0.2911	0.1997	0.0647	0.1137	0.0523	0.2339	0.1184	0	0.1021	0	0.0748	0.1371	0	0.1628	0.0428	0	0.1421	0.1504	0.1575
TCGA.D8.A147	LH	0.0619	0.0285	0.1598	0.8758	0.5371	0.419	0.2787	0.736	0.0407	0.2027	0.2268	0.0931	0.3834	0.2794	0.0742	0.2864	0.0048	0.268	0	0.3096	0.4232	0	0.3115	0	0	0.1256	0.174	0	0.6007	0	0.2322	0.0652	0.2328	0.1096	0.3877	0.1673	0	0.1003	0.0333	0.2463	0.157	0.7406	0.1621	0.0909	0.1778	0.0974	0.0226	0.1575
TCGA.E2.A150	LH	0.3974	0	0.2283	0	0.2809	0.3362	0.3177	0.5143	0	0	0	0	0.2871	0.3508	0	0.2419	0.1181	0.3962	0.3126	0.8775	0.5079	0	0.0321	0	0.6496	0.0831	0.2127	0	0.4974	0.8754	0.3854	0.004	0.4519	0.0487	0.729	0.1574	0.0721	0	0	0.1176	0	0.9466	0.1157	0.0587	0	0.2209	0.0229	0.2082
TCGA.B6.A400	LH	0.3071	0	0	0.5455	0.2737	0.516	0.2403	0.3707	0.003	0.1324	0	0.0795	0.4181	0.1825	0.0214	0.2588	0.0279	0.4967	0.097	1.1949	0.4883	0	0.1419	0	0.0166	0.0565	0.3085	0	0.7307	1.5825	0.1927	0.0213	0.443	0.0156	0.1768	0.1818	0	0.2475	0	0.1278	0	0.7069	0.1632	0.1636	0	0.1441	0	0.0387
TCGA.A7.A6VV	LH	0.1269	0	0.108	0.2991	0.0293	0.0362	0.1905	0	0	0.0424	0	0	0.4874	0.0653	0.0722	0.2506	0.3132	0.1805	0.2318	1.2645	0.5075	0	0.4895	0	0.3469	0.012	0.2801	0	0.5157	1.5102	0.4932	0.052	0.7286	0.0645	0.467	0.19	0	0.2632	0	0.0057	0	0.8669	0.1632	0	0	0.2572	0	0.1727
TCGA.GI.A2C9	LH	0	0	0.034	0.2771	0.1368	0.1732	0.4962	0.2256	0	0.0503	0	0	0.2752	0.1787	0.0645	0.548	0.3614	0.4253	0	0.9092	0.4783	0	0.4418	0.2165	0.1935	0.1759	0.2621	0	0.9273	0.8229	0.3592	0.0858	0.3363	0.1282	0.3926	0.2029	0.0259	0.2644	0.0064	0.1134	0	0.5615	0.2074	0	0.4812	0.171	0	0.1648
TCGA.D8.A1JF	LH	0.4359	0	0.3739	0	0.1991	0	0.3025	0.4679	0.153	0.1916	0.2233	0	0.4409	0.3297	0.0907	0.1483	0.329	0.2392	0	1.0224	0.3263	0	0.3134	0.0141	0.7318	0.1706	0.0936	0	1.1517	1.0792	0.4122	0	0.6425	0.0681	0.4265	0.208	0	0.088	0	0.0423	0	0.8139	0.1055	0	0.2592	0.1157	0.286	0.1833
TCGA.OL.A97C	LH	0.0681	0	0	0.4661	0.2515	0.3557	0.5226	0.171	0	0.3328	0.2908	0.3169	0.43	0.0405	0	0.2576	0.0269	0.1165	0.2281	0.9031	0.2328	0	0.5844	0	0.248	0.1227	0.0791	0	1.2567	1.3042	0.1407	0.0294	0.2571	0.0334	0.4417	0.1727	0	0.1701	0.0757	0.0427	0.0882	0.9233	0.2405	0.0255	0	0.2268	0.0807	0.1934
TCGA.BH.A0AV	LH	0.3985	0.0844	0	0.4998	0.2241	0	0	0.2122	0.0138	0.0629	0	0	0.5006	0.1461	0.1984	0.4789	0	0	0.395	0.4788	0.3571	0	0.8394	0.0852	0.6512	0.1204	0.1828	0	0.1748	0.5385	0.3106	0.0398	0.504	0.0695	0.3528	0.1761	0	0.2616	0.3403	0.1668	0.073	0.4899	0.1866	0.1025	0.1061	0.2066	0	0.129
TCGA.A7.A4SE	LH	0.3444	0	0	0.7478	0	0.3027	0.314	0	0	0.0824	0	0.0452	0.4404	0.0027	0	0.2736	0	0.0347	0.3411	1.0194	0.4823	0	0.539	0	0.8019	0.0997	0.2697	0	0.5239	1.1869	0.0725	0.0107	0.3125	0.042	0.7214	0.1987	0	0.2607	0	0.1392	0	0.9062	0.1812	0.0123	0	0.292	0	0.1194
TCGA.A2.A0YM	LH	0.2746	0	0	0.9417	0.297	0.0442	0.2424	0.469	0	0.1845	0	0	0.3957	0.1232	0	0.2191	0	0.268	0	0.8203	0.4864	0	0.1773	0	0.0451	0.0585	0.2286	0	0.6877	0	0.4235	0.1019	0.3525	0.0325	0.3616	0.1172	0	0.189	0.1683	0.1601	0	0.5743	0.1799	0.2563	0	0.0648	0	0.0535
TCGA.D8.A27F	LH	0.3953	0	0	0.7079	0	0.1247	0	0.0681	0	0.1043	0	0	0.4493	0.1548	0.3385	0.332	0	0.1053	0.1823	0.8117	0.513	0	0.6117	0.2054	0.481	0.1057	0.2691	0	0.1743	1.0567	0.1498	0.1011	0.1788	0.1344	0.3658	0.2298	0	0.0373	0.113	0.1352	0.0158	0.7281	0.146	0.2885	0.1894	0.2656	0	0.1292
TCGA.EW.A1P8	LH	0.4419	0	0.2592	0.3753	0.0321	0	0.1182	0.2527	0	0.0076	0	0	0.2911	0.1192	0.1672	0.1777	0.1187	0.2938	0	0.6159	0.4251	0	0.1532	0.2052	0.4263	0.1127	0.1461	0	1.1939	0.4861	0.6152	0.1208	0.6152	0.0518	0.1885	0	0.0808	0.1025	0.2431	0.129	0	1.0627	0.1071	0.1825	0.2393	0.052	0	0.093
TCGA.A2.A1G6	LH	0.3136	0	0	0.426	0.1567	0.195	0.2249	0.2055	0.1078	0.3234	0.1533	0	0.561	0.177	0.2667	0.4241	0.0742	0.3664	0.1834	1.1528	0.2768	0	0.6902	0	1.1057	0.1792	0.1747	0	0.9395	0.104	0.0482	0	0.2929	0.1552	0.6608	0.1032	0	0.1352	0.0482	0.1195	0.0089	0.9159	0.1908	0.2737	0	0	0.0019	0.1835
TCGA.AR.A256	LH	0.2057	0	0.0912	0.4503	0.1679	0	0.0381	0.324	0	0.3008	0.1758	0	0.538	0.4442	0.0139	0.3297	0.0462	0.1503	0	0.6892	0.525	0	0	0.0902	0.0017	0.1433	0.3165	0	0.9125	0.5365	0.4498	0.1242	0.1553	0.0695	0.4212	0.1341	0	0.1238	0	0.1612	0	0.3315	0.1618	0.0263	0.304	0.0024	0.0097	0.1804
TCGA.AO.A03U	LH	0.3296	0	0.0956	0.6088	0.1326	0	0.6015	0.2833	0.1541	0.0664	0.1974	0.2081	0.1819	0.1679	0.0021	0.1173	0.0063	0.2492	0.1645	1.1322	0.5328	0	0.5215	0	0.412	0.0354	0.1324	0	1.1823	0.8847	0.5395	0.0831	0.6575	0.1184	0.3561	0.0595	0	0.0111	0.1734	0.0303	0.4628	1.1244	0.1222	0.1058	0	0.2106	0	0.177
TCGA.A2.A0T0	LH	0.2462	0	0	0.4805	0	0	0.3285	0.3382	0	0.0193	0	0	0.6668	0.4273	0.0846	0.0648	0	0.1765	0.2312	0.7637	0.6416	0	0.5525	0.1626	0.0042	0.1128	0.2678	0.0513	0.4878	1.317	0.3083	0.0644	0.3294	0.0659	0.3599	0.1192	0	0.1041	0	0.0487	0.0024	1.0031	0.1312	0.0861	0.2022	0.1825	0	0
TCGA.LL.A740	LH	0.25	0	0	0	0.0198	0.1094	0.3183	0.0527	0.097	0.0429	0	0	0.5326	0.2844	0.0604	0.0086	0	0.4022	0.2405	1.4854	0.4152	0	0.4087	0	0.8298	0.0876	0.1975	0	1.2917	1.9472	0.4489	0.0382	0.5326	0	0.6061	0.1445	0	0.1637	0	0.0201	0	1.0546	0.1206	0.1767	0.3931	0.187	0	0.1071
TCGA.AC.A2BK	LH	0	0	0	0.4172	0.1148	0	0.1861	0.2592	0	0.0901	0	0	0.4431	0.3535	0.0595	0	0	0	0.0364	0.6357	0.3538	0	0	0	0.3374	0.0881	0.0712	0.1418	0.7104	0.8486	0.0106	0	0.2209	0.0634	0.2253	0.1244	0	0.0379	0	0.0884	0.0644	0.5346	0.201	0	0.2624	0.176	0.0547	0.0218
GSM491177	LH	0.1388	0.0366	0.1635	0.1755	0.0879	0	0.4102	0.212	0.023	0.1508	0	0	0.4844	0.2813	0	0.4865	0.3178	0.2032	0.4511	0.7825	0.3721	0	0.1464	0	0.749	0.1134	0.1542	0	0.5602	0.5434	0.1164	0.0009	0.212	0.0598	0.2633	0.1652	0	0.1198	0	0.0912	0.0343	1.0747	0.1414	0	0.3152	0.1336	0.05	0.0733
GSM491186	LH	0.225	0	0.0258	0.5242	0.1095	0	0.175	0.3651	0	0.029	0	0	0.3654	0.3163	0	0.1043	0.0005	0.0453	0.1485	0.6428	0.7216	0	0.1726	0	0.3878	0.0875	0.3278	0.1333	0.671	0.4086	0.2441	0.0334	0.3646	0.0897	0.2475	0.0743	0	0.0815	0	0.0921	0.0705	0.7514	0.1096	0	0.3625	0	0.0487	0.0363
B3	LH	0.3476	0	0.2287	0	0.0723	0.1194	0	0.5018	0.0381	0.2069	0.0507	0	0.4879	0.4383	0	0.2485	0.2995	0	0.1874	0.4249	0.736	0	0.0627	0	0.3036	0	0.3265	0.0873	0.2556	0.9749	0.3699	0.1002	0.183	0.0664	0.1418	0.0873	0	0	0	0.0123	0.0737	0.3682	0.0324	0	0.5438	0.1087	0.0151	0.049
BP45	LH	0.3863	0	0.1293	0.2705	0.159	0.0348	0.0994	0.3717	0.0857	0.2929	0.079	0	0.5281	0.4275	0	0.4288	0.1256	0.1849	0.3769	0.2644	0.6545	0	0.356	0	0.6912	0	0.3852	0.2148	0.0523	0.5304	0.2987	0.0239	0.3099	0.1332	0.4637	0.0645	0	0	0.0185	0	0	0.4966	0.0379	0	0.3647	0.2261	0	0.129
BP51	LH	0.3953	0	0.2311	0	0.2126	0.1077	0.1629	0.6725	0.0414	0.2238	0.0718	0	0.513	0.4014	0	0.134	0.2816	0.2734	0.3313	0.4739	0.5779	0	0.62	0	0.3416	0.0942	0.1923	0.0288	0.3508	1.4515	0.4687	0.0385	0.4865	0.0179	0.3329	0.0382	0	0.009	0.0006	0.0324	0.0861	0.5035	0.0954	0.0132	0.3371	0.1545	0.0726	0.1712
BP53	LH	0.2798	0	0.1701	0	0.0919	0	0.173	0.3755	0	0.0146	0	0	0.5175	0.5063	0.0282	0	0.2651	0.0711	0.2407	0.1057	0.1701	0	0.4529	0	0.0476	0.0507	0	0.1932	0.3112	0.8733	0.6249	0.1406	0.489	0.1099	0.0613	0.0263	0	0.0369	0.3338	0	0.1427	0.2142	0.0308	0.0576	0.8022	0.1251	0.1811	0.0202
BP77	LH	0.0934	0	0	0.4833	0	0.2221	0.2621	0.0108	0	0.1019	0	0.0128	0.5894	0.3577	0.084	0.3266	0.2625	0.1062	0.2058	1.3466	0.7747	0	0.0683	0.0526	0.7581	0.0966	0.3474	0	0.9662	1.0315	0.2172	0	0.5262	0.0918	0.6979	0.1979	0	0.0315	0	0.0935	0.0287	1.2267	0.1236	0.0841	0.0417	0.1295	0	0.1781
BP85	LH	0.3453	0	0.3787	0.4354	0.4859	0.4233	0.7369	0.6804	0.2814	0.3086	0.2226	0.2408	0.1813	0.1397	0.0541	0.2546	0.5862	0.2179	0.3034	0.8569	0.6189	0	0.1684	0	0.6711	0.1127	0.1957	0	1.1595	0.5611	0.0114	0	0.1799	0.0882	0.4744	0.1162	0	0.0816	0	0.1483	0.0603	0.521	0.1316	0.0394	0.0569	0.042	0	0.2044
BQ06	LH	0.2095	0.0579	0.3734	0.0769	0.379	0	0.1208	0.647	0.094	0.2388	0.1139	0	0.5141	0.4992	0	0.1503	0.391	0.1615	0.1591	0.0721	0.5995	0	0.3919	0	0	0.0081	0.2845	0	0.3987	0.751	0.4905	0.1863	0.1635	0.0635	0.2314	0.1213	0	0.0382	0.0777	0.1483	0.0387	0.0924	0.0286	0	0.5806	0.1532	0.016	0.1504
BQ14	LH	0.3692	0	0	0.627	0.1209	0.2547	0.1734	0.2971	0.0438	0.225	0	0.038	0.416	0.3115	0.0277	0.4596	0.1011	0.194	0.2381	0.7487	0.2701	0	0.5755	0.1124	0.8983	0.0947	0.1392	0	0.4858	0.5292	0.1862	0	0.4087	0.1008	0.6799	0.1387	0	0.1052	0.0979	0.1457	0	0.8801	0.1287	0.1141	0.3803	0.1788	0	0.1434
BQ17	LH	0.4254	0	0.0827	0.174	0.0911	0	0.252	0.3109	0	0.0338	0	0	0.5726	0.4623	0.1656	0.3527	0.1703	0.286	0.4406	0.8079	0.5916	0	0.546	0.0015	0.5508	0.0857	0.1685	0	0.556	0.62	0.3623	0	0.6139	0.1169	0.4624	0.0212	0	0.113	0.2208	0.1137	0.0115	0.6921	0.1347	0.1056	0	0.1778	0.0092	0.1578
BQ52	LH	0.4309	0	0.0988	0.1583	0.1282	0.1022	0.4669	0.3326	0.1224	0.0853	0.0007	0.005	0.3991	0.1254	0.0318	0.2361	0.2805	0.1273	0.4613	0.6103	0.5497	0	0.5091	0.0062	0.6763	0.0514	0.1941	0	0.164	1.1133	0.5139	0.1031	0.4735	0.1162	0.5228	0.0567	0	0.0547	0.172	0	0.004	0.3718	0.0901	0	0.3124	0.2493	0	0.1457
BQ60	LH	0.1651	0	0.0772	0.2693	0.0497	0.0782	0	0.511	0.114	0.375	0.0935	0	0.756	0.2122	0	0.4732	0.2667	0.014	0.2411	0.7887	0.6384	0	0.1785	0.0677	0.4481	0	0.2524	0	0.4993	0.3011	0.5948	0.0464	0.6797	0.0868	0	0.0981	0	0.1186	0.0255	0.0677	0	0.7086	0.0793	0.0252	0.317	0.1042	0	0
BQ62	LH	0.381	0.0136	0.4416	0	0.2763	0	0.0169	0.4451	0.2533	0.1848	0	0.0522	0.529	0.4314	0.1407	0.4839	0.4494	0.1225	0.3723	0.4215	0.3762	0	0.6631	0	0.51	0	0.2131	0.1122	0.2375	0.2503	0.3978	0.0162	0.4314	0.0575	0.2139	0.096	0.0286	0.0289	0.0742	0.1081	0.1646	0.1839	0.0994	0	0.4145	0.1941	0.0216	0.0408
TN20	LH	0.3745	0	0.1338	0.2054	0.0312	0.1234	0.2247	0.2183	0	0.2623	0	0.0108	0.6757	0.2953	0	0.1006	0.2284	0.0232	0.0128	0.5987	0.8122	0	0.0635	0	0	0	0.2287	0	0.841	1.0002	0.2607	0.0373	0.3336	0.0358	0.2219	0.0836	0	0.0993	0.1363	0.0353	0	0.8347	0.0689	0.0168	0.4796	0.0934	0.0697	0.0728
TN45	LH	0.2195	0	0.0531	0.3978	0.0993	0	0.2134	0.4265	0	0	0	0	0.4079	0.5362	0	0.0941	0.1118	0.1836	0.2991	0.3917	0.7403	0	0.126	0	0	0.0595	0.3397	0.1337	0.4741	0.8082	0.3662	0.0817	0.2119	0.0898	0.1418	0	0	0	0.0719	0.048	0.0597	0.3572	0.0766	0.0641	0.2768	0.1249	0.1141	0.0397
TN52	LH	0.1819	0	0	0.8415	0.1188	0.2223	0.2064	0.1439	0.1754	0.1574	0.0575	0	0.5734	0.3225	0	0.3369	0.1341	0.2143	0.3653	1.0186	0.5788	0	0.3559	0	0.8029	0.128	0.1727	0	0.6624	0.362	0.1687	0	0.3976	0.052	0.6956	0.1324	0	0.0537	0	0.1937	0	1.2691	0.183	0.0721	0.2694	0.0529	0.0339	0.2464
TN73	LH	0.2965	0	0.1075	0.0784	0.2086	0.2396	0.1663	0.2209	0.2664	0.3087	0.215	0.0745	0.3969	0.2536	0.09	0.4583	0.1422	0.165	0.3628	0.7977	0.5236	0	0.3605	0	0.8623	0.0901	0.2966	0	0.0593	1.4889	0.3577	0.0653	0.3476	0.0928	0.4672	0.1992	0	0.1297	0	0.0309	0	0.222	0.122	0.0852	0.3164	0.188	0.0445	0.0957
TN79	LH	0.1866	0	0	0.8363	0	0	0.1765	0.0828	0	0.1419	0	0	0.3284	0.0928	0.1044	0.3423	0.1091	0.1619	0.3883	0.8327	0.5243	0	0.4618	0	0.4994	0.1158	0.26	0	0.7505	1.2452	0.0483	0	0.1945	0.0564	0.6992	0.1584	0	0.14	0.0485	0.1219	0.0209	1.0749	0.2081	0.1068	0	0.1743	0	0.2767
TN8	LH	0.2252	0.069	0.1127	0	0.0842	0.2252	0.2069	0.2284	0.0611	0.1833	0	0.1336	0.2851	0.1824	0.0386	0.2049	0.193	0.003	0.4148	0.6579	0.8372	0	0.2882	0	0.5439	0.0189	0.3779	0	0.1875	0.7004	0.3259	0.0438	0.3891	0.0336	0.3179	0.124	0	0.1527	0	0.0032	0	0.627	0.0782	0.0483	0.4914	0.2506	0	0.0257
TN80	LH	0.2465	0	0.2094	0.4959	0	0	0.1548	0.6554	0	0.0898	0.1104	0	0.6353	0.4451	0	0.0699	0.2554	0.1754	0.2615	0.4288	0.5958	0.0049	0.0007	0	0.5604	0.0851	0.3364	0.1313	0.2668	0.6949	0.477	0.1602	0.3821	0.0106	0.1662	0.0951	0	0.0713	0.0318	0.0527	0.1791	0	0.1214	0.1445	0.6604	0.0872	0	0.0514
GSM2738661	LL	0.224	0	0.0739	0.5842	0.2506	0.074	0.4503	0.4703	0	0.1332	0	0	0.7833	0.4424	0.0752	0	0.3325	0.3002	0.0558	0.8393	0.7134	0	0	0.029	0.1949	0.0936	0.2895	0.088	1.3545	1.1132	0.1619	0	0.3443	0.0578	0.1769	0.123	0	0.03	0	0.0617	0.0341	0.494	0.1397	0	0.2873	0.161	0	0.1528
GSM2738670	LL	0.1558	0.0139	0.1432	0	0.1361	0	0	0.2276	0.0651	0.1451	0	0	0.5633	0.1735	0	0.3583	0	0.4143	0.2702	0.687	0.4914	0	0.36	0	0.4888	0.1077	0.2841	0	0.1729	0.7654	0.2752	0.0219	0.0853	0.0028	0.3744	0.0951	0	0.1384	0	0.1375	0.0136	0.7062	0.1728	0.0087	0.5547	0.1542	0.0774	0.1195
GSM2738687	LL	0.1794	0	0.1066	0.7749	0	0.0618	0.2395	0.3658	0	0.0201	0	0	0.5974	0.4343	0	0	0.3499	0.1522	0.0156	0.617	0.6276	0	0	0	0.1977	0.0962	0.3393	0.0779	0.6281	1.1778	0.3358	0.0315	0.4749	0.0412	0.2498	0.1972	0	0.1389	0	0.0595	0.0184	0.799	0.1535	0	0.0459	0.1236	0	0.1079
GSM2738714	LL	0.0471	0	0.1918	0.5049	0.1326	0.0163	0.2624	0.1313	0.0609	0.2618	0.0067	0	0.5617	0.2776	0.0721	0	0.4472	0.0153	0.0132	1.2297	0.5148	0	0	0	0.4808	0.1748	0.1509	0	1.3008	1.1734	0.0926	0	0.4145	0.0657	0.2271	0.1561	0	0.0191	0	0.104	0.2148	0.6586	0.1663	0	0.3123	0.1218	0.1199	0.1798
GSM2738785	LL	0.3377	0	0	0.3846	0.3685	0.2906	0.2143	0.3921	0.0944	0.1942	0	0	0.5938	0.3697	0.0644	0.2781	0.0715	0	0.1496	0.6544	0.4624	0	0.33	0.0558	0.455	0.1028	0.2633	0.0537	0.3837	0.854	0	0	0	0.0746	0.4527	0.156	0	0	0	0.0974	0.0065	0.4859	0.187	0	0.2862	0.1101	0	0.1468
GSM2738792	LL	0.2183	0	0	0.2132	0	0	0.1574	0.0067	0	0.0259	0	0	0.5794	0.2501	0.0138	0	0.2575	0.2836	0.1335	0.9776	0.4838	0.0433	0.386	0	0.478	0.1133	0.144	0.0613	0.5082	1.5417	0.3886	0.08	0.4562	0	0.3872	0.103	0	0.0119	0	0.1034	0	0.9218	0.146	0.1152	0.2146	0.2373	0	0.1115
GSM2738799	LL	0.2795	0	0	0.1346	0.1036	0.1727	0.1473	0.1584	0	0.1322	0	0	0.5085	0.4252	0.0315	0.0407	0.0493	0.1383	0.4444	1.0797	0.6324	0.0012	0.4256	0	0.467	0.1682	0.2189	0	0.3601	1.583	0.2173	0	0.4698	0.0901	0.4246	0.1876	0	0.1339	0	0.105	0	0.49	0.1513	0	0.1795	0.2495	0	0.0646
GSM2738802	LL	0.1235	0	0	0.604	0.072	0.1274	0.2258	0.1694	0	0.3071	0	0	0.8397	0.3288	0.1331	0.2078	0.0045	0.0696	0.1289	0.8636	0.5521	0.0217	0.3086	0.1636	0.3199	0.0885	0.3028	0	0.6809	1.0746	0.177	0.0358	0.2558	0.0664	0.3006	0.1457	0	0.1381	0	0.0947	0.0403	0.7002	0.1824	0.1095	0	0.1819	0	0.1329
GSM2738825	LL	0.2096	0	0	0.4817	0	0.1653	0.1206	0.0986	0	0	0	0	0.3041	0.0738	0.0761	0.3122	0	0.0279	0.3726	0.8083	0.6379	0	0.3589	0.0036	0	0.1692	0.2209	0.2294	0.4611	1.3496	0.1998	0.018	0.3408	0.1276	0.3067	0.1303	0	0.148	0	0.0396	0	0.868	0.1266	0	0.4715	0.242	0	0.1132
GSM2738841	LL	0.1793	0	0.0333	0.2334	0.0608	0.2608	0.3242	0.1678	0	0.1133	0	0	0.5041	0.3198	0	0	0.1338	0.044	0.0993	0.7199	0.5223	0.0151	0.254	0.136	0.612	0.1299	0.2196	0.0028	0.2236	1.3488	0.4247	0.1022	0.3921	0.0409	0.4131	0.154	0	0.0255	0.0784	0.0964	0	0.764	0.1406	0.1043	0.3656	0.1733	0	0.1266
GSM2738850	LL	0.172	0	0.0357	0.2559	0	0.1509	0.0853	0.3609	0	0.1523	0	0.087	0.574	0.2815	0	0.0316	0.1583	0.1332	0	1.0891	0.6774	0	0	0	0.2143	0.0827	0.2188	0.2532	0.8035	0.8205	0.3789	0.0782	0.4414	0.0906	0.2771	0.0436	0	0	0	0.0773	0.055	0.8524	0.0957	0.2392	0	0.0878	0	0.0877
GSM2738862	LL	0.2093	0	0.0476	0.2256	0.2522	0.1788	0	0.3767	0.1939	0.0808	0	0	0.4516	0.4319	0	0.2739	0.2795	0.1019	0.194	0.8149	0.4619	0	0	0.0026	0.6901	0.0945	0.214	0	0.6547	0.4265	0.224	0	0.2237	0.0686	0.5164	0.1614	0	0.0363	0	0.176	0	0.6202	0.1437	0	0.2375	0.1288	0	0.173
GSM2738873	LL	0.2247	0	0	0	0.117	0.0161	0.1124	0.1139	0.0377	0.0966	0	0	0.5151	0.2603	0.0334	0.2493	0.2321	0.0881	0.5106	1.0161	0.3922	0	0.4682	0	0.3229	0.1799	0.1269	0.0291	0.2623	1.4746	0.3423	0.0012	0.5167	0.079	0.355	0.1077	0	0.1714	0.0482	0.0328	0	0.7167	0.147	0.0771	0.2433	0.2409	0	0.1576
GSM2738880	LL	0.1123	0	0	0.1091	0.0057	0.046	0.2065	0.4123	0	0	0	0	0.5537	0.3988	0	0.0931	0.2118	0.1801	0.1556	0.8721	0.497	0	0.6161	0	0.0673	0.1601	0.2277	0.0802	0.755	1.1888	0.2928	0	0.4589	0.0517	0.5138	0.0851	0	0.2023	0.0754	0.0914	0	0.5741	0.1601	0.07	0.2959	0.2075	0	0.1754
GSM2738896	LL	0.3422	0	0	0.3035	0.0677	0.2351	0.2269	0.0087	0	0.0082	0	0	0.3033	0.2601	0.1159	0.0837	0.0973	0.112	0.4171	0.9503	0.6867	0	0.1191	0.0675	0.2996	0.149	0.3337	0	0.4436	1.4458	0.0837	0	0.158	0.0702	0.4461	0.1534	0	0.1216	0	0.0717	0	1.0883	0.1835	0.0674	0.0567	0.2218	0	0.0651
GSM2738899	LL	0	0.04	0	0.9288	0	0.0849	0.155	0.2533	0	0.0712	0	0	0.5876	0.331	0	0.2618	0	0.1075	0.2355	0.9283	0.4979	0	0	0.1823	0.2757	0.1038	0.2382	0.0837	0.9499	0.9194	0.3337	0.0288	0.3912	0.0072	0.4727	0.1868	0	0.0929	0.0951	0.1359	0	0.7898	0.1725	0.2042	0	0.1814	0	0.0868
GSM2738903	LL	0.2907	0.0003	0	0.3248	0.302	0.2003	0.1068	0.3749	0.1107	0.1719	0	0	0.611	0.2814	0.2462	0.1742	0.2072	0.0072	0	0.5617	0.3484	0	0.5076	0	0.5399	0.15	0.2965	0	0.5687	0.5938	0	0	0	0.0903	0.4548	0.1379	0	0.0587	0	0.1115	0.0036	0.3689	0.2016	0.0124	0.5398	0.1243	0	0.2487
GSM2738923	LL	0.2251	0.0089	0	0.5918	0.1127	0.1493	0.1682	0.415	0.0241	0.0559	0	0	0.5879	0.4123	0	0.3043	0	0	0.1809	0.6235	0.3208	0	0.2395	0.1412	0.4451	0.0711	0.1716	0.2184	0.6652	1.1642	0.2068	0.0031	0.1921	0.0504	0.2644	0.1047	0	0.0864	0.0174	0.0117	0	0.8534	0.1469	0	0.5789	0.0995	0	0.059
GSM2738932	LL	0.0863	0	0	0.8203	0	0.0758	0.2947	0.1857	0	0	0	0	0.6426	0.3417	0	0	0.2101	0.1671	0	1.2705	0.6057	0	0	0	0.1966	0.132	0.2021	0	0.8886	0.8597	0.4689	0.0906	0.6887	0.06	0.2453	0.1935	0	0.0059	0	0.1244	0.161	0.9421	0.1434	0.1196	0.2477	0.1169	0	0.1455
GSM2738954	LL	0.3672	0	0	0.6059	0	0.2178	0.0287	0.4157	0	0.1385	0	0	0.6467	0.4377	0.052	0.1278	0	0.1199	0	0.9819	0.4402	0	0.1528	0.0995	0.6781	0.1376	0.1681	0	0.9421	0.6539	0.1684	0	0.3485	0.105	0.4713	0.1802	0	0.01	0	0.1306	0	0.8072	0.1826	0.2138	0.6103	0.0919	0.0078	0.098
GSM2738967	LL	0.2813	0	0	0.3625	0.0531	0.092	0.2197	0.3091	0	0.0653	0	0	0.775	0.3286	0.0309	0.0625	0.1396	0.2055	0.0787	0.9911	0.5621	0	0.0861	0.062	0.0009	0.1461	0.1814	0.2122	1.0186	1.2205	0.3037	0.0144	0.5452	0.052	0.4295	0.0404	0	0	0.0204	0.0931	0	1.007	0.1198	0.0833	0.2032	0.1511	0	0.1078
GSM2738972	LL	0.0691	0	0	0.4894	0	0	0.0894	0.5097	0	0.1356	0.0488	0	0.4756	0.4673	0.0289	0.323	0	0	0.0312	0.7725	0.687	0	0.1056	0.0315	0.3123	0.1077	0.3668	0.1124	0.2124	0.6626	0.2594	0.0283	0.2397	0.0606	0.3941	0.1656	0	0.0409	0.0696	0.1184	0	0.3558	0.1521	0.1867	0.131	0.1484	0	0.062
GSM2738981	LL	0.1686	0	0	0.7652	0.1129	0	0.1314	0.4978	0	0.094	0	0	0.4401	0.4141	0	0.1587	0	0.0138	0.0339	0.3647	0.608	0	0.0378	0.0105	0.0358	0.0934	0.3071	0.206	0.5642	0.7769	0.3086	0.0748	0.1708	0.0526	0.3401	0.1987	0	0	0.0006	0.1262	0	0.4249	0.1413	0.0352	0.4012	0.0912	0	0.0993
GSM2739034	LL	0.2419	0	0	0.541	0.0349	0.158	0.4037	0.3011	0	0	0.0591	0	0.3755	0.2189	0	0	0.1934	0.1139	0.0431	0.7057	0.728	0	0.379	0	0.129	0.1481	0.2949	0	0.291	1.679	0.4357	0.063	0.5414	0.0475	0.2326	0.087	0	0.05	0.0363	0	0	0.1855	0.1197	0.1465	0.3172	0.1958	0	0.0541
GSM2739074	LL	0.3475	0	0.0063	0.2566	0.2185	0	0	0.432	0.0889	0.0608	0	0	0.487	0.4304	0	0.1873	0.0144	0.0304	0.21	0.4379	0.6235	0	0.2324	0	0.3261	0.0938	0.2978	0.3278	0.0117	0.9403	0.3066	0.0686	0.3427	0.0036	0.3425	0.1533	0	0.2168	0	0.0175	0	0.362	0.1285	0.0372	0.5043	0.2299	0	0.009
GSM2739111	LL	0.134	0	0	0.0744	0.2729	0.1985	0.2077	0.4097	0	0.1047	0	0	0.6693	0.3942	0	0.099	0.1343	0.063	0.0677	0.9415	0.6648	0	0.0672	0.0103	0	0.1665	0.2114	0.1439	0.9205	1.4977	0.208	0.0226	0.3634	0.0906	0.3487	0.088	0	0.0671	0	0.1153	0	0.3507	0.1435	0.0351	0.6246	0.2331	0	0.1154
GSM2739136	LL	0.4771	0	0	0	0	0.0202	0.2795	0.1635	0	0.0978	0	0	0.3913	0.4165	0	0.0141	0.2125	0.29	0.2117	1.3429	0.5892	0	0.0896	0	0.7843	0.1148	0.2842	0.0004	1.0478	0.8514	0.3404	0.0624	0.5261	0	0.7563	0.1542	0	0.0488	0.0113	0.0873	0	1.1307	0.1599	0.0419	0.5227	0.086	0	0.074
GSM2739153	LL	0.0324	0	0.1108	0.3091	0.1268	0.164	0.0819	0.1609	0.0241	0.3322	0.0506	0	0.6427	0.518	0	0.3104	0.3193	0.1925	0.0435	0.6014	0.6546	0	0.3126	0	0.1291	0.0965	0.3208	0	0.6044	0.4701	0.1174	0	0	0.0659	0.2728	0.1981	0	0.0793	0	0.0687	0	0.6978	0.1512	0	0.3878	0.1217	0	0.1121
GSM2739166	LL	0.3759	0	0	0.4932	0	0.1389	0.2426	0.1703	0	0	0	0	0.6463	0.3393	0.1195	0.2299	0.085	0.1227	0.1998	1.0957	0.5472	0	0.2811	0.1099	1.1147	0.1274	0.1235	0.0394	0.8646	0.6153	0.398	0.0355	0.5985	0.0778	0.7482	0.2166	0	0.0949	0	0.1327	0	1.2274	0.1955	0.1373	0.3696	0.0834	0	0.0934
GSM2739170	LL	0.2493	0	0.0889	0.0554	0.0791	0.1806	0.2011	0.3487	0	0.1431	0.0592	0.0207	0.4293	0.2291	0.027	0.0103	0.2569	0.3461	0.2862	0.8109	0.6178	0	0	0.0325	0	0.1183	0.1536	0.2222	0.116	0.6046	0.2137	0	0.3526	0.0764	0.4436	0.1393	0	0.1111	0	0.0347	0.0184	0.4403	0.1443	0	0.5141	0.1271	0.0219	0.1464
GSM2739265	LL	0.1092	0	0	0.6276	0.2717	0.357	0.185	0.3961	0	0.1333	0	0	0.7588	0.3219	0.2421	0.3237	0.0629	0.0256	0	0.7999	0.5508	0	0.2249	0	0.2366	0.1483	0.3258	0	0.7058	0.5863	0	0	0	0.0617	0.3813	0.1936	0	0.0779	0	0.1518	0	0.4574	0.1925	0.0573	0.46	0.0684	0	0.1297
GSM2739301	LL	0.1721	0	0	0.8636	0	0.1842	0.452	0.2366	0	0	0	0	0.6785	0.3796	0	0.1051	0.0045	0.2185	0	1.227	0.6437	0	0.0962	0	0.307	0.1586	0.2676	0	0.9906	1.419	0.2892	0.0163	0.4677	0.0694	0.3697	0.1455	0	0.0257	0.0241	0.0945	0	0.9745	0.1686	0.1526	0.1387	0.1055	0	0.044
GSM2739303	LL	0.0332	0	0	1.0233	0	0	0.2677	0.4544	0	0.2063	0	0	0.5777	0.4609	0	0.171	0	0.0127	0.0344	0.7946	0.6104	0	0	0.0276	0.5264	0.1033	0.3068	0.0612	0.5368	0.6643	0.1902	0	0.2428	0.0858	0.3709	0.2238	0	0.0369	0.0465	0.0993	0	0.5176	0.1833	0.1252	0.4837	0.1735	0	0.0012
GSM540123	LL	0.283	0	0.0762	0.1679	0	0.1512	0.415	0.1141	0	0.1551	0	0	0.7149	0.2584	0.1513	0.18	0.2857	0.2248	0.143	1.3755	0.4412	0	0.1334	0	0.2497	0.1361	0.1701	0	1.3061	1.5304	0.4255	0.0085	0.678	0.1254	0.4902	0.1142	0	0.0848	0	0.1836	0.0424	0.8839	0.1929	0.0763	0.309	0.2405	0	0.201
GSM540144	LL	0.2167	0	0.1021	0	0.2694	0.016	0.1859	0.4802	0.1081	0.1016	0	0	0.7404	0.4337	0.1762	0	0.2994	0.0393	0	0.5483	0.5196	0	0.1611	0.0682	0.0734	0.1251	0.1253	0	0.977	1.1915	0.2759	0	0.2114	0.1212	0.3237	0.0739	0	0.027	0	0.0789	0.0162	0.5088	0.149	0.0485	0.5389	0.1274	0	0.1977
GSM540158	LL	0.4525	0	0	0.5973	0.1841	0.1718	0.0801	0.1669	0.2127	0.276	0	0.0165	0.5444	0.1152	0.124	0.4	0.1814	0.0696	0.2876	0.8801	0.245	0	0.349	0.0917	0.6596	0.1229	0.0753	0	0.4926	0.0297	0	0	0.2628	0.0946	0.6845	0.1741	0	0.0667	0	0.1665	0.1453	0.5419	0.1888	0.0834	0.3205	0.1056	0	0.201
GSM540176	LL	0.2775	0	0.2042	0.5531	0	0	0.0925	0.3253	0	0.0356	0	0	0.5706	0.5274	0.1153	0.0265	0.3005	0.1598	0.0738	0.6838	0.5276	0	0.3756	0	0.4378	0.1046	0.1993	0.0387	1.0248	0.9611	0.3764	0.0121	0.4946	0.0434	0.3113	0.0584	0	0	0.0095	0.1793	0	1.0132	0.1691	0.1355	0.1313	0.1518	0.053	0.1256
GSM540201	LL	0.1665	0	0.0494	0.2423	0.2069	0.2345	0.2238	0.2508	0	0.2992	0	0.0029	0.7761	0.3168	0.0832	0.1824	0.251	0.0957	0.1996	1.0659	0.3626	0	0.0046	0	0.3141	0.1258	0.101	0	1.1054	0.6621	0.0002	0	0.1878	0.0765	0.3626	0.1261	0	0.1129	0	0.1522	0.0662	0.6777	0.248	0.0123	0	0.1251	0	0.2384
GSM540302	LL	0.1039	0	0.0301	0.4933	0.2626	0	0.0956	0.6356	0	0.1181	0	0	0.8416	0.4107	0	0.2264	0	0.0172	0.1354	0.5229	0.595	0	0	0.0606	0.4883	0.0893	0.2584	0.5059	0.1336	0.7155	0.2296	0	0.2138	0.0855	0.3131	0.0741	0	0	0	0.0533	0.0013	0.1763	0.1348	0.0518	0.4431	0.1135	0.0312	0.1246
GSM540346	LL	0.3298	0	0	0	0.1293	0.2164	0.2781	0	0	0.0143	0	0	0.5083	0.0573	0.0558	0.4201	0.0847	0.2025	0.3361	1.1299	0.5509	0	0.4323	0	0.8166	0.0825	0.2351	0	0.0742	1.011	0.1539	0.0376	0.275	0.059	0.5953	0.1267	0	0.2647	0	0.0128	0	0.794	0.174	0.0018	0	0.2751	0	0.1395
GSM540349	LL	0.1373	0	0.0233	0.4305	0.2038	0	0.1311	0.4086	0.0577	0.094	0.0497	0	0.4293	0.2769	0.1038	0	0.2446	0.0125	0.2837	0.4146	0.6954	0	0	0.0336	0.5287	0.1235	0.1968	0.0951	0.2896	1.2301	0.2469	0	0.3524	0.0626	0.3122	0.0953	0	0.0666	0	0	0	0.5397	0.1301	0	0.7875	0.1449	0.0975	0.1194
GSM540350	LL	0.3128	0	0	0.1992	0.0496	0.0665	0.5419	0.2277	0	0.2238	0.1917	0.1179	0.6656	0.1314	0	0	0.29	0.1628	0.2348	1.2028	0.7653	0	0	0.0242	0.2321	0.1239	0.2225	0	0.798	1.5108	0.4245	0.0472	0.652	0.0943	0.5253	0.1632	0	0.0588	0	0	0.0662	0.9874	0.1344	0.0869	0.4432	0.1123	0.0947	0.1374
GSM540351	LL	0.2764	0	0.0958	0.013	0.0579	0.003	0.1463	0.3136	0	0.3334	0.0988	0	0.5368	0.3705	0	0.1603	0.1197	0.1388	0.2068	0.6215	0.6355	0	0.2608	0	0.5879	0.0931	0.323	0.4249	0	1.2887	0.3369	0.0334	0.284	0	0.2726	0.093	0	0.0545	0.0353	0	0	0.3583	0.0806	0.0923	0.6254	0.1225	0.0382	0.0776
GSM540352	LL	0.405	0	0.1426	0.7636	0.0321	0.0289	0.2774	0	0	0.1716	0.1096	0.0286	0.3512	0.1355	0.0377	0.319	0.3222	0.0964	0.4206	1.0312	0.7503	0	0	0	0.5095	0.1005	0.3502	0	0.6001	1.5212	0.1416	0.0112	0.3312	0.0055	0.5329	0.2545	0.0185	0.0177	0	0.0636	0	0.8325	0.1567	0.0447	0.4163	0.1412	0	0.1621
GSM540363	LL	0.0932	0	0	0.6965	0.0336	0.1696	0.1669	0.3616	0	0.0683	0	0	0.6915	0.2247	0.1354	0	0.1514	0.0882	0.15	0.8916	0.576	0	0	0.0149	0.5332	0.1591	0.1527	0.094	0.5608	1.1178	0.2185	0	0.3253	0.115	0.3107	0.1612	0	0.0563	0	0.0405	0	0.8141	0.1219	0.0171	0.3327	0.0625	0.0038	0.0716
GSM540366	LL	0.3382	0	0.0218	0.6016	0.131	0.0205	0.0279	0.4456	0	0.1458	0	0	0.4021	0.3805	0.06	0.2248	0.0375	0.0196	0.1163	0.4179	0.7099	0	0.0453	0.0084	0.577	0.0964	0.2743	0.377	0.1047	0.6824	0.3374	0.0256	0.2827	0.0428	0.3117	0.1246	0	0.1184	0.0855	0	0	0.448	0.1125	0.1439	0.5103	0.1441	0	0.0921
GSM540367	LL	0.081	0	0	0.5235	0.1848	0.3481	0.2253	0.0288	0.0826	0.2291	0	0	0.5054	0.1698	0.2747	0.2489	0.0377	0.0726	0.2299	0.658	0.514	0	0.4888	0.0465	0.6917	0.159	0.3552	0.051	0.3332	1.0107	0	0	0.0859	0.078	0.497	0.202	0	0.0772	0	0.0824	0	0.6811	0.1519	0.0083	0.3641	0.1902	0	0.1779
GSM540372	LL	0.3969	0	0	0.5359	0	0.1438	0.1615	0.1144	0	0	0	0	0.4909	0.2578	0.0501	0.0201	0	0.155	0.2188	1.0036	0.6521	0	0	0.0289	0.8778	0.0834	0.2875	0.3019	0.5639	1.3863	0.5489	0.1201	0.579	0.0501	0.1743	0.1237	0	0.1371	0.0273	0.0143	0	0.6894	0.1544	0.1465	0.1679	0.2082	0	0.0248
GSM1977652	LL	0.1573	0	0.0041	0.1135	0.0691	0.077	0.4168	0.3046	0	0.146	0	0	0.7545	0.3922	0	0	0.2418	0.1276	0.0305	0.9888	0.6724	0	0	0	0.1213	0.1799	0.23	0.0612	0.7829	1.758	0.54	0.0734	0.7046	0.1059	0.1355	0.1032	0	0	0	0.0354	0.0466	0.9308	0.1123	0	0.2847	0.1665	0.1014	0.1209
GSM1977653	LL	0.4609	0	0.1727	0	0.1626	0.0795	0.3274	0.5191	0	0.0385	0.0237	0	0.5386	0.4493	0.0628	0.0028	0.2754	0.2263	0	0.6753	0.5526	0	0	0.0266	0.5531	0.2209	0.2152	0.0949	1.0099	1.5965	0.6136	0.046	0.8102	0.0472	0.2239	0.0303	0	0	0	0	0	0.3971	0.1176	0.0208	0.6021	0.2	0.1821	0.1343
GSM1977654	LL	0.0745	0	0.0973	0.3845	0	0.1654	0.1414	0.4141	0	0.0947	0	0	0.5981	0.2881	0	0.0575	0.254	0.2505	0.0387	0.7828	0.6642	0	0.2105	0	0.4568	0.097	0.333	0.2242	0.2489	1.1851	0.3288	0.069	0.1274	0.0207	0.2613	0.0723	0	0.0954	0.0034	0.1028	0	0.6327	0.1578	0.0272	0.5831	0.1285	0	0.0668
GSM1977657	LL	0.2161	0	0.0898	0.4054	0	0.1561	0.1032	0.1899	0	0.1457	0	0.1423	0.5971	0.3855	0.1208	0.1242	0.2477	0.2009	0	1.1815	0.7331	0	0	0.0378	0.2178	0.1061	0.3549	0.0072	1.0077	1.8528	0.4154	0.0665	0.5421	0.0187	0.5439	0.1119	0	0.1292	0	0.1241	0.036	0.7687	0.1551	0.1103	0.139	0.1944	0	0.2027
GSM1977658	LL	0.0394	0.0607	0	0.3507	0	0	0.097	0.2622	0	0.1179	0.0141	0.0422	0.4397	0.4153	0	0.1245	0.1803	0.0736	0.0265	0.6285	0.7344	0	0.2667	0	0.4683	0.0874	0.3249	0.335	0.2464	0.793	0.4089	0.1611	0.2864	0.0034	0.4978	0.1423	0	0.083	0.0069	0.0883	0	0.6111	0.1277	0.1946	0.2109	0.1394	0	0.1392
GSM1977663	LL	0.1473	0	0	0.4549	0.0485	0.0206	0.0933	0.1972	0	0.2995	0	0	0.5181	0.3413	0	0	0.124	0.0578	0.0822	0.6746	0.7394	0	0	0.0615	0	0.1057	0.2676	0.2914	0.5717	1.1041	0.2745	0.0778	0.3212	0.0415	0.3631	0.1477	0	0.0228	0	0.0452	0	0.6365	0.116	0	0.86	0.1972	0.0313	0.1255
GSM1977668	LL	0.1159	0	0.1376	0.006	0.2056	0	0.0699	0.362	0.1325	0.1429	0	0	0.6787	0.4952	0	0	0.1082	0	0.1767	0.4177	0.4281	0	0.1349	0	0.3138	0.097	0.2697	0.3959	0.2144	1.3541	0.1552	0	0.3257	0.0331	0.2309	0.0665	0	0.1042	0	0.022	0	0.3314	0.1573	0	0.6176	0.1051	0.1026	0.0786
GSM1977674	LL	0.0915	0	0.0305	0.4268	0.1082	0.033	0	0.5417	0.0096	0.2157	0	0	0.6847	0.4002	0.0134	0.1442	0.1083	0.0006	0.2156	0.3929	0.5149	0	0	0.0659	0.2996	0.0917	0.1766	0.4172	0.2848	0.8586	0.1434	0.0061	0.1922	0.0701	0.2855	0.1371	0	0	0	0.098	0	0.5232	0.0975	0.0155	0.5251	0.2167	0	0.1093
GSM1977682	LL	0.0649	0	0.0072	0.4808	0	0.246	0.5422	0	0	0.138	0.0887	0.1807	0.4909	0.206	0.129	0	0.2337	0.213	0	1.3537	0.6098	0	0	0	0.2124	0.1342	0.2181	0	1.0964	1.7309	0.1996	0	0.4124	0.0765	0.6048	0.1719	0	0.0658	0	0.1254	0.0287	0.9113	0.178	0	0.4412	0.1383	0.0299	0.2165
GSM1977686	LL	0.4266	0	0	1.0991	0	0.0106	0.1858	0.1051	0	0.0074	0	0.0723	0.396	0.2162	0.1144	0.0663	0.1386	0.2311	0.042	1.1451	0.3991	0	0.5025	0.214	0.8396	0.1173	0.2381	0	1.1364	0.9563	0.1279	0	0.2751	0.0597	0.7875	0.1668	0	0.1159	0.0876	0.1209	0.0094	1.0615	0.2074	0.0975	0	0.1211	0	0.2163
GSM1977694	LL	0.0979	0.021	0.1382	0	0.0426	0.0314	0.1258	0.4465	0	0	0	0	0.448	0.3987	0	0	0.1105	0.1963	0.1197	0.4198	0.7822	0	0.0128	0	0	0.1055	0.4039	0.2527	0.0836	0.7907	0.2644	0.0723	0	0.0449	0.1632	0.0456	0	0.2822	0	0.0194	0.0479	0.3225	0.1537	0	0.3179	0.2379	0.1694	0.0924
GSM1977698	LL	0.2164	0	0.0643	0.3984	0	0	0.0968	0.3971	0	0.1369	0	0	0.6615	0.4555	0	0.045	0.1398	0.1011	0.1268	0.4353	0.7106	0	0	0	0.3013	0.1541	0.3054	0.3336	0.1391	0.8385	0.4405	0.0133	0.4673	0.0517	0.1807	0.0796	0	0.0249	0	0.0095	0.063	0.6991	0.1128	0	0.6236	0.0055	0.179	0.0204
GSM1977701	LL	0.1606	0.0754	0.1615	0.3935	0.2327	0.081	0	0.3104	0	0.1943	0.0268	0	0.5187	0.3323	0	0.2097	0.2356	0.0805	0	0.3734	0.68	0.0554	0	0	0.5608	0.0781	0.3068	0.028	0	0.2728	0.2916	0.0871	0.1616	0.0221	0.3205	0.1741	0	0.0673	0	0.1651	0.0641	0.4991	0.1306	0	0	0.025	0	0.1073
GSM1977711	LL	0.0132	0	0.0386	0.5833	0.1175	0.0473	0	0.4927	0	0.0668	0	0	0.5184	0.4542	0	0.2814	0.1382	0.2828	0.0837	0.7331	0.668	0	0.1666	0	0	0.0769	0.3173	0.0436	0.7494	1.2702	0.041	0.005	0	0.0386	0.3436	0.179	0	0.0894	0	0.0981	0	0.8077	0.1829	0	0.0694	0.2029	0.0062	0.0949
GSM1977714	LL	0.2711	0.1341	0.1999	0	0.3118	0.0777	0.1874	0.4834	0.1409	0.3519	0.2744	0.1048	0.4178	0.3844	0.2324	0.4888	0.2383	0.0803	0.1197	0.5268	0.4331	0	0.6211	0.041	0.8744	0.1788	0.2265	0	0.8646	0.1802	0.3261	0.0174	0.3827	0.1142	0.4517	0.096	0	0.0743	0.0849	0.0792	0.1412	0.2292	0.1701	0	0.3398	0.0784	0.1666	0.1241
GSM1977723	LL	0.0767	0	0	0.7692	0	0	0.1776	0.1053	0	0.0546	0	0.2424	0.2353	0.2706	0.0391	0.1224	0.1806	0.071	0.0305	1.1931	0.6176	0	0.3243	0.0496	0.0316	0.0881	0.2439	0	0.9575	1.4228	0.6766	0.1166	0.7755	0.0454	0.5238	0.0709	0	0.1702	0.1175	0.1052	0	0.8588	0.1467	0.2472	0.025	0.1524	0	0.1188
GSM1977729	LL	0.1651	0	0	0.5283	0	0.0654	0	0.0555	0	0.1406	0	0	0.7118	0.5548	0.0008	0.0577	0.063	0.1154	0.1142	1.0875	0.7013	0	0	0	0.0481	0.0919	0.4321	0.1695	0.6615	1.1268	0.0424	0	0.0766	0.0184	0.5351	0.1683	0	0.0807	0.0176	0.0772	0	0.8902	0.1803	0.1524	0	0.1616	0	0.1425
GSM1977731	LL	0.1559	0	0	0.5343	0	0.0722	0.1339	0.167	0	0.147	0.0171	0.082	0.3206	0.3533	0	0.039	0.2228	0.1222	0	1.0069	0.7401	0	0	0	0.349	0.1032	0.3141	0.2046	0.4693	1.2953	0.3223	0.1039	0.2319	0.0524	0.3045	0.1726	0	0.1038	0	0.1328	0	0.865	0.1352	0.0311	0.3924	0.1851	0.0254	0.1408
GSM1977735	LL	0.1164	0	0.0513	0.1763	0.0403	0.102	0.3704	0.3317	0	0.0531	0.01	0	0.503	0.373	0.1032	0.0205	0.21	0.1192	0.0125	0.8636	0.5622	0	0.3653	0	0.3455	0.1607	0.1792	0.033	0.7488	1.5656	0.4663	0	0.6029	0.067	0.221	0.074	0	0.0364	0.0929	0.0385	0.0163	0.7049	0.1355	0.1612	0.5048	0.2011	0	0.1535
GSM1977744	LL	0.1515	0	0.0526	0.3488	0.0564	0.1654	0.279	0.3037	0	0.1079	0	0.0475	0.6225	0.547	0.1055	0.0955	0.1809	0.1323	0.0252	1.3839	0.7086	0	0.0536	0.0699	0.4572	0.1409	0.2386	0	0.8793	1.1936	0.1999	0	0.3926	0.1685	0.3875	0.144	0	0	0	0.0766	0	0.9396	0.1587	0	0.1774	0.0777	0.0124	0.1714
GSM1977746	LL	0.1168	0	0.1885	0.2761	0.1556	0.0072	0.0908	0.3881	0.2017	0.2805	0	0	0.6486	0.3599	0.1112	0.208	0.2396	0.0272	0	0.3462	0.4403	0	0.3118	0.0692	0.5403	0.1161	0.1826	0.149	0.617	0.7711	0.1078	0	0	0.0805	0.3659	0.1177	0	0	0	0.1415	0.1035	0.5764	0.1961	0	0.4101	0.0567	0.0307	0.2093
GSM1977749	LL	0.1399	0	0.1426	0.5548	0.3141	0	0.2029	0.7707	0	0.1045	0	0	0.5409	0.5118	0	0	0.1133	0.1123	0.3065	0.394	0.583	0	0	0	0.3181	0.056	0.1765	0.3667	0.2097	0.7447	0.2089	0.0379	0.2332	0.077	0.1761	0.0935	0	0	0	0.0139	0.1124	0	0.0776	0	0.3719	0.0998	0.084	0.0397
GSM1977755	LL	0.2161	0	0	0.2451	0	0	0.2715	0.1381	0	0.0488	0	0.0267	0.5764	0.4348	0	0.0318	0.0843	0.0789	0.0779	0.9437	0.7654	0	0	0	0	0.1171	0.3688	0.0519	0.4911	0.8826	0.395	0.095	0.3732	0	0.2082	0	0	0	0.0736	0.0572	0.0512	0.7782	0.0774	0.2256	0.4781	0.1698	0.1075	0.1019
GSM1977763	LL	0.0506	0	0	0.6804	0.2218	0.1285	0.2297	0.2805	0.133	0.2876	0	0	0.7027	0.253	0.0364	0.1001	0.2418	0.1057	0	0.7325	0.3374	0	0	0.0121	0	0.1143	0.1079	0.061	0.5392	0.6267	0	0	0.0175	0.0946	0.3371	0.0909	0	0	0	0.1875	0.0874	0.7788	0.1727	0	0.21	0.0832	0	0.1451
GSM1977775	LL	0.062	0	0.0521	0.3653	0	0.0654	0.0902	0.3394	0	0.1854	0	0	0.6694	0.5189	0	0.0973	0.1987	0.1404	0	0.8896	0.6711	0.0025	0	0.0597	0.2785	0.0656	0.324	0.4032	0.2946	1.3849	0.0213	0.0424	0.0237	0.0511	0.1891	0.0637	0	0	0	0.0649	0	0.7973	0.1443	0	0.5857	0.1457	0	0.0171
GSM1977777	LL	0.0996	0	0.0022	0.7951	0.0247	0.1434	0.0613	0.0866	0	0.335	0	0.1812	0.398	0.0991	0.1125	0.1164	0.1982	0.116	0.0479	0.8415	0.6173	0	0	0.0345	0.2564	0.0793	0.2884	0	0.6341	1.1714	0.1114	0.0509	0.0938	0.082	0.3523	0.1999	0	0.0755	0	0.0583	0	0.6287	0.1669	0.0237	0	0.2051	0	0.1599
GSM1977778	LL	0	0	0.0796	0.6377	0.1488	0	0.2105	0.4241	0	0.2118	0	0	0.5377	0.3458	0	0	0.1434	0.2325	0.2432	0.454	0.7915	0	0.107	0	0.2585	0.1807	0.3001	0.2686	0.2499	1.2322	0.3829	0.0489	0.4421	0.0673	0.2413	0	0	0	0	0.1332	0.003	0.605	0.1308	0.0654	0.0865	0.1448	0.078	0.1595
GSM1977783	LL	0.0355	0	0.153	0.3457	0.0415	0	0	0.4248	0	0.1834	0	0	0.7024	0.5162	0.0948	0	0.0818	0.0282	0.1275	0.3961	0.3786	0.0127	0	0.1442	0.7175	0.1337	0.1642	0.3681	0.194	0.9736	0.2419	0	0.0757	0.0408	0.3579	0.0431	0	0	0	0.0712	0.0558	0.6108	0.1548	0	0.5275	0.1132	0.1548	0.1286
GSM1977786	LL	0.248	0	0	0.2765	0	0	0.4257	0.1398	0	0	0.1063	0	0.3428	0.0396	0.142	0.0712	0.2193	0.1835	0.1296	1.1332	0.6446	0	0.2599	0	0	0.1402	0.2123	0	0.9341	1.6952	0.4848	0.069	0.6097	0.047	0.1698	0.0463	0	0.1888	0.0968	0.0271	0	0.9327	0.1373	0.1478	0.3268	0.2165	0.1002	0.0747
GSM1977788	LL	0.2735	0	0.152	0.5174	0.0194	0	0.1017	0.5566	0	0.2681	0	0	0.7964	0.4821	0	0	0.2286	0.0812	0	0.3793	0.5913	0	0	0	0.6362	0.104	0.2249	0.2794	0.107	0.2985	0.1629	0.0244	0.0612	0.0351	0.3585	0.1238	0	0	0	0.1135	0.1951	0.3734	0.1122	0	0.4587	0	0.1264	0.1055
GSM1977791	LL	0	0.0537	0.0739	0.4614	0.0084	0	0	0.6187	0	0.1525	0	0	0.7962	0.5978	0.25	0.3298	0.1159	0.1848	0.1924	0.392	0.2876	0	0	0.2237	0.018	0.0741	0.2753	0.1861	0.2619	0.938	0.4176	0.0966	0.2343	0.0849	0.2929	0.127	0	0	0.1867	0.1018	0.0847	0.431	0.1333	0.0089	0.4816	0.1401	0.0153	0.1677
GSM1977792	LL	0.0103	0	0.0265	0.5191	0	0	0.1181	0	0	0.0693	0	0	0.6785	0.2844	0.0049	0.1791	0.1857	0	0.0664	0.6357	0.2046	0	0.331	0	0.0198	0.0786	0.0304	0.098	0.3545	1.2658	0.3102	0.0785	0.1867	0.0747	0.3397	0.1855	0	0.0421	0	0.0754	0.0236	0.8442	0.1795	0	0.8168	0.1851	0.1305	0.1374
GSM1977800	LL	0.0899	0.0609	0.1428	0	0	0	0	0.2952	0	0.273	0	0	0.6959	0.3438	0.075	0.2102	0.2726	0.075	0.4848	0.3926	0.5004	0.0337	0.5673	0.1844	0.3563	0.0945	0.2802	0.1137	0.031	0.8737	0.4114	0.1057	0.2383	0.0155	0.4436	0.1565	0	0.0045	0.0359	0.0866	0.0817	0.3942	0.1137	0.1192	0.4086	0.1916	0	0.07
GSM1977806	LL	0.1267	0	0.141	0.4118	0.2237	0.1205	0.1893	0.4986	0.2016	0.3259	0.1278	0	0.6271	0.2514	0.0683	0.1124	0.3259	0.0074	0	0.3446	0.714	0	0.3529	0	0.4911	0.105	0.3881	0.1482	0.3883	0.7098	0	0	0	0.0553	0.373	0.0942	0	0.0317	0	0.0878	0.0112	0.3147	0.1493	0	0.4117	0.1286	0.076	0.1102
GSM1974615	LL	0.0152	0	0.09	0.8138	0	0.0267	0.3468	0.2042	0	0	0	0	0.4491	0.3091	0	0	0.2688	0.0948	0	0.9674	0.7353	0	0.0479	0	0.3614	0.1377	0.2031	0.1495	1.2439	1.3831	0.5689	0.1195	0.5831	0.073	0.2633	0.0961	0	0.0843	0	0.1136	0.0338	1.0681	0.1032	0	0.4101	0.1422	0.0669	0.1303
GSM1974616	LL	0.1149	0	0.1406	0.4549	0.1192	0	0.443	0.2556	0.1478	0.021	0	0.0165	0.4315	0.5557	0.0353	0	0.3136	0.054	0.2906	0.8554	0.5962	0	0.1312	0	0.4952	0.1585	0.1159	0.073	0.9278	0.8433	0.2528	0.0096	0.2745	0.0993	0.2454	0.065	0	0	0.0111	0.1071	0.0275	0.9773	0.2228	0.0153	0.6588	0.1181	0.0355	0.1578
GSM1974618	LL	0.1855	0	0.0526	0.3332	0	0	0.2116	0.3915	0	0.0389	0	0	0.7241	0.4942	0	0.1999	0.1321	0	0.0477	0.7396	0.741	0	0.0369	0	0.1773	0.123	0.2921	0.092	0.9187	0.411	0.3082	0.0161	0.2854	0.0286	0.3634	0.2144	0	0.0016	0	0.0658	0.2916	0.4175	0.1017	0	0.5397	0.0208	0.217	0.1107
GSM1974619	LL	0.0791	0	0.1374	0.4356	0.1794	0	0.1209	0.5213	0.041	0.2248	0	0	0.6424	0.4534	0	0.1048	0.2451	0.0443	0.0803	0.509	0.6861	0	0	0	0	0.0916	0.3004	0.4218	0.6127	0.9597	0.2631	0.0286	0	0.0444	0.0936	0.1395	0	0.1215	0	0.0916	0.0573	0.5158	0.1353	0.0009	0.3563	0.0013	0.1279	0.0699
GSM1974621	LL	0.1786	0	0.2634	0.2174	0.1264	0.1655	0.0894	0.3375	0	0.1957	0	0	0.7266	0.3097	0.1679	0.0559	0.5647	0.1749	0	1.1967	0.4169	0	0.0972	0.0421	0.3839	0.0697	0.2113	0	1.513	0.3648	0.2217	0.0718	0.1353	0.0594	0.4172	0.0764	0	0.2077	0.0058	0.1139	0	0.9367	0.1808	0.1659	0	0.0595	0.0383	0.2522
GSM1974622	LL	0.292	0	0.0804	0.4944	0.3516	0.2632	0.2479	0.684	0	0.2047	0.2449	0.0481	0.5459	0.4917	0.0583	0.1703	0.3393	0.1489	0	0.8149	0.443	0	0.0542	0.0084	0.3685	0.1059	0.1513	0	0.7469	0.3736	0.0655	0	0.1776	0.0881	0.4279	0.0738	0	0.0387	0	0.0598	0.2597	0.5807	0.1686	0	0	0	0	0.2157
GSM1974625	LL	0.05	0	0.1448	0	0.1553	0.0697	0.3717	0.3639	0.0719	0.1017	0	0	0.593	0.4962	0	0	0.3423	0.1209	0.2781	0.8073	0.7242	0	0.0944	0	0.0859	0.0786	0.181	0.0709	1.0798	1.4667	0.4067	0.0812	0.4201	0.0384	0.0948	0.0691	0	0.0911	0	0.0108	0	0.6235	0.1031	0.0222	0.5102	0.1013	0.0092	0.0809
GSM1974641	LL	0.1886	0	0.1313	0.8387	0.1775	0.1526	0.2992	0.3012	0.0156	0	0.0319	0	0.5614	0.468	0	0.11	0.3202	0.1475	0	1.243	0.565	0	0.3352	0	0.1788	0.1192	0.116	0	1.3126	1.4084	0.3477	0.0679	0.4699	0.0721	0.414	0.1045	0	0.0052	0	0.1041	0.1019	0.9297	0.1738	0.069	0.237	0.1923	0	0.2363
GSM1974642	LL	0.155	0	0.0582	0.5205	0.1731	0.2192	0.0563	0.4486	0	0.132	0.0288	0.051	0.5441	0.392	0	0.2991	0.1929	0.1776	0	0.8723	0.3885	0	0	0	0.085	0.0861	0.2485	0	0.8578	0.4468	0.1571	0.0398	0.2036	0.0344	0.319	0.1699	0	0.0118	0	0.1147	0.1103	0.8807	0.1631	0	0.0354	0.0297	0.1278	0.21
GSM1974651	LL	0.23	0.0494	0.1026	0.3496	0.2571	0.1583	0.1514	0.2683	0.2364	0.1849	0.0199	0.0527	0.3284	0.2766	0.1555	0.3519	0.2731	0.1371	0.0222	0.7621	0.4948	0	0.2499	0.0074	0.2907	0.0909	0.3097	0	0.8049	0.2645	0	0	0.2289	0.0901	0.5161	0.1847	0	0.1405	0	0.0769	0	0.7261	0.1523	0.0367	0.3152	0.0728	0	0.2202
GSM1974661	LL	0.2122	0	0	0.786	0	0.3699	0.3342	0.0992	0	0.1266	0	0.0542	0.606	0.2058	0.0422	0	0.169	0.1119	0	1.4358	0.7032	0	0.0941	0	0.0973	0.0426	0.3122	0	0.9686	1.2214	0.0481	0	0.3148	0.0539	0.3551	0.1588	0	0.0471	0	0.0747	0	1.1863	0.1386	0.0427	0	0.2417	0	0.1366
GSM1974663	LL	0.4252	0	0.2282	0.046	0.2325	0.012	0.3449	0.2739	0.1049	0.1435	0	0	0.6889	0.3988	0	0.0261	0.4562	0.2639	0.4711	0.654	0.4932	0	0.3111	0	0.5318	0.1158	0.1539	0.0917	0.5434	1.2778	0.337	0.0457	0.3935	0.0711	0.4043	0.0279	0	0.1814	0.0764	0	0	0.5725	0.1275	0	0.3257	0.1995	0.0418	0.0934
GSM1974669	LL	0.1694	0	0.0728	0.5633	0.1879	0.1037	0.0487	0.3699	0	0.1806	0.0706	0	0.3003	0.3675	0	0.0814	0.2132	0.1133	0	0.6892	0.5093	0	0.1134	0.0658	0.6667	0.1182	0.2519	0.2499	0.3361	0.469	0.1266	0.042	0	0.0739	0.2492	0.1874	0	0.0746	0	0.1054	0.2096	0.6871	0.1403	0.0114	0.0973	0	0	0.1173
GSM1974677	LL	0.1621	0	0.1426	0.6577	0.2963	0.2941	0.4351	0.524	0	0.2197	0	0	0.6207	0.415	0.1552	0.0443	0.4684	0.2687	0.0163	0.9785	0.6151	0	0	0.0828	0.2648	0.1713	0.3094	0	1.0515	1.0032	0.0156	0	0.2385	0.125	0.3428	0.088	0	0.0446	0	0.1031	0.1389	0.7098	0.1489	0	0.1098	0.0414	0	0.2545
GSM1974688	LL	0.2607	0	0.2001	0	0.2088	0	0.159	0.2231	0	0.1727	0	0	0.7068	0.3739	0.0552	0.2024	0.3446	0.1731	0.2492	0.7548	0.5197	0	0.2902	0	0.1465	0.1284	0.1527	0	0.8756	1.1178	0.1721	0	0.2802	0.0158	0.3356	0.0541	0.0007	0.1658	0	0.1023	0	0.8116	0.1475	0	0	0.0922	0.0051	0.2071
GSM1974689	LL	0.2182	0	0.1684	0.3154	0.1229	0.135	0.2387	0.2964	0	0.0344	0	0	0.5075	0.4417	0	0.0191	0.3681	0.0702	0.1404	0.7993	0.6348	0	0.1057	0	0.239	0.072	0.1135	0	0.4552	1.3285	0.3274	0.0527	0.2942	0.075	0.3163	0.1062	0	0.0008	0	0.049	0	1.0729	0.1083	0	0.5019	0.202	0	0.1552
GSM1974693	LL	0.0918	0	0.0688	0.8328	0.2259	0.1619	0.0405	0.4995	0.0444	0.1773	0	0	0.5862	0.5933	0.0021	0.0039	0.1634	0.0323	0	0.7401	0.5871	0	0	0	0.2405	0.1202	0.2726	0.1727	0.6294	1.0598	0.1808	0	0.2475	0.0867	0.3987	0.0687	0	0	0	0.1208	0.0171	0.6046	0.144	0.0647	0.225	0.0511	0	0.08
GSM1974695	LL	0.163	0	0.0845	0.603	0.1138	0.1505	0.1584	0.3528	0	0.324	0	0.0125	0.4768	0.3024	0	0.0707	0.2963	0.0721	0.0678	0.9221	0.692	0	0	0.0169	0.3753	0.0998	0.2597	0.0527	1.0225	0.9294	0.3735	0.09	0.4978	0.0471	0.4653	0.1327	0	0.0277	0	0.1887	0	0.6558	0.1234	0.099	0.1664	0.1453	0	0.1921
GSM1974702	LL	0.1328	0	0.1497	0.5839	0.1746	0.1027	0.2873	0.1539	0.011	0.0548	0	0	0.5793	0.3741	0	0	0.1976	0	0.1853	0.4564	0.5699	0	0	0	0.2855	0.1156	0.1067	0.3011	0.5687	0.8874	0.2871	0.0874	0.2781	0.0295	0.1589	0.1609	0	0	0	0.0345	0.034	0.6662	0.136	0.0747	0.3863	0.1022	0.0233	0.0382
GSM1974705	LL	0.0532	0	0	0.5007	0.1773	0.2832	0.45	0.4665	0	0.2507	0	0	0.6208	0.335	0	0.3576	0.001	0.0564	0.037	0.8475	0.7609	0	0	0	0	0.0572	0.3726	0.201	0.4561	0.4405	0.0518	0	0.1621	0.049	0.2728	0.2003	0	0.0911	0	0.0914	0	0.316	0.0984	0	0.3774	0.1387	0	0.0231
GSM1974727	LL	0.2115	0	0.0785	0.658	0	0.0457	0.1676	0.3389	0	0.2016	0	0	0.6762	0.6583	0	0	0.1165	0.0328	0.049	0.6362	0.5522	0	0	0	0	0.0517	0.1662	0.1933	0.7334	0.7548	0.316	0.0135	0.4223	0.053	0.4147	0.0852	0	0	0	0.0609	0	0.8857	0.1611	0.0107	0.393	0.1112	0.0993	0.0932
GSM1974729	LL	0.3849	0	0.0879	0.6487	0.0134	0	0.3598	0.358	0	0.1464	0.0447	0	0.6508	0.5241	0.1128	0.0626	0.1461	0.1708	0.092	0.7016	0.4694	0	0.5081	0.0774	0.7734	0.1438	0.1397	0	1.0038	1.2146	0.1359	0	0.3808	0.0881	0.3499	0.0882	0	0.1329	0	0.0992	0.0536	0.6232	0.1902	0.0615	0.2664	0.1533	0.09	0.1133
GSM1974730	LL	0.1409	0	0.263	0.1016	0.1664	0	0.5315	0.5984	0	0.2128	0.0991	0	0.662	0.5406	0	0.2883	0.3588	0.2041	0.1805	0.8434	0.3958	0	0.707	0.0018	0.5369	0.158	0.0785	0	1.0296	1.0955	0.3626	0.0175	0.3797	0.0676	0.2964	0.0959	0	0.15	0.1421	0.0856	0.0818	0.6921	0.1786	0.1181	0.3544	0.0974	0.2528	0.1334
GSM1974742	LL	0.0822	0	0.0583	0.5497	0.0359	0.1365	0.426	0.1694	0	0.2445	0	0	0.7162	0.1724	0	0.021	0.0993	0.0813	0.1467	1.2459	0.6356	0	0.0288	0	0.5206	0.0904	0.2687	0	0.5386	1.5472	0.364	0	0.578	0.0584	0.3009	0.1582	0	0.0341	0	0.1135	0	0.9145	0.1541	0.0315	0	0.1618	0.0077	0.0573
GSM1974745	LL	0.4448	0	0	0.5948	0	0	0.2442	0.3636	0	0.2403	0	0	0.6383	0.2679	0.0078	0.38	0.163	0.2245	0.1706	0.9291	0.4236	0	0.467	0	0.6531	0.1217	0.1791	0	0.9126	0.6915	0.3775	0	0.5417	0.0559	0.4707	0.2148	0	0.1584	0.0164	0.1472	0	0.9489	0.1828	0.1059	0.3435	0.1721	0.0108	0.1038
GSM1974748	LL	0.293	0	0.2583	0.6396	0.0548	0	0.2615	0.4927	0	0.3223	0.2308	0	0.803	0.3797	0.1008	0.3019	0.4245	0.172	0.1222	0.7391	0.5525	0	0.2954	0.0064	0.7104	0.1786	0.2322	0	1.1877	0.1297	0.0636	0	0.0857	0.0448	0.5757	0.128	0	0.07	0	0.1619	0.318	1.0009	0.1985	0.0448	0.1018	0	0.2003	0.2697
GSM1974753	LL	0.276	0	0.3196	0	0.1611	0.3013	0.2556	0.1398	0	0.2153	0.0796	0	0.7636	0.2197	0.0759	0.0482	0.341	0.2308	0.1558	1.084	0.7076	0	0.1024	0	0.1853	0.1558	0.2794	0.0549	0.9689	1.1258	0.3813	0.0115	0.4877	0.0444	0.4132	0.0919	0	0.0762	0	0.0208	0	0.6864	0.1199	0.0199	0.3561	0.26	0.2946	0.1966
MB.0079	LL	0.394	0	0.1723	0.4721	0.2368	0	0.5751	0.9013	0	0.141	0.2417	0	0.6079	0.5913	0.0883	0	0.2903	0.1339	0.1163	0.6283	0.3939	0	0.352	0.1549	0.8065	0.1991	0.1199	0.0673	0.613	1.197	0.3806	0.0334	0.3831	0.0939	0.4517	0.1615	0	0	0.1566	0.1068	0.2928	0.4387	0.144	0.0715	0	0.0335	0.1537	0.2039
MB.0163	LL	0.2104	0	0.1464	0.6088	0.1564	0.1197	0.1768	0.3839	0	0.1398	0.0826	0	0.421	0.2719	0	0.2197	0.272	0	0.1806	0.7009	0.4506	0	0.2871	0.073	0.5035	0.1264	0.1508	0.1594	0.2299	1.0661	0.329	0	0.3823	0.0545	0.2902	0.2161	0	0	0	0.0654	0.1326	0.5073	0.1593	0.0437	0.3204	0.203	0	0.1384
MB.0200	LL	0.1841	0	0.0537	0.6304	0.2223	0.0915	0.1874	0.6316	0	0.1358	0	0	0.8	0.3973	0	0.0773	0.2746	0.1689	0.1038	0.3404	0.5865	0	0.2221	0.0386	0.4461	0.1355	0.2689	0.2866	0.3854	0.8942	0.3443	0.0625	0.5163	0.1011	0.3139	0.1173	0	0.0407	0.0633	0.07	0.2041	0.1748	0.1526	0.1221	0.0343	0.0992	0.0803	0.1231
MB.0292	LL	0.2581	0	0	0.0715	0.0966	0.0481	0.2597	0.1029	0	0.0788	0.12	0	0.3735	0.0567	0.0766	0.2241	0.2646	0.2725	0.1619	1.2908	0.6237	0	0.1657	0.0569	0.0376	0.1051	0.2413	0.1468	0.9182	1.1656	0.4458	0.094	0.4169	0.0852	0.284	0.0502	0	0.1329	0	0.0786	0	0.5744	0.1527	0.1394	0.3258	0.1992	0	0.1152
MB.0350	LL	0.2968	0	0	0.5829	0.185	0.1187	0	0.346	0.0634	0.1663	0	0	0.7541	0.3221	0	0.3443	0.0149	0.1735	0.4861	0.7779	0.2414	0	0.4265	0.1103	0.9275	0.0883	0.2151	0.4143	0.4266	0.5264	0.1169	0	0.17	0.1024	0.3149	0.0588	0	0.1432	0	0.0465	0.0242	0.6569	0.1667	0	0.4385	0.128	0.0782	0.0354
MB.2753	LL	0.3516	0.0432	0.3217	0.3188	0.2214	0.0544	0.3095	0.6465	0	0.0918	0	0	0.6974	0.4243	0	0.0182	0.3554	0.2012	0.077	0.6213	0.4731	0	0.0344	0	0.6583	0.1155	0.2421	0.2804	0.7165	1.1697	0.3909	0.0494	0.5174	0.069	0.4034	0	0	0.0597	0.0624	0.0445	0.0377	0.4486	0.1685	0.0311	0.0628	0.1337	0	0.2061
MB.2842	LL	0.2249	0	0.1715	0.7832	0.064	0	0.1311	0.2963	0	0.0464	0.1596	0.0145	0.4287	0.3644	0	0	0.2931	0.0795	0.081	0.7062	0.6555	0	0.3112	0	0.6354	0.1704	0.2821	0.1296	0.7436	0.9076	0.448	0.1378	0.4441	0.0893	0.4181	0.2383	0	0.1544	0.017	0.1501	0.2304	0.7502	0.1285	0.023	0.1628	0.1167	0.0924	0.1779
MB.3123	LL	0.323	0.0691	0.0718	0.1874	0.1844	0.204	0.2819	0.4797	0	0.1768	0.0842	0.2507	0.4901	0.4832	0	0.292	0.1507	0.0667	0.1205	0.6008	0.624	0	0.1116	0	0.3657	0.1558	0.3276	0.106	0.9946	0.7106	0.262	0.169	0.0516	0.1082	0.1922	0.1778	0	0.1802	0.1648	0.1152	0.2036	0.2693	0.1699	0.0613	0	0.0862	0.2092	0.1104
MB.3453	LL	0.3271	0.0679	0.0986	0	0	0	0.3303	0.1832	0	0.0996	0.1181	0	0.2998	0.278	0.1564	0.0789	0.2891	0.1289	0.1419	1.3304	0.7264	0	0.4415	0	0.6376	0.1257	0.3465	0	0.8681	0.9644	0.3222	0.0605	0.4404	0.0504	0.4043	0.0457	0	0.1837	0	0.0864	0.1081	0.9189	0.1176	0.102	0.3913	0.1234	0.1119	0.0917
MB.4621	LL	0.3146	0	0	0.669	0.0966	0.0646	0.3244	0.3873	0.0187	0.2062	0.0193	0.1064	0.4435	0.4514	0	0.0379	0.1171	0.1048	0.3328	0.8156	0.7699	0	0	0	0.3295	0.122	0.4007	0.1951	0.5492	0.806	0.1146	0	0.2401	0.0911	0.3457	0.0994	0	0	0	0.0563	0.2323	0.4385	0.1246	0.0497	0.2822	0.0701	0	0.0644
MB.4660	LL	0.0694	0	0.1686	0.4408	0.2388	0.3259	0.2903	0.2807	0.1539	0.23	0	0.1897	0.4735	0.403	0.0539	0.239	0.506	0.0465	0.003	1.1249	0.452	0	0.2506	0	0.1962	0.0675	0.2175	0	0.6764	0.7252	0.0931	0	0.3133	0.0906	0.3901	0.1761	0	0.007	0	0.1245	0.112	0.8441	0.1363	0.0874	0.5805	0.1914	0	0.1867
MB.4707	LL	0.1274	0	0.0643	0.6291	0.2198	0.2595	0	0.5435	0	0.0275	0.0415	0	0.6615	0.317	0	0.2135	0.271	0.0542	0.0937	0.7416	0.3051	0	0.3516	0.0067	0.2175	0.0782	0.0792	0.1601	0.8406	0.6985	0.2161	0.0417	0.2153	0.1018	0.2524	0.1539	0	0.0097	0	0.0811	0.1185	0.7685	0.1403	0	0.5588	0.0906	0.1277	0.0951
MB.4717	LL	0.2094	0	0.2443	0.3455	0.1376	0	0.2065	0.4368	0	0.2155	0.0685	0	0.5266	0.31	0.0759	0.2655	0.4311	0.0354	0.1037	0.5559	0.6297	0	0.4156	0.0425	0.1087	0.1186	0.1413	0.0521	0.4822	0	0.3668	0.0117	0.317	0.1137	0.1849	0.1101	0	0	0	0.1176	0.0125	0.5937	0.093	0.0821	0.1407	0.0977	0	0.152
MB.5008	LL	0.2125	0	0.0089	0.12	0.102	0.0916	0.278	0.0852	0	0	0	0	0.5081	0.35	0.0489	0	0.0967	0.0962	0.1586	0.9589	0.6892	0	0	0	0.3828	0.1626	0.2125	0	0.9086	1.0529	0.187	0	0.2331	0.0697	0.3283	0.0968	0	0.1429	0	0.1076	0	0.9988	0.1275	0.0564	0.2829	0.1574	0.1296	0.0831
MB.5135	LL	0.1741	0	0	0.425	0.2731	0.2164	0	0.6559	0	0.1908	0	0	0.5679	0.4633	0	0	0.0058	0.1548	0.0702	0.7892	0.3538	0	0.2056	0	0.1536	0.1192	0.0156	0.0491	0.5986	1.1396	0.1722	0	0.3124	0.0377	0.321	0.1624	0	0	0	0.0392	0	0.701	0.1353	0.0891	0.1679	0.1144	0.0562	0.1002
MB.5208	LL	0.1788	0	0.2847	0.5474	0.1916	0.2992	0.327	0.4852	0.0223	0.1844	0.0747	0	0.653	0.4291	0	0.3494	0.1977	0.2108	0.2364	0.663	0.5335	0	0	0	0.4155	0.1083	0.1812	0	1.0525	0.8939	0.3713	0	0.5612	0.0385	0.7027	0.1616	0.0908	0.084	0	0.0564	0.0052	0.8066	0.1392	0.0637	0.6121	0.1882	0.0309	0.2233
MB.5295	LL	0.2485	0.0371	0.0419	0.2396	0	0.1463	0.1032	0.1436	0	0.249	0.0577	0	0.3994	0.2925	0.1072	0.3472	0.0253	0.2565	0.2707	0.796	0.7149	0	0.0457	0	0.6804	0.1157	0.2394	0.11	0.5128	1.1408	0.0472	0	0.1378	0.0964	0.4687	0.2203	0	0.1424	0	0.0548	0	0.8165	0.1497	0.0504	0.3835	0.1515	0	0.1718
MB.5335	LL	0.2335	0	0	0.4213	0.0992	0	0.237	0.3848	0	0.1733	0	0	0.3793	0.2353	0	0.0915	0.0639	0.0632	0.1464	0.874	0.6731	0	0.1053	0	0.6041	0.1085	0.2838	0.2742	0.1729	0.6148	0.06	0	0.2753	0.0507	0.3418	0.1329	0	0.088	0	0.0141	0	0.896	0.113	0.1032	0.5259	0.077	0.0093	0.0793
MB.5346	LL	0.0798	0	0.1152	0.7909	0	0.0236	0.1054	0.5541	0	0.1684	0.0573	0.095	0.3888	0.3978	0	0	0.1604	0.0326	0.1071	0.6754	0.6675	0	0	0	0.3529	0.1086	0.2955	0.097	1.0738	1.0606	0.3342	0.0405	0.3496	0.0697	0.3759	0.0904	0	0	0	0.115	0.2783	0.6282	0.1001	0	0.4047	0	0	0.1818
MB.5547	LL	0.1854	0	0	0.6639	0.2582	0.1707	0.217	0.3071	0.0036	0.2908	0.0277	0	0.5808	0.3659	0	0	0.2028	0.0936	0.0741	0.7731	0.6114	0	0	0	0.1787	0.1105	0.1526	0.3951	0.334	0.861	0.078	0	0.3058	0.0716	0.2349	0.2047	0	0.1038	0	0.0527	0	0.4566	0.1622	0.0283	0.644	0.152	0	0.1024
MB.6098	LL	0.3544	0	0	0.8448	0.0413	0.1459	0.2472	0.3718	0	0.2286	0.2501	0	0.3727	0.2831	0	0.237	0.252	0.193	0.2937	0.8995	0.6587	0	0.0015	0	0.2745	0.1167	0.3056	0.1888	0.3682	0.6992	0.1809	0	0.1117	0.0667	0.3498	0.1759	0	0.0635	0	0.0986	0	0.566	0.1192	0.1177	0.4584	0.1246	0	0.0202
MB.6251	LL	0.3879	0	0.0688	0.4961	0.1782	0.179	0.421	0.4088	0	0.1494	0.1482	0	0.6878	0.2964	0	0.1532	0.2166	0.0358	0	0.4658	0.4957	0	0.4042	0	0.5759	0.1267	0.3218	0.1014	0.6804	0.8935	0.3514	0	0.329	0.0643	0.2688	0.0198	0	0.0092	0.0571	0.0553	0	0.6017	0.1787	0.0025	0.2336	0.1243	0.0503	0.1649
MB.7007	LL	0.2658	0	0.0591	0.5907	0.3623	0.2397	0.3577	0.7857	0	0.1355	0.2299	0.0967	0.5285	0.3862	0	0	0.1696	0.3242	0.1095	0.9279	0.6143	0	0.0787	0.1037	0.191	0.1755	0.272	0.0323	1.2988	0.9709	0.5645	0.1025	0.561	0.0877	0.3518	0.073	0	0.1486	0.0757	0.1663	0.2029	0.2633	0.1096	0.0193	0.1625	0.0065	0.0128	0.1899
MB.7038	LL	0.2403	0.0001	0.3396	0.1061	0.0862	0.0349	0.2816	0.3389	0	0.1796	0.1365	0	0.5227	0.4276	0.0944	0.2207	0.4604	0.3339	0.2267	0.863	0.3394	0	0.3331	0	0.9611	0.1265	0.2478	0	1.2756	1.111	0.002	0	0.0809	0.0823	0.5247	0.1188	0.0719	0.1871	0	0.1292	0	0.8619	0.2018	0.0571	0.3231	0.0857	0.2273	0.1904
MB.7049	LL	0.3291	0	0.2436	0.6913	0.2267	0.04	0.141	0.3524	0.1219	0.2684	0.1069	0	0.6534	0.2471	0.088	0	0.3155	0.0278	0.0512	0.8241	0.3911	0	0.1161	0.0383	0.3288	0.0657	0.1211	0.0979	1.1387	0.9564	0	0	0.1398	0.0889	0.3977	0.0337	0	0	0	0.0445	0.0286	0.5843	0.1641	0	0.5823	0.0658	0.0376	0.1823
MB.7066	LL	0.186	0	0.1164	0.011	0.0083	0.0492	0.3665	0.2201	0.017	0.2416	0.1056	0	0.4612	0.2362	0.0803	0.1604	0.1615	0.3629	0.3549	1.0976	0.5858	0	0.1969	0	0.5975	0.1526	0.1887	0	0.889	0.9127	0.1954	0	0.2872	0.0892	0.481	0.083	0	0.1053	0	0.0935	0	0.9938	0.1129	0.031	0.3685	0.1553	0.0646	0.1967
MB.7267	LL	0.1883	0	0.2378	0.6216	0.0434	0.0552	0.3653	0.3524	0	0.1889	0.0248	0.0087	0.5875	0.2978	0	0	0.3637	0.1504	0.0867	0.9549	0.4575	0	0	0	0.2102	0.1045	0.1081	0	1.6111	1.1683	0.4014	0.0898	0.3684	0.0585	0.5334	0.1353	0	0	0	0.0134	0.0813	0.7654	0.1011	0.0553	0.5517	0.1112	0.2051	0.1973
TCGA.A7.A0CE	LL	0.4135	0	0	0.2776	0.0552	0	0.2561	0	0	0	0	0	0.5245	0.2775	0.2434	0.4273	0	0	0.2685	1.1707	0.5965	0	0.157	0.0644	0.6475	0.1914	0.2752	0.1082	0.4107	0.4895	0.2593	0	0.5769	0.1021	0.7225	0.0884	0	0.0969	0	0.1417	0	0.5161	0.1517	0.0923	0.0104	0.1418	0.0621	0.0882
TCGA.BH.A18T	LL	0.4155	0	0.0144	0.7583	0.0975	0	0.0318	0.4338	0	0.2299	0.0197	0	0.7009	0.4233	0.0421	0.0422	0.1017	0.0139	0.0859	0.5401	0.5602	0	0	0.148	0.4531	0.1275	0.2203	0.1274	0.6181	0.5671	0.3029	0.0564	0.3579	0.0942	0.3156	0.1203	0	0	0	0.0019	0.0293	0.5174	0.0831	0.0246	0.5392	0.1871	0	0.0375
TCGA.AO.A12F	LL	0.4434	0	0	0.1143	0	0	0.1478	0.1235	0	0.1195	0	0	0.5895	0.2491	0.1069	0.0375	0	0.0312	0.4958	1.1606	0.3551	0	0.2361	0.1787	0.8653	0.1578	0.11	0.2377	0.732	1.3483	0.2638	0	0.3918	0.089	0.6005	0.0917	0	0.0459	0.0126	0.0864	0	0.7165	0.1808	0.2314	0	0.1767	0	0.0777
TCGA.A2.A0T2	LL	0.2154	0	0	0.3796	0.0093	0	0.1367	0	0	0.2449	0.0234	0.084	0.7059	0.3752	0	0.1295	0.0977	0	0.4683	1.0044	0.7587	0	0.2297	0	0.3918	0.0937	0.2562	0	0.6726	1.5018	0.4488	0.0948	0.5003	0.0242	0.5105	0.0118	0	0.0708	0	0.1301	0	0.8319	0.1261	0.1371	0	0.1861	0.0415	0.1511
TCGA.A1.A0SO	LL	0.1561	0	0.1752	0.4263	0.0906	0	0.1223	0.2879	0	0.1194	0	0	0.6218	0.4124	0.0338	0	0.2106	0	0	0.3267	0.3997	0	0	0.0905	0.1295	0.1429	0.0183	0.121	0.9221	0.7179	0.1497	0	0.3872	0.0814	0.1481	0.1601	0	0	0	0.1262	0.1342	0.4316	0.1651	0	0.3826	0.0122	0.0773	0.0564
TCGA.A2.A3XU	LL	0.1599	0	0	0.5318	0	0.037	0.2383	0.2071	0	0.1481	0	0	0.6465	0.5544	0.0698	0	0	0.0335	0.0246	0.5926	0.7551	0	0.0116	0.046	0	0.2034	0.3345	0.2539	0.7291	1.5217	0.2398	0.0023	0.4401	0.0583	0.4027	0.0944	0	0	0	0.1027	0	0.7585	0.1431	0	0.5409	0.017	0.1343	0.0318
TCGA.C8.A1HJ	LL	0.3775	0	0.087	0.4748	0.1954	0	0	0.5943	0	0.2182	0.115	0	0.6964	0.5451	0	0.2046	0.1676	0.0879	0.3413	0.5612	0.3404	0	0	0.0621	0.3343	0.1445	0.2198	0.2198	0.7918	0	0.2437	0.0325	0.2109	0.0775	0.5169	0.1094	0	0.0611	0	0.0011	0.1068	0.5867	0.197	0	0	0	0.0615	0.2501
TCGA.AR.A1AY	LL	0.4258	0	0.078	0.5381	0.2539	0.1479	0.1249	0.4034	0.0028	0.192	0.0375	0	0.4455	0.2824	0.2342	0.3696	0.2623	0	0.0888	0.5623	0.4034	0	0.0986	0	0.2838	0.144	0.265	0.1388	0.3325	0.5549	0.1704	0.0748	0.1049	0.0997	0.3234	0.1641	0	0	0	0.0377	0	0.0509	0.216	0.0224	0.1802	0.2204	0	0.0809
TCGA.EW.A1PH	LL	0.0151	0.1167	0.0732	0.5637	0	0.0567	0.1745	0.3705	0	0.3695	0	0	0.788	0.3691	0	0.3683	0.2311	0.0755	0.0234	0.8705	0.5666	0	0	0	0.4767	0.1362	0.2879	0.0208	0.5824	0.0423	0.2135	0.019	0.3169	0.0318	0.4786	0.2092	0	0.0281	0	0.2195	0	0.5451	0.1782	0.1199	0.5915	0.089	0	0.1664
TCGA.AC.A2QH	LL	0.0127	0	0	0.3529	0.0797	0.0193	0.1417	0.2937	0	0.0599	0	0	0.5224	0.0939	0.1423	0.0269	0.1535	0.0165	0.3639	0.64	0	0	0.8308	0.1198	0.1889	0.1267	0	0.0233	0.6356	1.7659	0.3338	0.0052	0.5314	0.053	0.3246	0.1318	0	0.2306	0	0.014	0	0.5908	0.2679	0.1814	0.654	0.3108	0.0943	0.052
TCGA.OL.A6VO	LL	0.2378	0	0	0.9671	0.1436	0.1482	0.2357	0.2128	0	0.1214	0	0	0.5621	0.4261	0	0	0.0077	0.0072	0.0162	0.5068	0.5433	0	0	0.0201	0.2738	0.2203	0.1687	0.1203	0.7166	0.699	0.3451	0.1163	0.4536	0.0239	0.2267	0.1637	0	0	0	0.1247	0	0.6759	0.1479	0.0532	0.4081	0.1104	0	0.0905
TCGA.B6.A402	LL	0.0437	0	0	0.4412	0	0.3289	0.1344	0.1517	0	0.1574	0	0	0.6442	0.4451	0.033	0.3729	0	0.1395	0	0.8433	0.6959	0	0.3533	0.0141	0	0.1465	0.3361	0.1067	0.9005	0.9323	0.1533	0	0.2737	0.0731	0.5113	0.1246	0	0	0	0.137	0	0.982	0.1574	0	0.455	0.1373	0	0.1822
TCGA.E2.A574	LL	0.1086	0	0	0.501	0	0.1005	0.5597	0.3092	0	0.1543	0	0	0.8877	0.4133	0	0	0	0.0437	0	0.7704	0.7744	0	0.1335	0	0	0.1872	0.3461	0.2224	0.8299	1.4542	0.1327	0	0.2371	0.0105	0.4205	0.1697	0	0.0885	0	0.0644	0	0.6441	0.1315	0	0.6098	0.189	0.039	0.1053
TCGA.AN.A0XU	LL	0.2207	0.0064	0.0523	0.5101	0.0531	0	0.2403	0.3558	0	0.1848	0.1852	0.2715	0.3964	0.2055	0	0.5423	0.1091	0.1478	0	0.8876	0.5499	0	0	0	0.2071	0.1396	0.3291	0	0.4982	0	0.2145	0	0.4154	0.0376	0.5293	0.0604	0	0.2471	0	0.1701	0.6119	0.2397	0.1825	0	0	0.0314	0.2522	0.2273
TCGA.AQ.A54N	LL	0.2032	0	0	0.1542	0	0.2175	0.0616	0.0847	0	0.1436	0	0	0.6076	0.4186	0	0.0205	0	0	0	0.6895	0.5694	0	0.0471	0.0081	0.1157	0.1871	0.2114	0.1409	0.7131	0.8432	0.2661	0.0204	0.4068	0.012	0.5504	0.1115	0	0.0504	0	0.1239	0	0.9885	0.1564	0	0.37	0.032	0.1222	0.1928
TCGA.AN.A0AR	LL	0.1049	0	0.0406	0.2839	0	0	0.3603	0.3142	0	0.2342	0	0	0.5856	0.2907	0	0	0	0	0.0283	0.984	0.5246	0	0	0	0.4432	0.2447	0.1649	0.1676	0.5392	1.1094	0.2012	0.0677	0.2038	0.036	0.3839	0.1926	0	0.0206	0	0.1431	0.03	0.2964	0.1977	0	0.5444	0.1614	0.0973	0.0499
TCGA.BH.A0E0	LL	0.3898	0	0	0.2841	0.2073	0.1227	0.2848	0.5326	0	0.1071	0	0	0.7196	0.411	0	0	0	0.4902	0.065	0.9062	0.5566	0	0	0	0.242	0.1309	0.2713	0	1.0339	1.316	0.3478	0.022	0.4723	0.0148	0.7048	0	0	0.0224	0	0.1064	0	0.4788	0.164	0.2496	0.2591	0.0574	0	0.1137
TCGA.AR.A2LR	LL	0.41	0.0036	0	0.4681	0.025	0.1717	0.3228	0	0	0.247	0.1084	0	0.3355	0	0.3179	0.3263	0.1452	0.1514	0.248	0.942	0.1538	0	0.4034	0.2375	0.6472	0.0887	0.1301	0	0.8996	0.8636	0.0758	0	0.359	0.0811	0.4732	0.2177	0	0.2273	0.108	0.1386	0	0.7208	0.2925	0.1166	0.1579	0.2202	0	0.2044
TCGA.OL.A5RW	LL	0	0	0	0.5057	0	0.0979	0.3757	0.1137	0	0.017	0.0375	0	0.8028	0.3378	0	0	0	0.0713	0	0.8588	0.729	0	0.1814	0	0.3028	0.1444	0.4147	0.0136	1.0759	1.6148	0.3551	0.0926	0.4722	0.0201	0.4828	0.1618	0	0.1288	0	0.102	0	0.868	0.1931	0	0.1521	0.1386	0.0333	0.1451
TCGA.B6.A1KF	LL	0.1158	0	0	0.7093	0.0731	0	0.0494	0.3085	0	0.1993	0	0	0.4593	0.4153	0.0271	0.3577	0	0.0402	0.4281	0.6093	0.681	0	0	0	0.6441	0.1289	0.2705	0.101	0.2146	0.3912	0.1235	0	0.2205	0.0769	0.5059	0.1127	0	0.0283	0	0.1636	0.0492	0.7935	0.193	0	0.3086	0.0624	0	0.0061
TCGA.E2.A1LK	LL	0	0	0	0.7907	0.0777	0.1502	0.2969	0.2049	0	0.0866	0	0	0.7881	0.4078	0	0.313	0	0	0.0126	0.5079	0.7261	0	0	0	0	0.1417	0.3835	0.3428	0.5078	0.9588	0.5024	0.1061	0.6641	0.0584	0.1426	0.1231	0	0.0614	0	0.0489	0.0088	0.4825	0.1313	0.0658	0.642	0.066	0	0.0668
TCGA.A8.A07O	LL	0.0588	0	0	1.1578	0.0725	0	0.0893	0.6044	0	0.1574	0	0	0.5254	0.3946	0.0547	0.0596	0	0.1011	0.2404	0.3506	0.449	0	0	0.2224	0	0.1169	0.1361	0.0387	0.9057	0.8061	0.4229	0.1694	0.1602	0.0904	0.1572	0.1681	0	0.0853	0.2286	0.0816	0.0718	0.5794	0.1443	0.2803	0.4848	0.0177	0	0.016
TCGA.A7.A6VW	LL	0.3302	0	0	0.3493	0	0.0581	0.2791	0	0	0	0	0	0.6104	0.419	0	0	0	0	0.0004	1.103	0.7347	0	0.1845	0.0085	0.1745	0.165	0.3855	0.0941	0.7319	1.5638	0.4914	0.1778	0.4716	0	0.3985	0.1103	0	0.1394	0.1963	0.0078	0	0.8916	0.1098	0.2145	0.0697	0.1346	0	0
TCGA.C8.A26Y	LL	0.2474	0	0.2165	0.6153	0	0	0.4235	0.0273	0	0	0	0	0.3716	0.1703	0	0	0.5486	0.1947	0.0693	0.8572	0.6502	0	0	0	0.3922	0.1605	0.2558	0	0.7276	0.8745	0.3688	0.016	0.6495	0.014	0.6006	0.1044	0	0.0266	0	0.1457	0	0.9499	0.1536	0.0916	0.1787	0.0191	0	0.1306
TCGA.A7.A0DA	LL	0.1429	0	0	0.6908	0.0578	0.0703	0.0703	0	0.0436	0.1989	0	0	0.4241	0.2302	0	0.467	0.0699	0	0	0.642	0.5502	0	0.5211	0	0.5739	0.1256	0.3327	0	0	1.2498	0.2142	0	0.473	0.045	0.5271	0.1926	0	0.239	0	0.0978	0.0417	0.5715	0.1866	0	0.3046	0.1883	0	0.2129
TCGA.AN.A0G0	LL	0.314	0	0.1071	0.2536	0.0131	0	0.0832	0.171	0	0.0243	0	0	0.4106	0.2155	0	0.1189	0.1489	0.0264	0.2065	0.6886	0.4859	0.0674	0.2808	0.0469	0.1099	0.1099	0.0588	0	0.4918	0.4495	0.3049	0.0393	0.4843	0.0605	0.2857	0.1863	0	0	0	0.0625	0.1417	0.5817	0.1004	0.1704	0.6768	0.207	0.1798	0.0951
TCGA.A1.A0SP	LL	0.4021	0	0.1655	0.9976	0.129	0.1629	0.5834	0.4637	0	0.2251	0.2174	0	0.3742	0.3273	0	0	0.3344	0.4128	0.1216	0.7698	0.446	0	0.1763	0.0757	0.0969	0.1188	0.2483	0	1.4188	0.6088	0.4045	0.0633	0.4016	0.0508	0.517	0.0924	0	0.1069	0.0177	0.153	0	0.333	0.2164	0.1983	0.3438	0.219	0.1083	0.0956
TCGA.A1.A0SK	LL	0.0201	0.1083	0	0.2566	0.1861	0.0782	0.2283	0.3438	0	0.2088	0.0126	0	0.6822	0.3964	0.0881	0	0	0	0	0.8431	0.231	0	0.07	0.2138	0.1912	0.1936	0.0851	0.0168	0.8417	0.2756	0	0	0.0761	0.0641	0.3372	0.1307	0	0.2717	0	0.1118	0	0.0945	0.3305	0	0.3848	0.2054	0.0556	0.172
TCGA.E2.A158	LL	0.1284	0	0	0.5155	0	0	0.3805	0.155	0.0254	0.335	0	0	0.5706	0.3122	0.0963	0.1019	0.1471	0	0	0.7497	0.611	0	0.1222	0	0	0.1747	0.2179	0.0666	0.5096	0.007	0.0282	0	0.3266	0.085	0.4303	0.2345	0	0	0	0.1931	0	0.8844	0.2247	0.0085	0.2233	0.0472	0.021	0.1329
TCGA.AN.A04D	LL	0.149	0	0	0.527	0.0007	0	0.0794	0.3198	0	0.0771	0	0	0.511	0.6426	0	0.2545	0	0.0637	0.2592	0.56	0.5206	0	0	0	0.3861	0.1174	0.1387	0.1795	0.4071	0.2087	0.0536	0	0.2805	0.0705	0.392	0.0296	0	0.0022	0	0.2085	0	0.7193	0.1959	0	0.4774	0.0338	0.0364	0.0223
TCGA.BH.A18Q	LL	0.3087	0	0	0.6043	0.0321	0	0.103	0.15	0	0.3442	0.1004	0.1836	0.4202	0.2882	0.1308	0.4562	0.1676	0.2035	0.1641	0.7038	0.4134	0	0.2064	0.0606	0.5955	0.1886	0.2531	0	0.4604	0	0.1042	0	0.2328	0.0688	0.6307	0.1047	0	0.0673	0	0.0847	0.2451	0.9502	0.2114	0.2174	0	0.1086	0.003	0.2241
TCGA.E9.A5FL	LL	0.4319	0	0	0	0	0.0148	0.4917	0	0	0	0	0	0.5997	0.297	0.032	0	0.1777	0.3566	0.1145	1.2991	0.66	0	0.2183	0	0.2886	0.1859	0.4367	0	1.4081	1.7184	0.2681	0	0.4326	0.0304	0.2615	0.1306	0	0.2474	0.055	0.1378	0	0.8007	0.2051	0	0	0.139	0	0.0343
GSM491179	LL	0.1642	0	0.0716	0.776	0.3073	0.2198	0.1834	0.662	0.0168	0.2483	0.095	0	0.7209	0.275	0	0.3986	0.2523	0.1385	0.2338	0.7851	0.434	0	0.0685	0.0183	0.3814	0.1125	0.1139	0.0785	0.6529	0.0706	0.1936	0.0965	0.0733	0.043	0.5229	0.2097	0	0	0	0.0369	0.2221	0.4689	0.1423	0	0.5031	0.1311	0	0.174
GSM491187	LL	0.1664	0	0.132	0.6152	0.4512	0.3322	0.6281	0.4251	0.0596	0.2106	0.3086	0.2646	0.39	0.3635	0	0.0856	0.5174	0.1663	0.0031	1.0148	0.3844	0	0.013	0	0.221	0.1358	0.0952	0	1.166	1.4505	0.2264	0.0608	0.2293	0.0875	0.4816	0.1745	0	0.1444	0	0.0722	0.0815	0.4071	0.1651	0.0978	0.0752	0.1154	0	0.2664
GSM491194	LL	0.0857	0	0.0828	0.3696	0.1814	0.1232	0.3443	0.3747	0	0	0	0	0.5965	0.4672	0.0518	0	0.1954	0.1096	0.1701	0.8607	0.5986	0	0.2328	0	0.4626	0.156	0.0998	0	0.756	0.9877	0.5403	0.0968	0.5566	0.1014	0.2735	0.0588	0	0.055	0	0.0926	0.0342	0.856	0.2036	0.0714	0.4257	0.1051	0	0.0896
GSM491196	LL	0.248	0	0.1667	0.2149	0.0389	0.1022	0.2579	0.2729	0	0.175	0.0397	0	0.4305	0.3066	0	0.5203	0.6156	0.1898	0.1438	0.7366	0.6051	0	0.3353	0.0498	0.2887	0.0896	0.2868	0	0.5085	0.5381	0.295	0	0.2532	0.0888	0.3556	0.1807	0	0.0247	0	0.0402	0	0.3887	0.1234	0	0.4715	0.1045	0	0.1961
GSM491199	LL	0.2171	0	0	0.8988	0	0.1997	0.3041	0.2488	0	0.2569	0	0	0.8913	0.18	0.0216	0	0.0932	0.1932	0.2244	1.3227	0.2969	0	0.0721	0.2556	0.468	0.133	0.0576	0	1.0754	1.0888	0.0403	0	0.355	0.0342	0.7103	0.1848	0	0.1131	0	0.0117	0.0047	1.3712	0.1774	0.0862	0.4299	0.2314	0	0.2374
GSM491219	LL	0.1718	0	0.0124	0.498	0.0413	0.0115	0.0405	0.2584	0	0.189	0	0.0132	0.4669	0.3197	0	0.0943	0.2255	0.0166	0.2411	0.2653	0.6853	0	0.2376	0	0.1949	0.0627	0.2067	0.4095	0.3687	0.7363	0.3538	0.0561	0.3012	0.0708	0.2817	0.1356	0	0	0	0	0	0.8082	0.0974	0	0.5293	0.1365	0.0005	0.0847
GSM491232	LL	0.2145	0	0.1054	0.2795	0.2799	0.1134	0.2256	0.3348	0	0.1605	0	0	0.5419	0.473	0.0086	0.0718	0.214	0.146	0.172	0.7587	0.4899	0	0.4389	0.0983	0.3444	0.1399	0.1785	0.0993	0.4275	0.529	0.3338	0	0.4254	0.0664	0.6129	0.0975	0	0.1834	0.0077	0.0844	0.0954	0.5358	0.1238	0.1004	0	0.1635	0.0978	0.2726
GSM491233	LL	0.1617	0	0.0067	0.799	0.1121	0.0368	0.1735	0.4807	0	0.0281	0	0	0.516	0.3802	0	0	0.3327	0.233	0.051	0.6744	0.5635	0	0.2024	0.0423	0.3269	0.1314	0.2144	0.2632	0.4153	0.294	0.3597	0.1283	0.2005	0.049	0.4473	0.226	0	0.0726	0.0351	0.0724	0.0725	0.8332	0.1369	0.137	0.0062	0.095	0.0467	0.1269
GSM491241	LL	0.2314	0	0.0316	0.3222	0	0.2166	0.4729	0	0	0.0982	0	0.0471	0.4678	0.0943	0.0195	0.0335	0.2501	0.2263	0.1683	1.5545	0.6636	0	0.2687	0	0.1498	0.0764	0.2703	0	1.1046	1.6722	0.4419	0.0382	0.7536	0.0614	0.5866	0.1198	0	0.1631	0	0.0589	0	1.3824	0.148	0.0731	0	0.1937	0.0008	0.2178
B63	LL	0.0616	0	0.2732	0.2097	0.2351	0.0675	0.0411	0.4825	0	0.2275	0.1552	0	0.5882	0.5061	0	0.2052	0.3474	0.1295	0	0.6403	0.6432	0	0	0	0.1773	0.0544	0.3124	0	0.8377	0.6419	0.2366	0.0911	0	0.0298	0.4515	0.1084	0	0	0	0.0474	0.043	0.4029	0.1042	0	0.2851	0.0095	0.0889	0.2008
BP44	LL	0.0313	0	0	1.2582	0.2221	0.3521	0.5443	0.3091	0	0.2151	0.1999	0.1067	0.6306	0.1294	0.1806	0	0.0652	0.2005	0	1.8555	0.366	0	0	0.1772	0.6351	0.1388	0.1542	0	1.1896	0.9909	0.0597	0	0.3215	0.0608	0.6489	0.2385	0	0.1593	0	0.2109	0.1657	1.3589	0.2533	0.0802	0	0.1604	0	0.2086
BP56	LL	0.0906	0	0.0755	0.8222	0.0852	0.2916	0.4505	0.1267	0	0.1831	0.0885	0.0631	0.6866	0.2022	0	0.1587	0.3443	0.278	0	1.6042	0.4173	0	0	0.061	0.6571	0.1441	0.209	0	1.6088	1.1237	0.1546	0	0.3439	0	0.9135	0.2068	0	0.1285	0	0.1389	0.2077	1.317	0.2178	0.0795	0	0.069	0	0.2905
BP62	LL	0.0338	0	0	1.1491	0.1264	0.3774	0.5585	0.1519	0	0.2155	0.2226	0.0814	0.7396	0.0392	0.1428	0	0.2442	0.2952	0	1.7279	0.2346	0	0	0.2031	0.5427	0.1157	0.1103	0	1.4218	1.2007	0.0321	0	0.318	0.0352	0.6942	0.2589	0	0.1899	0	0.1355	0.1897	1.5534	0.2558	0.0676	0	0.1239	0	0.254
BP87	LL	0.1213	0	0	0.6648	0	0.0334	0.4989	0.0896	0	0.1737	0	0	0.4933	0.2446	0.0819	0	0.1967	0.1281	0.0866	0.9149	0.7433	0	0	0.0824	0.1999	0.0989	0.3149	0.3257	0.5695	1.142	0.1433	0.0105	0.2203	0.0455	0.4267	0.0961	0	0.098	0	0.1366	0	1.0429	0.1493	0.0604	0.2414	0.1764	0	0.068
BP90	LL	0.174	0	0.1589	0.1278	0.0606	0	0.0819	0.6739	0.0469	0.2688	0.0008	0	0.695	0.4503	0	0.1557	0.2859	0	0.2601	0.3498	0.5581	0	0.1561	0	0.1549	0.0055	0.2686	0.1008	0.3833	0.8217	0.3341	0.0817	0.165	0.0781	0.3099	0.1068	0	0	0.1189	0	0.0689	0.3327	0.0938	0.0208	0.7752	0.0576	0.129	0.1991
BP94	LL	0.2557	0.024	0.12	0.6165	0	0.1753	0.1612	0.0353	0	0.1131	0	0	0.5391	0.2848	0	0.0571	0.3837	0.2089	0.325	1.2304	0.635	0	0.8517	0.0577	0.2026	0.1117	0.1463	0	1.0496	0.6535	0.2267	0	0.3544	0.0636	0.4536	0.1201	0	0.1544	0.0403	0.116	0	1.1431	0.1545	0.0714	0.0722	0.2477	0.0421	0.1579
BP95	LL	0.2896	0	0.0844	0.6478	0.2594	0.2986	0.6558	0.5215	0	0.2984	0.1659	0.1151	0.5378	0.2889	0.0378	0.1738	0.0743	0.2379	0.1327	0.9693	0.4637	0	0.008	0	0.9289	0.1858	0.0793	0.023	0.9779	1.097	0.4608	0.0739	0.5612	0.1176	0.5527	0.0763	0	0.0115	0.072	0.0195	0	0.6305	0.1146	0.0598	0.5285	0.169	0.2604	0.1099
BP96	LL	0.2499	0	0	0.725	0	0	0.2128	0.3685	0	0.0749	0	0	0.714	0.4341	0	0	0	0.1805	0.2524	0.6864	0.6291	0	0	0	0.3835	0.0673	0.2233	0.2655	0.5002	1.5732	0.2387	0.0047	0.3146	0.04	0.3712	0.1033	0	0	0	0.0151	0.0024	0.8387	0.1158	0.1926	0.5193	0.2131	0.0729	0.0832
BP98	LL	0.2308	0	0	0.4649	0.2493	0.1724	0.3612	0.3608	0	0	0.2104	0.0892	0.4758	0.5056	0.0467	0.4185	0	0.2564	0.1719	0.7086	0.5765	0	0.2272	0.0391	0.5663	0.1518	0.157	0.0037	0.9262	0.9555	0.6129	0.1719	0.5247	0.0655	0.3463	0.0479	0	0.1149	0.0499	0	0.2153	0.6504	0.1583	0.0788	0.7783	0.0434	0.0055	0.1508
BQ05	LL	0.18	0	0.0874	0.3577	0.0189	0	0.3236	0.4137	0	0.2238	0	0.0152	0.4309	0.1937	0.1107	0.1313	0.1716	0.1643	0.2077	0.7478	0.7004	0	0.3608	0.0144	0.4999	0.0901	0.3124	0.0404	0.6957	0.8727	0.1172	0	0.009	0.0502	0.6129	0.1059	0.0297	0.1508	0.0554	0.1085	0.1142	0.5488	0.1247	0.0055	0.2236	0.1167	0	0.1861
BQ10	LL	0.0884	0	0.0255	0.4553	0.2095	0.1553	0.2303	0.3796	0.0147	0.2377	0.0952	0	0.7137	0.2053	0.0762	0	0.1081	0.1178	0.1007	1.0507	0.4001	0	0.135	0	0.6031	0.1411	0.1165	0.0872	0.6378	0.773	0.3723	0.0202	0.3977	0.0732	0.429	0.1089	0	0.0152	0	0.0584	0.0207	0.5576	0.1502	0.0302	0.7219	0.1579	0	0.1103
BQ12	LL	0.0576	0	0.0241	1.2479	0.1526	0.15	0.4646	0.1484	0	0.2105	0.1086	0.0741	0.7399	0.2547	0.0966	0.0025	0.263	0.26	0	1.6143	0.3154	0	0.0171	0.1214	0.8396	0.1363	0.1702	0	1.5844	0.8174	0.102	0	0.3112	0.0501	0.8219	0.1889	0	0.1021	0	0.1451	0.2205	1.3284	0.2409	0.1462	0	0.1117	0	0.2848
BQ22	LL	0.2473	0.0186	0.0543	0.3564	0	0	0.0974	0.3736	0	0.2002	0	0.0456	0.4726	0.1942	0.1186	0.4342	0.1474	0.0969	0.251	0.754	0.5096	0	0.3645	0.0501	0.5884	0.0628	0.2834	0.0607	0.4448	0.7476	0.2924	0.1006	0.1763	0.075	0.478	0.1339	0	0	0.1041	0.0606	0.0155	0.6832	0.1372	0.0379	0.6251	0.1565	0	0.1093
BQ25	LL	0.1684	0	0.0033	1.2069	0.1461	0.1901	0.4618	0.1	0	0.1951	0.1375	0.0472	0.7408	0.1929	0.193	0.256	0.148	0.256	0	1.5246	0.1721	0	0.068	0.2089	0.7285	0.1394	0.1261	0	1.3307	1.0413	0	0	0.2254	0.0329	0.6964	0.2261	0	0.1374	0	0.2075	0.1772	1.3566	0.2554	0.0529	0.1518	0.1566	0	0.3053
BQ28	LL	0.2143	0.1412	0	0.6198	0	0.2609	0.3501	0	0.0123	0.0964	0.0172	0.1175	0.3913	0.2288	0.1028	0.3995	0.1706	0.1148	0.2991	1.3499	0.5264	0	0.2528	0	0.6192	0.1101	0.2874	0	0.9001	0.9866	0	0.0077	0.1527	0.0154	0.6261	0.1597	0	0.1962	0	0.0377	0	0.8786	0.1878	0.0342	0	0.1756	0	0.1769
BQ29	LL	0.3768	0	0	0.3283	0.1465	0.2238	0.4811	0.2309	0	0.0786	0.0786	0	0.5786	0.1485	0.0627	0.3791	0.1223	0.2102	0.326	1.3636	0.4486	0	0.5727	0	0.9529	0.1578	0.1763	0	0.654	0.9214	0.2638	0	0.4913	0.0887	0.644	0.1212	0	0.1411	0	0.1021	0	0.829	0.1678	0.1176	0.1461	0.1953	0	0.1862
BQ30	LL	0.3861	0	0.0556	0.3071	0	0.1352	0.0334	0	0.045	0.1721	0	0	0.5355	0.3713	0	0.4635	0.1196	0.1768	0.3239	0.8207	0.5083	0	0.4938	0.0126	0.6733	0.0542	0.3168	0.1688	0.4036	0.9916	0.0393	0	0.1502	0.0706	0.5294	0.0433	0	0.0967	0.0121	0.1051	0	0.9855	0.1677	0.002	0.2629	0.2732	0	0.166
BQ35	LL	0.2682	0.1284	0.0106	0.3136	0.0094	0.2284	0.0786	0.3634	0	0.1356	0	0.0087	0.4227	0.2772	0.0377	0.4782	0.1055	0.0872	0.2945	0.4941	0.6714	0	0.218	0.0282	0.1698	0.0358	0.2609	0.2957	0.3288	0.3334	0.1713	0	0.3559	0.1189	0.4463	0.1161	0	0.0415	0	0.0512	0	0.8504	0.0937	0.0582	0.4294	0.2147	0	0.0669
BQ42	LL	0.2252	0	0.1573	0.5056	0.259	0.1794	0.474	0.4782	0.0429	0.2855	0.1846	0.0735	0.5154	0.4525	0	0.0321	0.422	0.2325	0.094	0.8742	0.572	0	0.3588	0	0.4138	0.1185	0.0819	0.1301	0.6865	1.4495	0.4759	0.0661	0.6123	0.0573	0.4132	0.0951	0.0277	0.0591	0	0.057	0	0.8415	0.1076	0.0074	0.53	0.1806	0	0.2395
BQ44	LL	0.3031	0.0155	0	0.5783	0.0286	0	0.3491	0.1337	0	0.2212	0.1329	0.1646	0.3956	0.1222	0.1103	0.3844	0.1506	0.3061	0.0592	1.2075	0.6123	0	0.1236	0.2441	0.6107	0.085	0.3518	0	1.0072	0.7764	0.0934	0	0.1652	0.0793	0.5647	0.1116	0	0.205	0.0235	0.116	0.2257	0.6437	0.1596	0.121	0	0.1408	0.0295	0.2371
BQ49	LL	0.333	0	0.1581	0.1305	0.1271	0.1179	0	0.292	0.0051	0.0846	0	0	0.6572	0.3941	0.0007	0.2819	0.2919	0.2295	0.2513	0.585	0.509	0	0.5554	0	0.2282	0.0668	0.0355	0	0.5478	1.1642	0.4438	0.1189	0.3938	0.0052	0.3341	0.087	0	0.0825	0.092	0.0061	0	0.6993	0.095	0.0022	0.1736	0.231	0.0763	0.1257
BQ55	LL	0.3168	0	0.3503	0.1366	0.205	0	0.1609	0.548	0	0.2666	0	0	0.7367	0.5092	0	0	0.3196	0.1742	0.1119	0.3853	0.6931	0	0.3536	0	0.2924	0.0423	0.2516	0.2762	0.4565	0.4319	0.3931	0.0758	0.3701	0.081	0.1355	0.0231	0	0	0.0166	0.0687	0.0944	0.3627	0.0553	0.056	0.3521	0.092	0.1154	0.0925
BQ58	LL	0.414	0	0.1488	0.2308	0.2642	0.2759	0.6464	0.5759	0	0.1323	0.0322	0	0.4962	0.3851	0	0.277	0.3213	0.3405	0.3017	0.8472	0.484	0	0.4105	0	0.8586	0.1434	0.1507	0	0.9553	1.0579	0.1651	0	0.3795	0.0519	0.5353	0.0837	0	0.1223	0.0252	0.0678	0	0.8055	0.1377	0	0.081	0.0877	0.2148	0.2082
BQ59	LL	0.3598	0	0.0052	0.5707	0.0033	0.2021	0.3652	0.1276	0	0.1536	0.0277	0.0083	0.461	0	0.2104	0.2834	0.1936	0.0775	0.3389	1.1411	0.4387	0	0.1296	0	0.8602	0.1516	0.1567	0	0.5843	1.2251	0.262	0	0.4356	0.0363	0.6659	0.1485	0	0.1219	0.0606	0.0391	0	1.0205	0.2076	0.0425	0.1934	0.2509	0.1042	0.2124
BQ66	LL	0.4022	0	0.032	0.2217	0.2555	0	0.386	0.517	0	0.0557	0.0438	0.0078	0.4904	0.5362	0	0	0.2314	0.2558	0.233	1.02	0.4417	0	0.5891	0	0.3526	0.1534	0.0636	0	0.4022	0.9453	0.5596	0.0288	0.6688	0.0327	0.432	0.108	0	0.0822	0	0.1616	0.1208	0.8927	0.1151	0.082	0.5337	0.1971	0	0.2007
DTN6	LL	0.1254	0	0.1231	0.3025	0.0505	0.1515	0.2466	0.261	0	0.3205	0.0463	0.0552	0.4659	0.1629	0	0.0445	0.0994	0.0963	0.0895	1.0192	0.6562	0	0	0	0.4715	0.0036	0.1791	0.029	0.4795	0.7403	0.403	0.0787	0.405	0.0947	0.282	0.0921	0	0	0	0.0587	0	0.7485	0.0498	0.0447	0.1609	0.1608	0.0526	0
TN04	LL	0.2418	0	0	1.0969	0.1057	0.119	0.4752	0.2124	0	0.1552	0.1903	0.0536	0.7441	0.2655	0.1492	0.0477	0.0823	0.2649	0	1.4695	0.3207	0	0.2409	0.1529	0.6109	0.1747	0.1423	0	1.3544	1.5245	0.221	0	0.3263	0.0822	0.5798	0.1683	0	0.1397	0	0.1358	0.1256	1.111	0.2471	0.1124	0	0.1681	0	0.2932
TN14	LL	0.1356	0	0.1876	0.5886	0.1339	0.1307	0	0.2562	0.0205	0.282	0.0889	0	0.6784	0.2339	0	0.2143	0.2461	0.1183	0.0003	0.8015	0.5772	0	0.1812	0.0671	0.0506	0.1033	0.2449	0	0.8212	0.3821	0.1439	0	0.2342	0.0534	0.41	0.1694	0	0.011	0	0.1708	0.112	0.649	0.1257	0	0.1504	0.0528	0.1479	0.2168
TN30	LL	0.2119	0	0.2707	0	0.1557	0	0.058	0.5992	0	0.0386	0	0	0.6248	0.543	0	0	0.2082	0.1923	0.1763	0.2838	0.7342	0	0.0303	0	0	0.0428	0.3303	0.1981	0.5815	1.0089	0.4978	0.1234	0.3168	0.068	0.1721	0	0.0116	0	0.0764	0.0007	0.0146	0.2812	0.0506	0	0.745	0.0874	0.2027	0.0246
TN36	LL	0.221	0	0.0764	0.5217	0.0922	0	0.5084	0.0081	0	0.0556	0.0727	0.0481	0.6496	0.2306	0.0016	0.1366	0.4694	0.2546	0	0.9577	0.3744	0	0.2065	0.0339	0.5711	0.1698	0.043	0.0012	0.9547	0.9169	0.3759	0.0267	0.5146	0.0651	0.1072	0.1396	0	0.0859	0	0.0878	0.2249	1.0651	0.1402	0.0051	0.4737	0.2134	0	0.1504
TN42	LL	0.1985	0	0	1.219	0.0026	0.2183	0.357	0	0	0.1463	0.0042	0.0925	0.5598	0.1056	0.1425	0.0192	0.1986	0.2613	0	1.7124	0.265	0	0	0.2474	1.025	0.1146	0.176	0	1.2176	0.7984	0.0132	0	0.2914	0.0526	0.6741	0.234	0	0.1666	0	0.1643	0.2478	1.558	0.2468	0	0	0.0593	0	0.2681
TN49	LL	0.1333	0	0	0.7912	0	0	0.4009	0.0924	0	0.1601	0.0793	0.1914	0.3738	0.3489	0.1108	0.2299	0.2592	0.1628	0	1.2168	0.5195	0	0.2248	0.0698	0.5507	0.166	0.2311	0	1.1605	1.1754	0.151	0	0.2271	0.0411	0.6197	0.2303	0	0.1104	0	0.1242	0.1803	0.8741	0.2	0.0662	0	0.0904	0	0.2643
TN50	LL	0.1824	0	0	0.9893	0.0629	0.1739	0.5659	0.1633	0	0.0495	0.1669	0.0301	0.5841	0.4104	0.0506	0.0767	0.2362	0.2963	0	1.365	0.5622	0	0.0998	0.0673	0.4363	0.1674	0.1902	0	1.128	1.5854	0.2391	0	0.4181	0.0552	0.5611	0.1555	0	0.1311	0	0.0928	0.1499	0.9432	0.2082	0.1084	0	0.15	0	0.2355
TN53	LL	0.1564	0	0	1.0873	0.1497	0.1989	0.0915	0.0529	0.0569	0.2401	0	0.0677	0.8121	0.2283	0.0292	0.2753	0.2468	0.1461	0	1.0279	0.2025	0	0	0.1507	0.5587	0.1327	0.107	0	1.2399	0.8431	0	0	0.2102	0.0727	0.5558	0.1663	0	0	0	0.1678	0.0844	1.1534	0.185	0.0207	0.389	0	0	0.2221
TN54	LL	0.1798	0	0.2579	0.2887	0.1045	0	0.0625	0.5765	0	0.1942	0	0	0.6498	0.5808	0	0.1357	0.3137	0	0.376	0.108	0.415	0	0.0822	0	0.3047	0	0.1883	0.4468	0.3116	0.6302	0.2852	0.028	0.1289	0.0713	0.05	0.0458	0	0	0.0297	0	0.0334	0.6252	0.0607	0	0.7737	0.1134	0.0994	0.0631
TN55	LL	0.2949	0	0.0675	1.1416	0	0.1141	0.2269	0.4989	0	0.1253	0.1542	0	0.567	0.4797	0	0.2404	0.2451	0.2379	0.1872	0.8657	0.4323	0	0.2085	0.0197	0.5651	0.1702	0.2537	0	1.0975	0.5815	0.3143	0.0477	0.3687	0.0453	0.4471	0.1612	0	0.1259	0	0.1405	0.1933	0.6009	0.2114	0	0.2544	0.0433	0	0.2594
TN56	LL	0.1836	0	0.0614	0.9725	0.1151	0.2164	0.3024	0.1787	0	0.2279	0.0527	0	0.5457	0.0576	0.1758	0.2494	0.2208	0.2306	0.059	1.1651	0.2533	0	0.23	0.0572	0.4261	0.1463	0.1552	0	1.0103	1.1498	0.1045	0	0.3145	0.0378	0.5175	0.2263	0	0.0162	0	0.2089	0.0786	1.265	0.2237	0	0.0125	0.1008	0	0.2527
TN60	LL	0.1936	0	0	1.198	0.1207	0.2891	0.4556	0.2138	0	0.1321	0.2015	0.0244	0.5534	0.1139	0.1427	0	0.2759	0.2688	0	1.5672	0.2867	0	0.1475	0.1766	0.6756	0.1478	0.1326	0	1.2149	1.0805	0.129	0	0.2955	0.0718	0.6826	0.1944	0	0.1373	0	0.1296	0.166	1.3253	0.23	0.0159	0	0.1472	0	0.2851
TN65	LL	0.1999	0	0.208	0.0548	0.2624	0	0.3622	0.6894	0	0.1081	0.0621	0	0.6108	0.5308	0	0	0.2236	0.0274	0.1049	0.2659	0.5929	0	0	0	0.5981	0.087	0.2712	0.3865	0.0431	0.6273	0.2713	0.0616	0.172	0.0776	0.1982	0.1019	0	0	0	0	0.0253	0.0874	0.0543	0	0.7365	0.0459	0.1534	0
TN68	LL	0.1976	0	0.2738	0	0.2809	0	0.0904	0.7722	0.0545	0.1053	0	0	0.5364	0.4624	0	0	0.2683	0.0707	0.3665	0	0.6633	0	0.1842	0	0.2646	0	0.3239	0.2748	0.0594	0.7673	0.5863	0.2243	0.2603	0.0409	0.2462	0.082	0	0	0.1399	0	0.0246	0	0	0	0.7255	0.1582	0.0643	0.0206
TN76	LL	0.1424	0	0	1.186	0.1024	0.3509	0.3482	0	0	0.2654	0.0643	0.1627	0.5906	0.1038	0.1396	0.0186	0.281	0.2682	0	1.727	0.1262	0	0.0523	0.1298	0.7627	0.1095	0.1027	0	1.4106	1.0816	0.0815	0	0.3818	0.0433	0.623	0.206	0	0.1796	0	0.1607	0.1684	1.3199	0.2504	0.1273	0	0.1592	0	0.2579
TN78	LL	0.2543	0	0.1674	0.1034	0.2776	0.1064	0.5106	0.4792	0.0505	0.306	0.1063	0.0648	0.5724	0.3648	0.0769	0.1698	0.3671	0.3347	0.2133	0.7224	0.5081	0	0.2528	0.0491	0.3664	0.0837	0.1207	0	1.2566	1.4918	0.4323	0.0821	0.4059	0.1042	0.3931	0.0273	0	0.0083	0.265	0	0	0.7463	0.0864	0.0451	0.5495	0.137	0	0.1919
TN81	LL	0.0541	0	0.0808	0.5914	0.1514	0.2136	0	0.2038	0.1553	0.282	0.0083	0.0301	0.5749	0.2277	0.1097	0.2202	0.1589	0.05	0.1507	0.8739	0.3471	0	0.3833	0.0046	0.1756	0.1118	0.1718	0	0.5463	0.9843	0.1389	0.0073	0.163	0.0951	0.5715	0.2048	0	0	0	0.0682	0.1096	0.8762	0.1701	0	0.0819	0.0643	0.0234	0.1719
TN85	LL	0.2697	0	0	0.5651	0.156	0.1902	0.349	0.4083	0	0.2749	0.2575	0.041	0.7077	0.4331	0.0859	0.3138	0.2453	0.2052	0.083	1.1704	0.6625	0	0	0	0.348	0.1475	0.263	0	1.0566	1.1909	0.2636	0.0571	0.2125	0.0717	0.3052	0.1782	0	0.0002	0	0.0897	0.2357	0.78	0.1382	0	0.5013	0.1533	0.0814	0.1624
[truncated: 19 more columns]
